# Supplementary material for: Identification of TRDV-TRAJ V domains in human and mouse T-cell receptor repertoires
Source: Front Immunol. 2023 Nov 23;14:1286688. doi: 10.3389/fimmu.2023.1286688 (PMC10702483; doi:10.3389/fimmu.2023.1286688)
Supplement: Supplementary file 2 [file Table_1.xlsx]

## Sheet: 1 all_contig_annotations
barcode	is_cell	contig_id	high_confidence	length	chain	v_gene	d_gene	j_gene	c_gene	full_length	productive	fwr1	fwr1_nt	cdr1	cdr1_nt	fwr2	fwr2_nt	cdr2	cdr2_nt	fwr3	fwr3_nt	cdr3	cdr3_nt	fwr4	fwr4_nt	reads	umis	raw_clonotype_id	raw_consensus_id	exact_subclonotype_id
AAACCTGAGACCTAGG-1	true	AAACCTGAGACCTAGG-1_contig_1	true	577	TRA	TRAV8-1		TRAJ28	TRAC	true	true	AQSVSQHNHHVILSEAASLELGCNYS	GCCCAGTCTGTGAGCCAGCATAACCACCACGTAATTCTCTCTGAAGCAGCCTCACTGGAGTTGGGATGCAACTATTCC	YGGTVN	TATGGTGGAACTGTTAAT	LFWYVQYPGQHLQLLLK	CTCTTCTGGTATGTCCAGTACCCTGGTCAACACCTTCAGCTTCTCCTCAAG	YFSGDPLV	TACTTTTCAGGGGATCCACTGGTT	KGIKGFEAEFIKSKFSFNLRKPSVQWSDTAEYF	AAAGGCATCAAGGGCTTTGAGGCTGAATTTATAAAGAGTAAATTCTCCTTTAATCTGAGGAAACCCTCTGTGCAGTGGAGTGACACAGCTGAGTACTTC	CAVTDSGAGSYQLTF	TGTGCCGTCACCGACTCTGGGGCTGGGAGTTACCAACTCACTTTC	GKGTKLSVIP	GGGAAGGGGACCAAACTCTCGGTCATACCAA	556	7	clonotype1823	clonotype1823_consensus_2	1
AAACCTGAGACCTAGG-1	true	AAACCTGAGACCTAGG-1_contig_2	true	495	TRB	TRBV7-9		TRBJ1-2	TRBC1	true	true	DTGVSQNPRHKITKRGQNVTFRCDPI	GATACTGGAGTCTCCCAGAACCCCAGACACAAGATCACAAAGAGGGGACAGAATGTAACTTTCAGGTGTGATCCAATT	SEHNR	TCTGAACACAACCGC	LYWYRQTLGQGPEFLTY	CTTTATTGGTACCGACAGACCCTGGGGCAGGGCCCAGAGTTTCTGACTTAC	FQNEAQ	TTCCAGAATGAAGCTCAA	LEKSRLLSDRFSAERPKGSFSTLEIQRTEQGDSAMYL	CTAGAAAAATCAAGGCTGCTCAGTGATCGGTTCTCTGCAGAGAGGCCTAAGGGATCTTTCTCCACCTTGGAGATCCAGCGCACAGAGCAGGGGGACTCGGCCATGTATCTC	CASSLEGAGYTF	TGTGCCAGCAGCTTAGAGGGGGCTGGCTACACCTTC	GSGTRLTVV	GGTTCGGGGACCAGGTTAACCGTTGTAG	571	7	clonotype1823	clonotype1823_consensus_1	1
AAACCTGAGATCTGAA-1	false	AAACCTGAGATCTGAA-1_contig_1	false	510	None			TRBJ1-1	TRBC1	false	false															104	2
AAACCTGAGCCTTGAT-1	false	AAACCTGAGCCTTGAT-1_contig_1	false	484	TRB	TRBV4-1	TRBD1	TRBJ2-2	TRBC2	true	true											CASSHRGQGGTGELFF	TGCGCCAGCAGCCACCGAGGACAGGGTGGCACCGGGGAGCTGTTTTTT			105	1
AAACCTGAGCTGTCTA-1	true	AAACCTGAGCTGTCTA-1_contig_1	true	653	TRB	TRBV5-4	TRBD1	TRBJ2-5	TRBC2	true	true	ETGVTQSPTHLIKTRGQQVTLRCSSQ	GAGACTGGAGTCACCCAAAGTCCCACACACCTGATCAAAACGAGAGGACAGCAAGTGACTCTGAGATGCTCTTCTCAG	SGHNT	TCTGGGCACAACACT	VSWYQQALGQGPQFIFQ	GTGTCCTGGTACCAACAGGCCCTGGGTCAGGGGCCCCAGTTTATCTTTCAG	YYREEE	TATTATAGGGAGGAAGAG	NGRGNFPPRFSGLQFPNYSSELNVNALELDDSALYL	AATGGCAGAGGAAACTTCCCTCCTAGATTCTCAGGTCTCCAGTTCCCTAATTATAGCTCTGAGCTGAATGTGAACGCCTTGGAGCTGGACGACTCGGCCCTGTATCTC	CASSRTTGGGETQYF	TGTGCCAGCAGCCGAACCACAGGGGGCGGGGAGACCCAGTACTTC	GPGTRLLVL	GGGCCAGGCACGCGGCTCCTGGTGCTCG	780	12	clonotype3305	clonotype3305_consensus_1	1
AAACCTGAGGAGTAGA-1	false	AAACCTGAGGAGTAGA-1_contig_1	false	500	TRB	TRBV6-1		TRBJ2-1	TRBC2	true	true											CASSDRGPNEQFF	TGTGCCAGCAGTGACCGAGGTCCCAATGAGCAGTTCTTC			64	1
AAACCTGAGGTCATCT-1	false	AAACCTGAGGTCATCT-1_contig_1	false	567	TRB	TRBV19		TRBJ2-6	TRBC2	true	true											CASSIWTPSGANVLTF	TGTGCCAGTAGTATTTGGACACCCTCTGGGGCCAACGTCCTGACTTTC			49	1
AAACCTGAGTCCATAC-1	true	AAACCTGAGTCCATAC-1_contig_1	true	512	TRA	TRAV13-2		TRAJ26	TRAC	true	true	GESVGLHLPTLSVQEGDNSIINCAYS	GGAGAGAGTGTGGGGCTGCATCTTCCTACCCTGAGTGTCCAGGAGGGTGACAACTCTATTATCAACTGTGCTTATTCA	NSASDY	AACAGCGCCTCAGACTAC	FIWYKQESGKGPQFIID	TTCATTTGGTACAAGCAAGAATCTGGAAAAGGTCCTCAATTCATTATAGAC	IRSNMDK	ATTCGTTCAAATATGGACAAA	RQGQRVTVLLNKTVKHLSLQIAATQPGDSAVYF	AGGCAAGGCCAAAGAGTCACCGTTTTATTGAATAAGACAGTGAAACATCTCTCTCTGCAAATTGCAGCTACTCAACCTGGAGACTCAGCTGTCTACTTT	CAEILDNYGQNFVF	TGTGCAGAGATCCTGGATAACTATGGTCAGAATTTTGTCTTT	GPGTRLSVLP	GGTCCCGGAACCAGATTGTCCGTGCTGCCCT	227	3	clonotype3152	clonotype3152_consensus_1	1
AAACCTGAGTCCATAC-1	true	AAACCTGAGTCCATAC-1_contig_2	true	563	None			TRBJ1-6	TRBC1	false	false															157	3
AAACCTGAGTGTCCAT-1	true	AAACCTGAGTGTCCAT-1_contig_1	true	514	TRB	TRBV7-9		TRBJ2-2	TRBC2	true	true	DTGVSQNPRHKITKRGQNVTFRCDPI	GATACTGGAGTCTCCCAGAACCCCAGACACAAGATCACAAAGAGGGGACAGAATGTAACTTTCAGGTGTGATCCAATT	SEHNR	TCTGAACACAACCGC	LYWYRQTLGQGPEFLTY	CTTTATTGGTACCGACAGACCCTGGGGCAGGGCCCAGAGTTTCTGACTTAC	FQNEAQ	TTCCAGAATGAAGCTCAA	LEKSRLLSDRFSAERPKGSFSTLEIQRTEQGDSAMYL	CTAGAAAAATCAAGGCTGCTCAGTGATCGGTTCTCTGCAGAGAGGCCTAAGGGATCTTTCTCCACCTTGGAGATCCAGCGCACAGAGCAGGGGGACTCGGCCATGTATCTC	CASRTSINTGELFF	TGTGCCAGCAGAACTTCCATTAACACCGGGGAGCTGTTTTTT	GEGSRLTVL	GGAGAAGGCTCTAGGCTGACCGTACTGG	512	7	clonotype3899	clonotype3899_consensus_1	1
AAACCTGAGTGTCCAT-1	true	AAACCTGAGTGTCCAT-1_contig_2	true	535	TRA	TRAV27		TRAJ53	TRAC	true	true	TQLLEQSPQFLSIQEGENLTVYCNSS	ACCCAGCTGCTGGAGCAGAGCCCTCAGTTTCTAAGCATCCAAGAGGGAGAAAATCTCACTGTGTACTGCAACTCCTCA	SVFSS	AGTGTTTTTTCCAGC	LQWYRQEPGEGPVLLVT	TTACAATGGTACAGACAGGAGCCTGGGGAAGGTCCTGTCCTCCTGGTGACA	VVTGGEV	GTAGTTACGGGTGGAGAAGTG	KKLKRLTFQFGDARKDSSLHITAAQPGDTGLYL	AAGAAGCTGAAGAGACTAACCTTTCAGTTTGGTGATGCAAGAAAGGACAGTTCTCTCCACATCACTGCAGCCCAGCCTGGTGATACAGGCCTCTACCTC	CAGAPGNSGGSNYKLTF	TGTGCAGGAGCTCCGGGAAATAGTGGAGGTAGCAACTATAAACTGACATTT	GKGTLLTVNP	GGAAAAGGAACTCTCTTAACCGTGAATCCAA	92	1	clonotype3899	clonotype3899_consensus_2	1
AAACCTGCACTCAGGC-1	false	AAACCTGCACTCAGGC-1_contig_1	false	532	TRB	TRBV6-2		TRBJ2-1	TRBC2	true	true											CASIGPGGSYNEQFF	TGTGCCAGCATTGGGCCGGGTGGTTCCTACAATGAGCAGTTCTTC			152	2
AAACCTGCAGACACTT-1	false	AAACCTGCAGACACTT-1_contig_1	true	654	TRB	TRBV19		TRBJ2-5	TRBC2	true	true											CASSGQGGETQYF	TGTGCCAGTAGTGGACAGGGGGGAGAGACCCAGTACTTC			249	3
AAACCTGCAGACACTT-1	false	AAACCTGCAGACACTT-1_contig_2	true	442	TRA	TRAV13-2		TRAJ22	TRAC	false	false											CAENRRGISSGSARQLTF	TGTGCAGAGAATAGAAGGGGTATTTCTTCTGGTTCTGCAAGGCAACTGACCTTT			122	1
AAACCTGCAGTTCCCT-1	false	AAACCTGCAGTTCCCT-1_contig_1	false	478	TRB	TRBV4-3		TRBJ1-5	TRBC1	true	true											CASSLNWAGQPQHF	TGCGCCAGCAGCCTTAACTGGGCCGGACAGCCCCAGCATTTT			55	1
AAACCTGCATCAGTAC-1	true	AAACCTGCATCAGTAC-1_contig_1	true	489	TRB	TRBV29-1		TRBJ2-1	TRBC2	true	true	SAVISQKPSRDICQRGTSLTIQCQVD	AGTGCTGTCATCTCTCAAAAGCCAAGCAGGGATATCTGTCAACGTGGAACCTCCCTGACGATCCAGTGTCAAGTCGAT	SQVTM	AGCCAAGTCACCATG	MFWYRQQPGQSLTLIAT	ATGTTCTGGTACCGTCAGCAACCTGGACAGAGCCTGACACTGATCGCAACT	ANQGSEA	GCAAATCAGGGCTCTGAGGCC	TYESGFVIDKFPISRPNLTFSTLTVSNMSPEDSSIYL	ACATATGAGAGTGGATTTGTCATTGACAAGTTTCCCATCAGCCGCCCAAACCTAACATTCTCAACTCTGACTGTGAGCAACATGAGCCCTGAAGACAGCAGCATATATCTC	CSVELWESAYNEQFF	TGCAGCGTTGAACTGTGGGAAAGCGCCTACAATGAGCAGTTCTTC	GPGTRLTVL	GGGCCAGGGACACGGCTCACCGTGCTAG	85	2	clonotype1437	clonotype1437_consensus_1	1
AAACCTGCATCAGTAC-1	true	AAACCTGCATCAGTAC-1_contig_2	true	483	TRA	TRAV4		TRAJ47	TRAC	true	true	LAKTTQPISMDSYEGQEVNITCSHN	CTTGCTAAGACCACCCAGCCCATCTCCATGGACTCATATGAAGGACAAGAAGTGAACATAACCTGTAGCCACAAC	NIATNDY	AACATTGCTACAAATGATTAT	ITWYQQFPSQGPRFIIQ	ATCACGTGGTACCAACAGTTTCCCAGCCAAGGACCACGATTTATTATTCAA	GYKTK	GGATACAAGACAAAA	VTNEVASLFIPADRKSSTLSLPRVSLSDTAVYY	GTTACAAACGAAGTGGCCTCCCTGTTTATCCCTGCCGACAGAAAGTCCAGCACTCTGAGCCTGCCCCGGGTTTCCCTGAGCGACACTGCTGTGTACTAC	CLVGDIKGNKLVF	TGCCTCGTGGGTGACATAAAAGGAAACAAGCTGGTCTTT	GAGTILRVKS	GGCGCAGGAACCATTCTGAGAGTCAAGTCCT	198	2	clonotype1437	clonotype1437_consensus_2	1
AAACCTGCATCGACGC-1	true	AAACCTGCATCGACGC-1_contig_1	true	482	TRB	TRBV20-1		TRBJ1-1	TRBC1	true	true	GAVVSQHPSRVICKSGTSVKIECRSL	GGTGCTGTCGTCTCTCAACATCCGAGCAGGGTTATCTGTAAGAGTGGAACCTCTGTGAAGATCGAGTGCCGTTCCCTG	DFQATT	GACTTTCAGGCCACAACT	MFWYRQFPKKSLMLMAT	ATGTTTTGGTATCGTCAGTTCCCGAAAAAGAGTCTCATGCTGATGGCAACT	SNEGSKA	TCCAATGAGGGCTCCAAGGCC	TYEQGVEKDKFLINHASLTLSTLTVTSAHPEDSSFYI	ACATACGAGCAAGGCGTCGAGAAGGACAAGTTTCTCATCAACCATGCAAGCCTGACCTTGTCCACTCTGACAGTGACCAGTGCCCATCCTGAAGACAGCAGCTTCTACATC	CSAKGWEGTEAFF	TGCAGTGCTAAGGGATGGGAAGGGACTGAAGCTTTCTTT	GQGTRLTVV	GGACAAGGCACCAGACTCACAGTTGTAG	998	13	clonotype611	clonotype611_consensus_1	1
AAACCTGCATCGACGC-1	true	AAACCTGCATCGACGC-1_contig_2	true	574	TRA	TRAV8-1		TRAJ9	TRAC	true	true	AQSVSQHNHHVILSEAASLELGCNYS	GCCCAGTCTGTGAGCCAGCATAACCACCACGTAATTCTCTCTGAAGCAGCCTCACTGGAGTTGGGATGCAACTATTCC	YGGTVN	TATGGTGGAACTGTTAAT	LFWYVQYPGQHLQLLLK	CTCTTCTGGTATGTCCAGTACCCTGGTCAACACCTTCAGCTTCTCCTCAAG	YFSGDPLV	TACTTTTCAGGGGATCCACTGGTT	KGIKGFEAEFIKSKFSFNLRKPSVQWSDTAEYF	AAAGGCATCAAGGGCTTTGAGGCTGAATTTATAAAGAGTAAATTCTCCTTTAATCTGAGGAAACCCTCTGTGCAGTGGAGTGACACAGCTGAGTACTTC	CAVNLNTGGFKTIF	TGTGCCGTGAACCTTAATACTGGAGGCTTCAAAACTATCTTT	GAGTRLFVKA	GGAGCAGGAACAAGACTATTTGTTAAAGCAA	195	4	clonotype611	clonotype611_consensus_2	1
AAACCTGCATCGACGC-1	true	AAACCTGCATCGACGC-1_contig_3	true	450	TRA	TRAV4		TRAJ13	TRAC	false	false											CLVGLLGVTRKLPLEL	TGCCTCGTGGGCCTTCTGGGGGTTACCAGAAAGTTACCTTTGGAACTG			111	1
AAACCTGCATCGACGC-1	true	AAACCTGCATCGACGC-1_contig_4	true	303	None			TRBJ2-7	TRBC2	false	false															772	6
AAACCTGGTAGAAAGG-1	false	AAACCTGGTAGAAAGG-1_contig_1	false	472	TRB	TRBV9		TRBJ2-7	TRBC2	true	true											CASSVNRLAGLYYEQYF	TGTGCCAGCAGCGTAAATCGACTAGCGGGTTTATACTACGAGCAGTACTTC			90	1
AAACCTGGTAGATTAG-1	true	AAACCTGGTAGATTAG-1_contig_1	true	500	TRB	TRBV7-6		TRBJ2-3	TRBC2	true	true	GAGVSQSPRYKVTKRGQDVALRCDPI	GGTGCTGGAGTCTCCCAGTCTCCCAGGTACAAAGTCACAAAGAGGGGACAGGATGTAGCTCTCAGGTGTGATCCAATT	SGHVS	TCGGGTCATGTATCC	LYWYRQALGQGPEFLTY	CTTTATTGGTACCGACAGGCCCTGGGGCAGGGCCCAGAGTTTCTGACTTAC	FNYEAQ	TTCAATTATGAAGCCCAA	QDKSGLPNDRFSAERPEGSISTLTIQRTEQRDSAMYR	CAAGACAAATCAGGGCTGCCCAATGATCGGTTCTCTGCAGAGAGGCCTGAGGGATCCATCTCCACTCTGACGATCCAGCGCACAGAGCAGCGGGACTCGGCCATGTATCGC	CASSLATSRTDTQYF	TGTGCCAGCAGCTTAGCGACTAGCCGCACAGATACGCAGTATTTT	GPGTRLTVL	GGCCCAGGCACCCGGCTGACAGTGCTCG	789	11	clonotype13	clonotype13_consensus_1	2
AAACCTGGTCTAACGT-1	false	AAACCTGGTCTAACGT-1_contig_1	false	461	TRA	TRAV13-1		TRAJ3	TRAC	true	true											CAASRNSSASKIIF	TGTGCAGCAAGTCGGAACAGCAGTGCTTCCAAGATAATCTTT			96	2
AAACCTGGTCTGCCAG-1	true	AAACCTGGTCTGCCAG-1_contig_1	true	503	TRA	TRAV38-2/DV8		TRAJ42	TRAC	true	true	AQTVTQSQPEMSVQEAETVTLSCTYD	GCTCAGACAGTCACTCAGTCTCAACCAGAGATGTCTGTGCAGGAGGCAGAGACCGTGACCCTGAGCTGCACATATGAC	TSESDYY	ACCAGTGAGAGTGATTATTAT	LFWYKQPPSRQMILVIR	TTATTCTGGTACAAGCAGCCTCCCAGCAGGCAGATGATTCTCGTTATTCGC	QEAYKQQN	CAAGAAGCTTATAAGCAACAGAAT	ATENRFSVNFQKAAKSFSLKISDSQLGDAAMYF	GCAACAGAGAATCGTTTCTCTGTGAACTTCCAGAAAGCAGCCAAATCCTTCAGTCTCAAGATCTCAGACTCACAGCTGGGGGATGCCGCGATGTATTTC	CAYRSLNYGGSQGNLIF	TGTGCTTATAGGAGCCTGAATTATGGAGGAAGCCAAGGAAATCTCATCTTT	GKGTKLSVKP	GGAAAAGGCACTAAACTCTCTGTTAAACCAA	128	1	clonotype5493	clonotype5493_consensus_2	1
AAACCTGGTCTGCCAG-1	true	AAACCTGGTCTGCCAG-1_contig_2	true	478	TRB	TRBV4-3	TRBD1	TRBJ1-1	TRBC1	true	true	ETGVTQTPRHLVMGMTNKKSLKCEQH	GAAACGGGAGTTACGCAGACACCAAGACACCTGGTCATGGGAATGACAAATAAGAAGTCTTTGAAATGTGAACAACAT	LGHNA	CTGGGTCATAACGCT	MYWYKQSAKKPLELMFV	ATGTATTGGTACAAGCAAAGTGCTAAGAAGCCACTGGAGCTCATGTTTGTC	YSLEER	TACAGTCTTGAAGAACGG	VENNSVPSRFSPECPNSSHLFLHLHTLQPEDSALYL	GTTGAAAACAACAGTGTGCCAAGTCGCTTCTCACCTGAATGCCCCAACAGCTCTCACTTATTCCTTCACCTACACACCCTGCAGCCAGAAGACTCGGCCCTGTATCTC	CASSQDRGGIGGTEAFF	TGCGCCAGCAGCCAAGATAGGGGGGGGATAGGGGGGACTGAAGCTTTCTTT	GQGTRLTVV	GGACAAGGCACCAGACTCACAGTTGTAG	149	4	clonotype5493	clonotype5493_consensus_1	1
AAACCTGGTTACCGAT-1	false	AAACCTGGTTACCGAT-1_contig_1	false	473	TRB	TRBV25-1		TRBJ2-2	TRBC2	true	true											CASSESGTHTGELFF	TGTGCCAGCAGTGAATCAGGGACCCACACCGGGGAGCTGTTTTTT			92	1
AAACCTGTCACTTCAT-1	true	AAACCTGTCACTTCAT-1_contig_1	true	527	TRA	TRAV17		TRAJ52	TRAC	true	true	SQQGEEDPQALSIQEGENATMNCSYK	AGTCAACAGGGAGAAGAGGATCCTCAGGCCTTGAGCATCCAGGAGGGTGAAAATGCCACCATGAACTGCAGTTACAAA	TSINN	ACTAGTATAAACAAT	LQWYRQNSGRGLVHLIL	TTACAGTGGTATAGACAAAATTCAGGTAGAGGCCTTGTCCACCTAATTTTA	IRSNERE	ATACGTTCAAATGAAAGAGAG	KHSGRLRVTLDTSKKSSSLLITASRAADTASYF	AAACACAGTGGAAGATTAAGAGTCACGCTTGACACTTCCAAGAAAAGCAGTTCCTTGTTGATCACGGCTTCCCGGGCAGCAGACACTGCTTCTTACTTC	CATSFSGTSYGKLTF	TGTGCTACGTCCTTCAGTGGTACTAGCTATGGAAAGCTGACATTT	GQGTILTVHP	GGACAAGGGACCATCTTGACTGTCCATCCAA	195	4	clonotype3104	clonotype3104_consensus_1	1
AAACCTGTCAGTTGAC-1	false	AAACCTGTCAGTTGAC-1_contig_1	false	469	TRB	TRBV20-1		TRBJ2-2	TRBC2	true	true											CSAPGWAGEGTGELFF	TGCAGTGCCCCGGGCTGGGCAGGGGAAGGAACCGGGGAGCTGTTTTTT			134	1
AAACCTGTCCAGGGCT-1	false	AAACCTGTCCAGGGCT-1_contig_1	true	667	TRB	TRBV23-1		TRBJ1-2		false	false											CASSIGRDISYGYTF	TGCGCCAGCAGTATAGGACGGGACATCTCCTATGGCTACACCTTC			57	2
AAACCTGTCCTTCAAT-1	false	AAACCTGTCCTTCAAT-1_contig_1	false	326	None			TRBJ2-3	TRBC2	false	false															94	1
AAACCTGTCGCTTGTC-1	false	AAACCTGTCGCTTGTC-1_contig_1	false	503	TRA	TRAV38-2/DV8		TRAJ58	TRAC	true	true											CAYRSANPPFSGSRLTF	TGTGCTTATAGGAGCGCGAACCCTCCCTTCAGTGGCTCTAGGTTGACCTTT			135	1
AAACCTGTCGTACCGG-1	false	AAACCTGTCGTACCGG-1_contig_1	false	453	TRB	TRBV7-7		TRBJ1-4	TRBC1	false	false															248	3
AAACCTGTCGTCACGG-1	true	AAACCTGTCGTCACGG-1_contig_1	true	544	TRA	TRAV12-2		TRAJ39	TRAC	true	true	QKEVEQNSGPLSVPEGAIASLNCTYS	CAGAAGGAGGTGGAGCAGAATTCTGGACCCCTCAGTGTTCCAGAGGGAGCCATTGCCTCTCTCAACTGCACTTACAGT	DRGSQS	GACCGAGGTTCCCAGTCC	FFWYRQYSGKSPELIMF	TTCTTCTGGTACAGACAATATTCTGGGAAAAGCCCTGAGTTGATAATGTTC	IYSNGD	ATATACTCCAATGGTGAC	KEDGRFTAQLNKASQYVSLLIRDSQPSDSATYL	AAAGAAGATGGAAGGTTTACAGCACAGCTCAATAAAGCCAGCCAGTATGTTTCTCTGCTCATCAGAGACTCCCAGCCCAGTGATTCAGCCACCTACCTC	CAVLDNAGNMLTF	TGTGCCGTGTTGGATAATGCAGGCAACATGCTCACCTTT	GGGTRLMVKP	GGAGGGGGAACAAGGTTAATGGTCAAACCCC	592	7	clonotype59	clonotype59_consensus_3	2
AAACCTGTCGTCACGG-1	true	AAACCTGTCGTCACGG-1_contig_2	true	474	TRB	TRBV4-2		TRBJ2-3	TRBC2	true	true	ETGVTQTPRHLVMGMTNKKSLKCEQH	GAAACGGGAGTTACGCAGACACCAAGACACCTGGTCATGGGAATGACAAATAAGAAGTCTTTGAAATGTGAACAACAT	LGHNA	CTGGGGCATAACGCT	MYWYKQSAKKPLELMFV	ATGTATTGGTACAAGCAAAGTGCTAAGAAGCCACTGGAGCTCATGTTTGTC	YNFKEQ	TACAACTTTAAAGAACAG	TENNSVPSRFSPECPNSSHLFLHLHTLQPEDSALYL	ACTGAAAACAACAGTGTGCCAAGTCGCTTCTCACCTGAATGCCCCAACAGCTCTCACTTATTCCTTCACCTACACACCCTGCAGCCAGAAGACTCGGCCCTGTATCTC	CASSHKGTDTQYF	TGTGCCAGCAGCCACAAAGGAACAGATACGCAGTATTTT	GPGTRLTVL	GGCCCAGGCACCCGGCTGACAGTGCTCG	212	2	clonotype59	clonotype59_consensus_1	2
AAACCTGTCGTCACGG-1	true	AAACCTGTCGTCACGG-1_contig_3	true	464	TRB	TRBV3-1		TRBJ2-7	TRBC2	true	false											CASSKDREYEQYF	TGTGCCAGCAGTAAGGACAGGGAATACGAGCAGTACTTC			292	3
AAACCTGTCTTAACCT-1	true	AAACCTGTCTTAACCT-1_contig_1	true	657	TRB	TRBV19		TRBJ2-1	TRBC2	true	true	DGGITQSPKYLFRKEGQNVTLSCEQN	GATGGTGGAATCACTCAGTCCCCGAAGTACCTGTTCAGAAAGGAAGGACAGAATGTGACCCTGAGTTGTGAACAGAAT	LNHDA	TTGAACCACGATGCC	MYWYRQDPGQGLRLIYY	ATGTACTGGTACCGACAGGACCCAGGGCAAGGGCTGAGATTGATCTACTAC	SQIVND	TCACAGATAGTAAATGAC	FQKGDIAEGYSVSREKKESFPLTVTSAQKNPTAFYL	TTTCAGAAAGGAGATATAGCTGAAGGGTACAGCGTCTCTCGGGAGAAGAAGGAATCCTTTCCTCTCACTGTGACATCGGCCCAAAAGAACCCGACAGCTTTCTATCTC	CASTAGGSYNEQFF	TGTGCCAGTACTGCGGGAGGGTCCTACAATGAGCAGTTCTTC	GPGTRLTVL	GGGCCAGGGACACGGCTCACCGTGCTAG	1586	23	clonotype2789	clonotype2789_consensus_1	1
AAACCTGTCTTAACCT-1	true	AAACCTGTCTTAACCT-1_contig_2	true	577	TRA	TRAV8-1		TRAJ17	TRAC	true	true	AQSVSQHNHHVILSEAASLELGCNYS	GCCCAGTCTGTGAGCCAGCATAACCACCACGTAATTCTCTCTGAAGCAGCCTCACTGGAGTTGGGATGCAACTATTCC	YGGTVN	TATGGTGGAACTGTTAAT	LFWYVQYPGQHLQLLLK	CTCTTCTGGTATGTCCAGTACCCTGGTCAACACCTTCAGCTTCTCCTCAAG	YFSGDPLV	TACTTTTCAGGGGATCCACTGGTT	KGIKGFEAEFIKSKFSFNLRKPSVQWSDTAEYF	AAAGGCATCAAGGGCTTTGAGGCTGAATTTATAAAGAGTAAATTCTCCTTTAATCTGAGGAAACCCTCTGTGCAGTGGAGTGACACAGCTGAGTACTTC	CAVNALRAAGNKLTF	TGTGCCGTGAATGCGCTAAGAGCTGCAGGCAACAAGCTAACTTTT	GGGTRVLVKP	GGAGGAGGAACCAGGGTGCTAGTTAAACCAA	324	6	clonotype2789	clonotype2789_consensus_2	1
AAACGGGAGAACTGTA-1	false	AAACGGGAGAACTGTA-1_contig_1	false	574	TRA	TRAV8-1		TRAJ13	TRAC	true	true											CAVIPSGGYQKVTF	TGTGCCGTGATTCCATCTGGGGGTTACCAGAAAGTTACCTTT			114	1
AAACGGGAGCTGATAA-1	true	AAACGGGAGCTGATAA-1_contig_1	true	527	TRB	TRBV20-1		TRBJ2-2	TRBC2	true	true	GAVVSQHPSRVICKSGTSVKIECRSL	GGTGCTGTCGTCTCTCAACATCCGAGCAGGGTTATCTGTAAGAGTGGAACCTCTGTGAAGATCGAGTGCCGTTCCCTG	DFQATT	GACTTTCAGGCCACAACT	MFWYRQFPKQSLMLMAT	ATGTTTTGGTATCGTCAGTTCCCGAAACAGAGTCTCATGCTGATGGCAACT	SNEGSKA	TCCAATGAGGGCTCCAAGGCC	TYEQGVEKDKFLINHASLTLSTLTVTSAHPEDSSFYI	ACATACGAGCAAGGCGTCGAGAAGGACAAGTTTCTCATCAACCATGCAAGCCTGACCTTGTCCACTCTGACAGTGACCAGTGCCCATCCTGAAGACAGCAGCTTCTACATC	CSASPPFAGSTGELFF	TGCAGTGCTAGCCCACCTTTTGCGGGCAGCACCGGGGAGCTGTTTTTT	GEGSRLTVL	GGAGAAGGCTCTAGGCTGACCGTACTGG	672	9	clonotype1875	clonotype1875_consensus_2	1
AAACGGGAGCTGATAA-1	true	AAACGGGAGCTGATAA-1_contig_2	true	493	TRB	TRBV9		TRBJ2-7	TRBC2	true	true	DSGVTQTPKHLITATGQRVTLRCSPR	GATTCTGGAGTCACACAAACCCCAAAGCACCTGATCACAGCAACTGGACAGCGAGTGACGCTGAGATGCTCCCCTAGG	SGDLS	TCTGGAGACCTCTCT	VYWYQQSLDQGLQFLIQ	GTGTACTGGTACCAACAGAGCCTGGACCAGGGCCTCCAGTTCCTCATTCAG	YYNGEE	TATTATAATGGAGAAGAG	RAKGNILERFSAQQFPDLHSELNLSSLELGDSALYF	AGAGCAAAAGGAAACATTCTTGAACGATTCTCCGCACAACAGTTCCCTGACTTGCACTCTGAACTAAACCTGAGCTCTCTGGAGCTGGGGGACTCAGCTTTGTATTTC	CASSSGLAHEQYF	TGTGCCAGCAGCTCGGGACTAGCCCACGAGCAGTACTTC	GPGTRLTVT	GGGCCGGGCACCAGGCTCACGGTCACAG	491	6	clonotype1875	clonotype1875_consensus_1	1
AAACGGGAGCTGATAA-1	true	AAACGGGAGCTGATAA-1_contig_3	true	526	TRA	TRAV14/DV4		TRAJ39	TRAC	true	true	AQKITQTQPGMFVQEKEAVTLDCTYD	GCCCAGAAGATAACTCAAACCCAACCAGGAATGTTCGTGCAGGAAAAGGAGGCTGTGACTCTGGACTGCACATATGAC	TSDPSYG	ACCAGTGATCCAAGTTATGGT	LFWYKQPSSGEMIFLIY	CTATTCTGGTACAAGCAGCCCAGCAGTGGGGAAATGATTTTTCTTATTTAT	QGSYDQQN	CAGGGGTCTTATGACCAGCAAAAT	ATEGRYSLNFQKARKSANLVISASQLGDSAMYF	GCAACAGAAGGTCGCTACTCATTGAATTTCCAGAAGGCAAGAAAATCCGCCAACCTTGTCATCTCCGCTTCACAACTGGGGGACTCAGCAATGTACTTC	CAMREGQNAGNMLTF	TGTGCAATGAGAGAGGGCCAAAATGCAGGCAACATGCTCACCTTT	GGGTRLMVKP	GGAGGGGGAACAAGGTTAATGGTCAAACCCC	128	2	clonotype1875	clonotype1875_consensus_3	1
AAACGGGAGGGAAACA-1	true	AAACGGGAGGGAAACA-1_contig_1	true	497	TRB	TRBV11-3		TRBJ2-1	TRBC2	true	true	EAGVVQSPRYKIIEKKQPVAFWCNPI	GAAGCTGGAGTGGTTCAGTCTCCCAGATATAAGATTATAGAGAAAAAACAGCCTGTGGCTTTTTGGTGCAATCCTATT	SGHNT	TCTGGCCACAATACC	LYWYRQNLGQGPELLIR	CTTTACTGGTACCGGCAGAACTTGGGACAGGGCCCGGAGCTTCTGATTCGA	YENEEA	TATGAGAATGAGGAAGCA	VDDSQLPKDRFSAERLKGVDSTLKIQPAELGDSAVYL	GTAGACGATTCACAGTTGCCTAAGGATCGATTTTCTGCAGAGAGGCTCAAAGGAGTAGACTCCACTCTCAAGATCCAGCCTGCAGAGCTTGGGGACTCGGCCGTGTATCTC	CASSPEGGRDEQFF	TGTGCCAGCAGCCCCGAAGGGGGGCGGGATGAGCAGTTCTTC	GPGTRLTVL	GGGCCAGGGACACGGCTCACCGTGCTAG	694	9	clonotype3413	clonotype3413_consensus_1	1
AAACGGGAGGTGCTAG-1	false	AAACGGGAGGTGCTAG-1_contig_1	false	497	TRA	TRAV20		TRAJ18	TRAC	true	true											CAVQVQRGSTLGRLYF	TGTGCTGTGCAGGTACAGAGAGGCTCAACCCTGGGGAGGCTATACTTT			140	1
AAACGGGAGTCCGGTC-1	false	AAACGGGAGTCCGGTC-1_contig_1	false	590	TRB	TRBV6-6		TRBJ2-1	TRBC2	true	false											CASSYSRELSYNEQFF	TGTGCCAGCAGTTACTCCCGGGAGTTGTCCTACAATGAGCAGTTCTTC			106	1
AAACGGGAGTCGATAA-1	true	AAACGGGAGTCGATAA-1_contig_1	true	535	TRB	TRBV6-2		TRBJ2-2	TRBC2	true	true	NAGVTQTPKFRVLKTGQSMTLLCAQD	AATGCTGGTGTCACTCAGACCCCAAAATTCCGGGTCCTGAAGACAGGACAGAGCATGACACTGCTGTGTGCCCAGGAT	MNHEY	ATGAACCATGAATAC	MYWYRQDPGMGLRLIHY	ATGTACTGGTATCGACAAGACCCAGGCATGGGGCTGAGGCTGATTCATTAC	SVGEGT	TCAGTTGGTGAGGGTACA	TAKGEVPDGYNVSRLKKQNFLLGLESAAPSQTSVYF	ACTGCCAAAGGAGAGGTCCCTGATGGCTACAATGTCTCCAGATTAAAAAAACAGAATTTCCTGCTGGGGTTGGAGTCGGCTGCTCCCTCCCAAACATCTGTGTACTTC	CASTQSVGKGPGELFF	TGTGCCAGCACTCAGTCCGTCGGGAAGGGCCCCGGGGAGCTGTTTTTT	GEGSRLTVL	GGAGAAGGCTCTAGGCTGACCGTACTGG	1033	13	clonotype5058	clonotype5058_consensus_1	1
AAACGGGAGTCGATAA-1	true	AAACGGGAGTCGATAA-1_contig_2	true	514	TRA	TRAV23/DV6		TRAJ23	TRAC	true	true	QQQVKQSPQSLIVQKGGIPIINCAYE	CAGCAGCAGGTGAAACAAAGTCCTCAATCTTTGATAGTCCAGAAAGGAGGGATTCCAATTATAAACTGTGCTTATGAG	NTAFDY	AACACTGCGTTTGACTAC	FPWYQQFPGKGPALLIA	TTTCCATGGTACCAACAATTCCCTGGGAAAGGCCCTGCATTATTGATAGCC	IRPDVSE	ATACGTCCAGATGTGAGTGAA	KKEGRFTISFNKSAKQFSLHIMDSQPGDSATYF	AAGAAAGAAGGAAGATTCACAATCTCCTTCAATAAAAGTGCCAAGCAGTTCTCATTGCATATCATGGATTCCCAGCCTGGAGACTCAGCCACCTACTTC	CAASIFGNQGGKLIF	TGTGCAGCAAGCATCTTTGGTAACCAGGGAGGAAAGCTTATCTTC	GQGTELSVKP	GGACAGGGAACGGAGTTATCTGTGAAACCCA	633	7	clonotype5058	clonotype5058_consensus_2	1
AAACGGGAGTCGATAA-1	true	AAACGGGAGTCGATAA-1_contig_3	true	515	None			TRBJ1-5	TRBC1	false	false															424	4
AAACGGGAGTCGATAA-1	true	AAACGGGAGTCGATAA-1_contig_4	true	525	TRA	TRAV9-2		TRAJ50	TRAC	false	false											CSESLPAASYDKVIF	TGCTCTGAGTCCCTCCCGGCGGCCTCCTACGACAAGGTGATATTT			189	2
AAACGGGCAATCCAAC-1	true	AAACGGGCAATCCAAC-1_contig_1	true	509	TRB	TRBV6-1		TRBJ1-1	TRBC1	true	true	NAGVTQTPKFQVLKTGQSMTLQCAQD	AATGCTGGTGTCACTCAGACCCCAAAATTCCAGGTCCTGAAGACAGGACAGAGCATGACACTGCAGTGTGCCCAGGAT	MNHNS	ATGAACCATAACTCC	MYWYRQDPGMGLRLIYY	ATGTACTGGTATCGACAAGACCCAGGCATGGGACTGAGGCTGATTTATTAC	SASEGT	TCAGCTTCTGAGGGTACC	TDKGEVPNGYNVSRLNKREFSLRLESAAPSQTSVYF	ACTGACAAAGGAGAAGTCCCCAATGGCTACAATGTCTCCAGATTAAACAAACGGGAGTTCTCGCTCAGGCTGGAGTCGGCTGCTCCCTCCCAGACATCTGTGTACTTC	CASSKRDLLNTEAFF	TGTGCCAGCAGTAAGCGGGACCTGCTGAACACTGAAGCTTTCTTT	GQGTRLTVV	GGACAAGGCACCAGACTCACAGTTGTAG	1504	16	clonotype3580	clonotype3580_consensus_1	1
AAACGGGCAATCCAAC-1	true	AAACGGGCAATCCAAC-1_contig_2	true	587	TRA	TRAV41		TRAJ33	TRAC	true	true	KNEVEQSPQNLTAQEGEFITINCSYS	AAAAATGAAGTGGAGCAGAGTCCTCAGAACCTGACTGCCCAGGAAGGAGAATTTATCACAATCAACTGCAGTTACTCG	VGISA	GTAGGAATAAGTGCC	LHWLQQHPGGGIVSLFM	TTACACTGGCTGCAACAGCATCCAGGAGGAGGCATTGTTTCCTTGTTTATG	LSSGK	CTGAGCTCAGGGAAG	KKHGRLIATINIQEKHSSLHITASHPRDSAVYI	AAGAAGCATGGAAGATTAATTGCCACAATAAACATACAGGAAAAGCACAGCTCCCTGCACATCACAGCCTCCCATCCCAGAGACTCTGCCGTCTACATC	CAVPESNYQLIW	TGTGCTGTCCCGGAGAGCAACTATCAGTTAATCTGG	GAGTKLIIKP	GGCGCTGGGACCAAGCTAATTATAAAGCCAG	965	13	clonotype3580	clonotype3580_consensus_2	1
AAACGGGCAATGCCAT-1	true	AAACGGGCAATGCCAT-1_contig_1	true	506	TRB	TRBV11-2		TRBJ2-3	TRBC2	true	true	EAGVAQSPRYKIIEKRQSVAFWCNPI	GAAGCTGGAGTTGCCCAGTCTCCCAGATATAAGATTATAGAGAAAAGGCAGAGTGTGGCTTTTTGGTGCAATCCTATA	SGHAT	TCTGGCCATGCTACC	LYWYQQILGQGPKLLIQ	CTTTACTGGTACCAGCAGATCCTGGGACAGGGCCCAAAGCTTCTGATTCAG	FQNNGV	TTTCAGAATAACGGTGTA	VDDSQLPKDRFSAERLKGVDSTLKIQPAKLEDSAVYL	GTGGATGATTCACAGTTGCCTAAGGATCGATTTTCTGCAGAGAGGCTCAAAGGAGTAGACTCCACTCTCAAGATCCAGCCTGCAAAGCTTGAGGACTCGGCCGTGTATCTC	CASSRRQAGTTDTQYF	TGTGCCAGCAGCCGGAGACAGGCCGGAACCACAGATACGCAGTATTTT	GPGTRLTVL	GGCCCAGGCACCCGGCTGACAGTGCTCG	544	6	clonotype51	clonotype51_consensus_1	1
AAACGGGCAATGCCAT-1	true	AAACGGGCAATGCCAT-1_contig_2	true	545	TRA	TRAV12-1		TRAJ36	TRAC	true	true	RKEVEQDPGPFNVPEGATVAFNCTYS	CGGAAGGAGGTGGAGCAGGATCCTGGACCCTTCAATGTTCCAGAGGGAGCCACTGTCGCTTTCAACTGTACTTACAGC	NSASQS	AACAGTGCTTCTCAGTCT	FFWYRQDCRKEPKLLMS	TTCTTCTGGTACAGACAGGATTGCAGGAAAGAACCTAAGTTGCTGATGTCC	VYSSG	GTATACTCCAGTGGT	NEDGRFTAQLNRASQYISLLIRDSKLSDSATYL	AATGAAGATGGAAGGTTTACAGCACAGCTCAATAGAGCCAGCCAGTATATTTCCCTGCTCATCAGAGACTCCAAGCTCAGTGATTCAGCCACCTACCTC	CVVIRTGANNLFF	TGTGTGGTGATTCGAACTGGGGCAAACAACCTCTTCTTT	GTGTRLTVIP	GGGACTGGAACGAGACTCACCGTTATTCCCT	260	2	clonotype51	clonotype51_consensus_3	1
AAACGGGCAATGCCAT-1	true	AAACGGGCAATGCCAT-1_contig_3	true	476	TRB	TRBV29-1		TRBJ2-7	TRBC2	true	true	SAVISQKPSRDICQRGTSLTIQCQVD	AGTGCTGTCATCTCTCAAAAGCCAAGCAGGGATATCTGTCAACGTGGAACCTCCCTGACGATCCAGTGTCAAGTCGAT	SQVTM	AGCCAAGTCACCATG	MFWYRQQPGQSLTLIAT	ATGTTCTGGTACCGTCAGCAACCTGGACAGAGCCTGACACTGATCGCAACT	ANQGSEA	GCAAATCAGGGCTCTGAGGCC	TYESGFVIDKFPISRPNLTFSTLTVSNMSPEDSSIYL	ACATATGAGAGTGGATTTGTCATTGACAAGTTTCCCATCAGCCGCCCAAACCTAACATTCTCAACTCTGACTGTGAGCAACATGAGCCCTGAAGACAGCAGCATATATCTC	CSVEGGSFYEQYF	TGCAGCGTTGAGGGAGGTAGTTTCTACGAGCAGTACTTC	GPGTRLTVT	GGGCCGGGCACCAGGCTCACGGTCACAG	616	7	clonotype51	clonotype51_consensus_2	1
AAACGGGCACCCATTC-1	false	AAACGGGCACCCATTC-1_contig_1	false	410	TRA	TRAV20		TRAJ15	TRAC	false	false															103	1
AAACGGGCACGAAAGC-1	true	AAACGGGCACGAAAGC-1_contig_1	true	518	TRB	TRBV20-1		TRBJ2-1	TRBC2	true	true	GAVVSQHPSWVICKSGTSVKIECRSL	GGTGCTGTCGTCTCTCAACATCCGAGCTGGGTTATCTGTAAGAGTGGAACCTCTGTGAAGATCGAGTGCCGTTCCCTG	DFQATT	GACTTTCAGGCCACAACT	MFWYRQFPKQSLMLMAT	ATGTTTTGGTATCGTCAGTTCCCGAAACAGAGTCTCATGCTGATGGCAACT	SNEGSKA	TCCAATGAGGGCTCCAAGGCC	TYEQGVEKDKFLINHASLTLSTLTVTSAHPEDSSFYI	ACATACGAGCAAGGCGTCGAGAAGGACAAGTTTCTCATCAACCATGCAAGCCTGACCTTGTCCACTCTGACAGTGACCAGTGCCCATCCTGAAGACAGCAGCTTCTACATC	CSALAGGNYNEQFF	TGCAGTGCATTAGCGGGAGGTAACTACAATGAGCAGTTCTTC	GPGTRLTVL	GGGCCAGGGACACGGCTCACCGTGCTAG	380	4	clonotype97	clonotype97_consensus_1	2
AAACGGGCATACGCTA-1	false	AAACGGGCATACGCTA-1_contig_1	false	481	TRB	TRBV4-3	TRBD2	TRBJ2-1	TRBC2	true	true											CASSLDLAGGGRQFF	TGCGCCAGCAGCCTAGATCTAGCGGGAGGGGGGAGGCAGTTCTTC			113	2
AAACGGGGTACCCAAT-1	true	AAACGGGGTACCCAAT-1_contig_1	true	515	TRB	TRBV20-1		TRBJ2-3	TRBC2	true	true	GAVVSQHPSWVICKSGTSVKIECRSL	GGTGCTGTCGTCTCTCAACATCCGAGCTGGGTTATCTGTAAGAGTGGAACCTCTGTGAAGATCGAGTGCCGTTCCCTG	DFQATT	GACTTTCAGGCCACAACT	MFWYRQFPKQSLMLMAT	ATGTTTTGGTATCGTCAGTTCCCGAAACAGAGTCTCATGCTGATGGCAACT	SNEGSKA	TCCAATGAGGGCTCCAAGGCC	TYEQGVEKDKFLINHASLTLSTLTVTSAHPEDSSFYI	ACATACGAGCAAGGCGTCGAGAAGGACAAGTTTCTCATCAACCATGCAAGCCTGACCTTGTCCACTCTGACAGTGACCAGTGCCCATCCTGAAGACAGCAGCTTCTACATC	CSARTLSDTQYF	TGCAGTGCTAGGACCCTTTCTGATACGCAGTATTTT	GPGTRLTVL	GGCCCAGGCACCCGGCTGACAGTGCTCG	809	9	clonotype310	clonotype310_consensus_1	1
AAACGGGGTACCCAAT-1	true	AAACGGGGTACCCAAT-1_contig_2	true	335	TRA	TRAV8-1			TRAC	false	false															328	2
AAACGGGGTACCGGCT-1	true	AAACGGGGTACCGGCT-1_contig_1	true	636	TRA	TRAV8-3		TRAJ36	TRAC	true	true	AQSVTQPDIHITVSEGASLELRCNYS	GCCCAGTCAGTGACCCAGCCTGACATCCACATCACTGTCTCTGAAGGAGCCTCACTGGAGTTGAGATGTAACTATTCC	YGATPY	TATGGGGCAACACCTTAT	LFWYVQSPGQGLQLLLK	CTCTTCTGGTATGTCCAGTCCCCCGGCCAAGGCCTCCAGCTGCTCCTGAAG	YFSGDTLV	TACTTTTCAGGAGACACTCTGGTT	QGIKGFEAEFKRSQSSFNLRKPSVHWSDAAEYF	CAAGGCATTAAAGGCTTTGAGGCTGAATTTAAGAGGAGTCAATCTTCCTTCAATCTGAGGAAACCCTCTGTGCATTGGAGTGATGCTGCTGAGTACTTC	CAVGLQTGANNLFF	TGTGCTGTGGGCCTTCAAACTGGGGCAAACAACCTCTTCTTT	GTGTRLTVIP	GGGACTGGAACGAGACTCACCGTTATTCCCT	379	4	clonotype4889	clonotype4889_consensus_2	1
AAACGGGGTACCGGCT-1	true	AAACGGGGTACCGGCT-1_contig_2	true	484	TRB	TRBV4-1		TRBJ2-3	TRBC2	true	true	DTEVTQTPKHLVMGMTNKKSLKCEQH	GACACTGAAGTTACCCAGACACCAAAACACCTGGTCATGGGAATGACAAATAAGAAGTCTTTGAAATGTGAACAACAT	MGHRA	ATGGGGCACAGGGCT	MYWYKQKAKKPPELMFV	ATGTATTGGTACAAGCAGAAAGCTAAGAAGCCACCGGAGCTCATGTTTGTC	YSYEKL	TACAGCTATGAGAAACTC	SINESVPSRFSPECPNSSLLNLHLHALQPEDSALYL	TCTATAAATGAAAGTGTGCCAAGTCGCTTCTCACCTGAATGCCCCAACAGCTCTCTCTTAAACCTTCACCTACACGCCCTGCAGCCAGAAGACTCAGCCCTGTATCTC	CASSWASGGSKDTQYF	TGCGCCAGCAGCTGGGCTAGCGGGGGTTCGAAAGATACGCAGTATTTT	GPGTRLTVL	GGCCCAGGCACCCGGCTGACAGTGCTCG	848	10	clonotype4889	clonotype4889_consensus_1	1
AAACGGGGTAGCACGA-1	false	AAACGGGGTAGCACGA-1_contig_1	false	565	TRA	TRAV29/DV5		TRAJ49	TRAC	true	true											CAARLTGNQFYF	TGTGCAGCCCGCCTCACCGGTAACCAGTTCTATTTT			304	2
AAACGGGGTATATGGA-1	false	AAACGGGGTATATGGA-1_contig_1	false	484	TRB	TRBV4-3	TRBD1	TRBJ1-1	TRBC1	true	true											CASSQDGTGSDTEAFF	TGCGCCAGCAGCCAAGATGGCACAGGGAGCGACACTGAAGCTTTCTTT			28	1
AAACGGGGTCCTCCAT-1	true	AAACGGGGTCCTCCAT-1_contig_1	true	521	TRB	TRBV20-1	TRBD1	TRBJ1-5	TRBC1	true	true	GAVVSQHPSRVICKSGTSVKIECRSL	GGTGCTGTCGTCTCTCAACATCCGAGCAGGGTTATCTGTAAGAGTGGAACCTCTGTGAAGATCGAGTGCCGTTCCCTG	DFQATT	GACTTTCAGGCCACAACT	MFWYRQFPKKSLMLMAT	ATGTTTTGGTATCGTCAGTTCCCGAAAAAGAGTCTCATGCTGATGGCAACT	SNEGSKA	TCCAATGAGGGCTCCAAGGCC	TYEQGVEKDKFLINHASLTLSTLTVTSAHPEDSSFYI	ACATACGAGCAAGGCGTCGAGAAGGACAAGTTTCTCATCAACCATGCAAGCCTGACCTTGTCCACTCTGACAGTGACCAGTGCCCATCCTGAAGACAGCAGCTTCTACATC	CSAQGASGNQPQHF	TGCAGCGCACAGGGGGCTTCGGGCAATCAGCCCCAGCATTTT	GDGTRLSIL	GGTGATGGGACTCGACTCTCCATCCTAG	1113	14	clonotype958	clonotype958_consensus_1	1
AAACGGGGTCCTCCAT-1	true	AAACGGGGTCCTCCAT-1_contig_2	true	495	TRA	TRAV12-3		TRAJ31	TRAC	true	true	QKEVEQDPGPLSVPEGAIVSLNCTYS	CAGAAGGAGGTGGAGCAGGATCCTGGACCACTCAGTGTTCCAGAGGGAGCCATTGTTTCTCTCAACTGCACTTACAGC	NSAFQY	AACAGTGCTTTTCAATAC	FMWYRQYSRKGPELLMY	TTCATGTGGTACAGACAGTATTCCAGAAAAGGCCCTGAGTTGCTGATGTAC	TYSSGN	ACATACTCCAGTGGTAAC	KEDGRFTAQVDKSSKYISLFIRDSQPSDSATYL	AAAGAAGATGGAAGGTTTACAGCACAGGTCGATAAATCCAGCAAGTATATCTCCTTGTTCATCAGAGACTCACAGCCCAGTGATTCAGCCACCTACCTC	CAMSDGNARLMF	TGTGCAATGAGCGATGGCAATGCCAGACTCATGTTT	GDGTQLVVKP	GGAGATGGAACTCAGCTGGTGGTGAAGCCCA	177	2	clonotype958	clonotype958_consensus_2	1
AAACGGGGTCCTGCTT-1	true	AAACGGGGTCCTGCTT-1_contig_1	true	501	TRB	TRBV12-3		TRBJ1-4	TRBC1	true	true	DAGVIQSPRHEVTEMGQEVTLRCKPI	GATGCTGGAGTTATCCAGTCACCCCGCCATGAGGTGACAGAGATGGGACAAGAAGTGACTCTGAGATGTAAACCAATT	SGHNS	TCAGGCCACAACTCC	LFWYRQTMMRGLELLIY	CTTTTCTGGTACAGACAGACCATGATGCGGGGACTGGAGTTGCTCATTTAC	FNNNVP	TTTAACAACAACGTTCCG	IDDSGMPEDRFSAKMPNASFSTLKIQPSEPRDSAVYF	ATAGATGATTCAGGGATGCCCGAGGATCGATTCTCAGCTAAGATGCCTAATGCATCATTCTCCACTCTGAAGATCCAGCCCTCAGAACCCAGGGACTCAGCTGTGTACTTC	CASSLARGGKLFF	TGTGCCAGCAGTTTAGCAAGAGGGGGAAAACTGTTTTTT	GSGTQLSVL	GGCAGTGGAACCCAGCTCTCTGTCTTGG	2688	30	clonotype2807	clonotype2807_consensus_1	1
AAACGGGGTCCTGCTT-1	true	AAACGGGGTCCTGCTT-1_contig_2	true	515	TRA	TRAV13-2		TRAJ22	TRAC	true	true	GESVGLHLPTLSVQEGDNSIINCAYS	GGAGAGAGTGTGGGGCTGCATCTTCCTACCCTGAGTGTCCAGGAGGGTGACAACTCTATTATCAACTGTGCTTATTCA	NSASDY	AACAGCGCCTCAGACTAC	FIWYKQESGKGPQFIID	TTCATTTGGTACAAGCAAGAATCTGGAAAAGGTCCTCAATTCATTATAGAC	IRSNMDK	ATTCGTTCAAATATGGACAAA	RQGQRVTVLLNKTVKHLSLQIAATQPGDSAVYF	AGGCAAGGCCAAAGAGTCACCGTTTTATTGAATAAGACAGTGAAACATCTCTCTCTGCAAATTGCAGCTACTCAACCTGGAGACTCAGCTGTCTACTTT	CAENMGTSSARQLTF	TGTGCAGAGAATATGGGCACGAGTTCTGCAAGGCAACTGACCTTT	GSGTQLTVLP	GGATCTGGGACACAATTGACTGTTTTACCTG	635	7	clonotype2807	clonotype2807_consensus_2	1
AAACGGGGTCCTGCTT-1	true	AAACGGGGTCCTGCTT-1_contig_3	true	690	TRA	TRAV8-3		TRAJ45	TRAC	true	true	AQSVTQPDIHITVSEGASLELRCNYS	GCCCAGTCAGTGACCCAGCCTGACATCCACATCACTGTCTCTGAAGGAGCCTCACTGGAGTTGAGATGTAACTATTCC	YGATPY	TATGGGGCAACACCTTAT	LFWYVQSPGQGLQLLLK	CTCTTCTGGTATGTCCAGTCCCCCGGCCAAGGCCTCCAGCTGCTCCTGAAG	YFSGDTLV	TACTTTTCAGGAGACACTCTGGTT	QGIKGFEAEFKRSQSSFNLRKPSVHWSDAAEYF	CAAGGCATTAAAGGCTTTGAGGCTGAATTTAAGAGGAGTCAATCTTCCTTCAATCTGAGGAAACCCTCTGTGCATTGGAGTGATGCTGCTGAGTACTTC	CAVGALYSGGGADGLTF	TGTGCTGTGGGTGCCCTGTATTCAGGAGGAGGTGCTGACGGACTCACCTTT	GKGTHLIIQP	GGCAAAGGGACTCATCTAATCATCCAGCCCT	646	8	clonotype2807	clonotype2807_consensus_3	1
AAACGGGGTCCTGCTT-1	true	AAACGGGGTCCTGCTT-1_contig_4	true	520	TRB	TRBV18		TRBJ2-7	TRBC2	true	false											CQLPLRGRCLGEQYF	TGCCAGCTCCCGCTTCGCGGGCGTTGTCTAGGAGAGCAGTACTTC			248	4
AAACGGGGTCGGCATC-1	true	AAACGGGGTCGGCATC-1_contig_1	true	511	TRA	TRAV20		TRAJ53	TRAC	true	true	EDQVTQSPEALRLQEGESSSLNCSYT	GAAGACCAGGTGACGCAGAGTCCCGAGGCCCTGAGACTCCAGGAGGGAGAGAGTAGCAGTCTCAACTGCAGTTACACA	VSGLRG	GTCAGCGGTTTAAGAGGG	LFWYRQDPGKGPEFLFT	CTGTTCTGGTATAGGCAAGATCCTGGGAAAGGCCCTGAATTCCTCTTCACC	LYSAGEE	CTGTATTCAGCTGGGGAAGAA	KEKERLKATLTKKESFLHITAPKPEDSATYL	AAGGAGAAAGAAAGGCTAAAAGCCACATTAACAAAGAAGGAAAGCTTTCTGCACATCACAGCCCCTAAACCTGAAGACTCAGCCACTTATCTC	CAVMNSGGSNYKLTF	TGTGCTGTGATGAATAGTGGAGGTAGCAACTATAAACTGACATTT	GKGTLLTVNP	GGAAAAGGAACTCTCTTAACCGTGAATCCAA	451	6	clonotype1786	clonotype1786_consensus_2	1
AAACGGGGTCGGCATC-1	true	AAACGGGGTCGGCATC-1_contig_2	true	475	TRB	TRBV4-1		TRBJ1-3	TRBC1	true	true	DTEVTQTPKHLVMGMTNKKSLKCEQH	GACACTGAAGTTACCCAGACACCAAAACACCTGGTCATGGGAATGACAAATAAGAAGTCTTTGAAATGTGAACAACAT	MGHRA	ATGGGGCACAGGGCT	MYWYKQKAKKPPELMFV	ATGTATTGGTACAAGCAGAAAGCTAAGAAGCCACCGGAGCTCATGTTTGTC	YSYEKL	TACAGCTATGAGAAACTC	SINESVPSRFSPECPNSSLLNLHLHALQPEDSALYL	TCTATAAATGAAAGTGTGCCAAGTCGCTTCTCACCTGAATGCCCCAACAGCTCTCTCTTAAACCTTCACCTACACGCCCTGCAGCCAGAAGACTCAGCCCTGTATCTC	CASSQDRGNTIYF	TGCGCCAGCAGCCAGGACAGAGGAAACACCATATATTTT	GEGSWLTVV	GGAGAGGGAAGTTGGCTCACTGTTGTAG	790	9	clonotype1786	clonotype1786_consensus_1	1
AAACGGGGTGCATCTA-1	true	AAACGGGGTGCATCTA-1_contig_1	true	502	TRA	TRAV17		TRAJ18	TRAC	true	true	SQQGEEDPQALSIQEGENATMNCSYK	AGTCAACAGGGAGAAGAGGATCCTCAGGCCTTGAGCATCCAGGAGGGTGAAAATGCCACCATGAACTGCAGTTACAAA	TSINN	ACTAGTATAAACAAT	LQWYRQNSGRGLVHLIL	TTACAGTGGTATAGACAAAATTCAGGTAGAGGCCTTGTCCACCTAATTTTA	IRSNERE	ATACGTTCAAATGAAAGAGAG	KHSGRLRVTLDTSKKSSSLLITASRAADTASYF	AAACACAGTGGAAGATTAAGAGTCACGCTTGACACTTCCAAGAAAAGCAGTTCCTTGTTGATCACGGCTTCCCGGGCAGCAGACACTGCTTCTTACTTC	CATDRGSTLGRLYF	TGTGCTACGGACAGAGGCTCAACCCTGGGGAGGCTATACTTT	GRGTQLTVWP	GGAAGAGGAACTCAGTTGACTGTCTGGCCTG	120	1	clonotype4771	clonotype4771_consensus_2	1
AAACGGGGTGCATCTA-1	true	AAACGGGGTGCATCTA-1_contig_2	true	503	TRB	TRBV7-9		TRBJ2-5	TRBC2	true	true	DTGVSQNPRHKITKRGQNVTFRCDPI	GATACTGGAGTCTCCCAGAACCCCAGACACAAGATCACAAAGAGGGGACAGAATGTAACTTTCAGGTGTGATCCAATT	SEHNR	TCTGAACACAACCGC	LYWYRQTLGQGPEFLTY	CTTTATTGGTACCGACAGACCCTGGGGCAGGGCCCAGAGTTTCTGACTTAC	FQNEAQ	TTCCAGAATGAAGCTCAA	LEKSRLLSDRFSAERPKGSFSTLEIQRTEQGDSAMYL	CTAGAAAAATCAAGGCTGCTCAGTGATCGGTTCTCTGCAGAGAGGCCTAAGGGATCTTTCTCCACCTTGGAGATCCAGCGCACAGAGCAGGGGGACTCGGCCATGTATCTC	CASSSPSRGLETQYF	TGTGCCAGCAGCTCCCCTTCCCGGGGTTTGGAGACCCAGTACTTC	GPGTRLLVL	GGGCCAGGCACGCGGCTCCTGGTGCTCG	275	5	clonotype4771	clonotype4771_consensus_1	1
AAACGGGGTGCATCTA-1	true	AAACGGGGTGCATCTA-1_contig_3	true	408	TRA	TRAV3		TRAJ27	TRAC	false	false															164	1
AAACGGGGTGGTCTCG-1	false	AAACGGGGTGGTCTCG-1_contig_1	false	493	TRA	TRAV1-2		TRAJ26	TRAC	true	true											CAVRPYGQNFVF	TGTGCTGTGAGACCCTATGGTCAGAATTTTGTCTTT			32	1
AAACGGGGTGTGCCTG-1	true	AAACGGGGTGTGCCTG-1_contig_1	true	518	TRB	TRBV6-5	TRBD1	TRBJ2-5	TRBC2	true	true	NAGVTQTPKFQVLKTGQSMTLQCAQD	AATGCTGGTGTCACTCAGACCCCAAAATTCCAGGTCCTGAAGACAGGACAGAGCATGACACTGCAGTGTGCCCAGGAT	MNHEY	ATGAACCATGAATAC	MSWYRQDPGMGLRLIHY	ATGTCCTGGTATCGACAAGACCCAGGCATGGGGCTGAGGCTGATTCATTAC	SVGAGI	TCAGTTGGTGCTGGTATC	TDQGEVPNGYNVSRSTTEDFPLRLLSAAPSQTSVYF	ACTGACCAAGGAGAAGTCCCCAATGGCTACAATGTCTCCAGATCAACCACAGAGGATTTCCCGCTCAGGCTGCTGTCGGCTGCTCCCTCCCAGACATCTGTGTACTTC	CASSGGRGTTETQYF	TGTGCCAGCAGTGGGGGACGGGGGACGACGGAGACCCAGTACTTC	GPGTRLLVL	GGGCCAGGCACGCGGCTCCTGGTGCTCG	800	11	clonotype3052	clonotype3052_consensus_1	1
AAACGGGTCAAAGTAG-1	true	AAACGGGTCAAAGTAG-1_contig_1	true	497	TRB	TRBV5-1		TRBJ1-2	TRBC1	true	true	KAGVTQTPRYLIKTRGQQVTLSCSPI	AAGGCTGGAGTCACTCAAACTCCAAGATATCTGATCAAAACGAGAGGACAGCAAGTGACACTGAGCTGCTCCCCTATC	SGHRS	TCTGGGCATAGGAGT	VSWYQQTPGQGLQFLFE	GTATCCTGGTACCAACAGACCCCAGGACAGGGCCTTCAGTTCCTCTTTGAA	YFSETQ	TACTTCAGTGAGACACAG	RNKGNFPGRFSGRQFSNSRSEMNVSTLELGDSALYL	AGAAACAAAGGAAACTTCCCTGGTCGATTCTCAGGGCGCCAGTTCTCTAACTCTCGCTCTGAGATGAATGTGAGCACCTTGGAGCTGGGGGACTCGGCCCTTTATCTT	CASSLDGFYGYTF	TGCGCCAGCAGCTTGGACGGTTTCTATGGCTACACCTTC	GSGTRLTVV	GGTTCGGGGACCAGGTTAACCGTTGTAG	498	5	clonotype129	clonotype129_consensus_1	1
AAACGGGTCAAAGTAG-1	true	AAACGGGTCAAAGTAG-1_contig_2	true	490	TRA	TRAV38-1		TRAJ56	TRAC	true	true	AQTVTQSQPEMSVQEAETVTLSCTYD	GCCCAGACAGTCACTCAGTCTCAACCAGAGATGTCTGTGCAGGAGGCAGAGACTGTGACCCTGAGTTGCACATATGAC	TSENNYY	ACCAGTGAGAATAATTATTAT	LFWYKQPPSRQMILVIR	TTGTTCTGGTACAAGCAGCCTCCCAGCAGGCAGATGATTCTCGTTATTCGC	QEAYKQQN	CAAGAAGCTTATAAGCAACAGAAT	ATENRFSVNFQKAAKSFSLKISDSQLGDTAMYF	GCAACGGAGAATCGTTTCTCTGTGAACTTCCAGAAAGCAGCCAAATCCTTCAGTCTCAAGATCTCAGACTCACAGCTGGGGGACACTGCGATGTATTTC	CAFMSLTGANSKLTF	TGTGCTTTCATGAGTCTTACTGGAGCCAATAGTAAGCTGACATTT	GKGITLSVRP	GGAAAAGGAATAACTCTGAGTGTTAGACCAG	108	1	clonotype129	clonotype129_consensus_2	1
AAACGGGTCCACGAAT-1	true	AAACGGGTCCACGAAT-1_contig_1	true	503	TRB	TRBV5-1		TRBJ1-4	TRBC1	true	true	KAGVTQTPRYLIKTRGQQVTLSCSPI	AAGGCTGGAGTCACTCAAACTCCAAGATATCTGATCAAAACGAGAGGACAGCAAGTGACACTGAGCTGCTCCCCTATC	SGHRS	TCTGGGCATAGGAGT	VSWYQQTPGQGLQFLFE	GTATCCTGGTACCAACAGACCCCAGGACAGGGCCTTCAGTTCCTCTTTGAA	YFSETQ	TACTTCAGTGAGACACAG	RNKGNFPGRFSGRQFSNSRSEMNVSTLELGDSALYL	AGAAACAAAGGAAACTTCCCTGGTCGATTCTCAGGGCGCCAGTTCTCTAACTCTCGCTCTGAGATGAATGTGAGCACCTTGGAGCTGGGGGACTCGGCCCTTTATCTT	CASSFWGARDEKLFF	TGCGCCAGCAGCTTCTGGGGGGCGCGGGATGAAAAACTGTTTTTT	GSGTQLSVL	GGCAGTGGAACCCAGCTCTCTGTCTTGG	270	3	clonotype158	clonotype158_consensus_1	2
AAACGGGTCCCTAATT-1	false	AAACGGGTCCCTAATT-1_contig_1	false	470	TRB	TRBV20-1		TRBJ1-2	TRBC1	true	true											CSASDRNNYGYTF	TGCAGTGCTTCGGACAGAAATAACTATGGCTACACCTTC			100	1
AAACGGGTCCGTAGTA-1	true	AAACGGGTCCGTAGTA-1_contig_1	true	509	TRA	TRAV21		TRAJ30	TRAC	true	true	KQEVTQIPAALSVPEGENLVLNCSFT	AAACAGGAGGTGACGCAGATTCCTGCAGCTCTGAGTGTCCCAGAAGGAGAAAACTTGGTTCTCAACTGCAGTTTCACT	DSAIYN	GATAGCGCTATTTACAAC	LQWFRQDPGKGLTSLLL	CTCCAGTGGTTTAGGCAGGACCCTGGGAAAGGTCTCACATCTCTGTTGCTT	IQSSQRE	ATTCAGTCAAGTCAGAGAGAG	QTSGRLNASLDKSSGRSTLYIAASQPGDSATYL	CAAACAAGTGGAAGACTTAATGCCTCGCTGGATAAATCATCAGGACGTAGTACTTTATACATTGCAGCTTCTCAGCCTGGTGACTCAGCCACCTACCTC	CAVRQVGRDDKIIF	TGTGCTGTGAGGCAGGTAGGCAGAGATGACAAGATCATCTTT	GKGTRLHILP	GGAAAAGGGACACGACTTCATATTCTCCCCA	72	1	clonotype4822	clonotype4822_consensus_2	1
AAACGGGTCCGTAGTA-1	true	AAACGGGTCCGTAGTA-1_contig_2	true	485	TRB	TRBV9		TRBJ1-4	TRBC1	true	true	DSGVTQTPKHLITATGQRVTLRCSPR	GATTCTGGAGTCACACAAACCCCAAAGCACCTGATCACAGCAACTGGACAGCGAGTGACGCTGAGATGCTCCCCTAGG	SGDLS	TCTGGAGACCTCTCT	VYWYQQSLDQGLQFLIQ	GTGTACTGGTACCAACAGAGCCTGGACCAGGGCCTCCAGTTCCTCATTCAG	YYNGEE	TATTATAATGGAGAAGAG	RAKGNILERFSAQQFPDLHSELNLSSLELGDSALYF	AGAGCAAAAGGAAACATTCTTGAACGATTCTCCGCACAACAGTTCCCTGACTTGCACTCTGAACTAAACCTGAGCTCTCTGGAGCTGGGGGACTCAGCTTTGTATTTC	CASSGRLVGRGEKLFF	TGTGCCAGCAGCGGGAGGTTGGTGGGCCGAGGTGAAAAACTGTTTTTT	GSGTQLSVL	GGCAGTGGAACCCAGCTCTCTGTCTTGG	95	4	clonotype4822	clonotype4822_consensus_1	1
AAACGGGTCGCACTCT-1	false	AAACGGGTCGCACTCT-1_contig_1	false	506	TRB	TRBV20-1		TRBJ2-2	TRBC2	true	true											CSAPGWAGEGTGELFF	TGCAGTGCCCCGGGCTGGGCAGGGGAAGGAACCGGGGAGCTGTTTTTT			103	3
AAACGGGTCTACTCAT-1	true	AAACGGGTCTACTCAT-1_contig_1	true	518	TRB	TRBV20-1	TRBD1	TRBJ2-5	TRBC2	true	true	GAVVSQHPSWVICKSGTSVKIECRSL	GGTGCTGTCGTCTCTCAACATCCGAGCTGGGTTATCTGTAAGAGTGGAACCTCTGTGAAGATCGAGTGCCGTTCCCTG	DFQATT	GACTTTCAGGCCACAACT	MFWYRQFPKQSLMLMAT	ATGTTTTGGTATCGTCAGTTCCCGAAACAGAGTCTCATGCTGATGGCAACT	SNEGSKA	TCCAATGAGGGCTCCAAGGCC	TYEQGVEKDKFLINHASLTLSTLTVTSAHPEDSSFYI	ACATACGAGCAAGGCGTCGAGAAGGACAAGTTTCTCATCAACCATGCAAGCCTGACCTTGTCCACTCTGACAGTGACCAGTGCCCATCCTGAAGACAGCAGCTTCTACATC	CSASTGGQETQYF	TGCAGTGCTTCGACGGGGGGACAAGAGACCCAGTACTTC	GPGTRLLVL	GGGCCAGGCACGCGGCTCCTGGTGCTCG	1095	16	clonotype599	clonotype599_consensus_1	1
AAACGGGTCTACTCAT-1	true	AAACGGGTCTACTCAT-1_contig_2	true	523	TRA	TRAV27		TRAJ53	TRAC	true	true	TQLLEQSPQFLSIQEGENLTVYCNSS	ACCCAGCTGCTGGAGCAGAGCCCTCAGTTTCTAAGCATCCAAGAGGGAGAAAATCTCACTGTGTACTGCAACTCCTCA	SVFSS	AGTGTTTTTTCCAGC	LQWYRQEPGEGPVLLVT	TTACAATGGTACAGACAGGAGCCTGGGGAAGGTCCTGTCCTCCTGGTGACA	VVTGGEV	GTAGTTACGGGTGGAGAAGTG	KKLKRLTFQFGDARKDSSLHITAAQPGDTGLYL	AAGAAGCTGAAGAGACTAACCTTTCAGTTTGGTGATGCAAGAAAGGACAGTTCTCTCCACATCACTGCAGCCCAGCCTGGTGATACAGGCCTCTACCTC	CAGETQSGGSNYKLTF	TGTGCAGGAGAGACACAAAGTGGAGGTAGCAACTATAAACTGACATTT	GKGTLLTVNP	GGAAAAGGAACTCTCTTAACCGTGAATCCAA	74	3	clonotype599	clonotype599_consensus_2	1
AAACGGGTCTACTCAT-1	true	AAACGGGTCTACTCAT-1_contig_3	true	474	TRB	TRBV28	TRBD1	TRBJ2-7	TRBC2	true	false											CQQPFGQGPPYEQYF	TGCCAGCAGCCATTCGGACAGGGTCCACCTTACGAGCAGTACTTC			107	2
AAACGGGTCTCCTATA-1	true	AAACGGGTCTCCTATA-1_contig_1	true	527	TRB	TRBV7-8		TRBJ1-5	TRBC1	true	true	GAGVSQSPRYKVAKRGQDVALRCDPI	GGTGCTGGAGTCTCCCAGTCCCCTAGGTACAAAGTCGCAAAGAGAGGACAGGATGTAGCTCTCAGGTGTGATCCAATT	SGHVS	TCGGGTCATGTATCC	LFWYQQALGQGPEFLTY	CTTTTTTGGTACCAACAGGCCCTGGGGCAGGGGCCAGAGTTTCTGACTTAT	FQNEAQ	TTCCAGAATGAAGCTCAA	LDKSGLPSDRFFAERPEGSVSTLKIQRTQQEDSAVYL	CTAGACAAATCGGGGCTGCCCAGTGATCGCTTCTTTGCAGAAAGGCCTGAGGGATCCGTCTCCACTCTGAAGATCCAGCGCACACAGCAGGAGGACTCCGCCGTGTATCTC	CASSLIGRERNQPQHF	TGTGCCAGCAGCTTAATAGGCAGAGAAAGGAACCAGCCCCAGCATTTT	GDGTRLSIL	GGTGATGGGACTCGACTCTCCATCCTAG	266	5	clonotype5165	clonotype5165_consensus_1	1
AAACGGGTCTGAGTGT-1	false	AAACGGGTCTGAGTGT-1_contig_1	true	654	TRB	TRBV19		TRBJ2-3	TRBC2	true	true											CATRGLATYTQYF	TGTGCCACTAGGGGACTAGCTACATATACGCAGTATTTT			123	2
AAACGGGTCTGAGTGT-1	false	AAACGGGTCTGAGTGT-1_contig_2	true	500	TRB	TRBV7-6		TRBJ2-7	TRBC2	true	true											CASSQTSDNSYEQYF	TGTGCCAGCAGCCAGACAAGTGACAACTCCTACGAGCAGTACTTC			189	3
AAAGATGAGAGCAATT-1	false	AAAGATGAGAGCAATT-1_contig_1	false	487	TRB	TRBV4-1	TRBD1	TRBJ2-1	TRBC2	true	true											CASSHPWTEGSYNEQFF	TGCGCCAGCAGCCACCCTTGGACAGAGGGCTCCTACAATGAGCAGTTCTTC			173	1
AAAGATGAGATAGGAG-1	false	AAAGATGAGATAGGAG-1_contig_1	false	503	TRB	TRBV6-2		TRBJ1-1	TRBC1	true	true											CASRSYREGTEAFF	TGTGCCAGCAGATCCTACAGGGAGGGCACTGAAGCTTTCTTT			43	1
AAAGATGAGCACACAG-1	false	AAAGATGAGCACACAG-1_contig_1	false	515	TRB	TRBV6-5		TRBJ2-3	TRBC2	true	true											CASSPVGAADTQYF	TGTGCCAGCAGTCCCGTCGGGGCAGCAGATACGCAGTATTTT			100	1
AAAGATGAGCTTATCG-1	false	AAAGATGAGCTTATCG-1_contig_1	false	417	TRA	TRAV35		TRAJ47	TRAC	false	false											CWAPVGVEYGNKLVF	TGCTGGGCTCCTGTTGGGGTGGAATATGGAAACAAGCTGGTCTTT			57	1
AAAGATGAGGACGAAA-1	false	AAAGATGAGGACGAAA-1_contig_1	false	318	None			TRBJ1-6	TRBC1	false	false															147	1
AAAGATGAGGCACATG-1	true	AAAGATGAGGCACATG-1_contig_1	true	464	TRA	TRAV35		TRAJ34	TRAC	true	true	GQQLNQSPQSMFIQEGEDVSMNCTSS	GGTCAACAGCTGAATCAGAGTCCTCAATCTATGTTTATCCAGGAAGGAGAAGATGTCTCCATGAACTGCACTTCTTCA	SIFNT	AGCATATTTAACACC	WLWYKQDPGEGPVLLIA	TGGCTATGGTACAAGCAGGACCCTGGGGAAGGTCCTGTCCTCTTGATAGCC	LYKAGEL	TTATATAAGGCTGGTGAATTG	TSNGRLTAQFGITRKDSFLNISASIPSDVGIYF	ACCTCAAATGGAAGACTGACTGCTCAGTTTGGTATAACCAGAAAGGACAGCTTCCTGAATATCTCAGCATCCATACCTAGTGATGTAGGCATCTACTTC	CAGQLRTDKLIF	TGTGCTGGGCAGCTACGGACCGACAAGCTCATCTTT	GTGTRLQVFP	GGGACTGGGACCAGATTACAAGTCTTTCCAA	93	2	clonotype516	clonotype516_consensus_2	1
AAAGATGAGGCACATG-1	true	AAAGATGAGGCACATG-1_contig_2	true	518	TRB	TRBV20-1		TRBJ2-2	TRBC2	true	true	GAVVSQHPSRVICKSGTSVKIECRSL	GGTGCTGTCGTCTCTCAACATCCGAGCAGGGTTATCTGTAAGAGTGGAACCTCTGTGAAGATCGAGTGCCGTTCCCTG	DFQATT	GACTTTCAGGCCACAACT	MFWYRQFPKQSLMLMAT	ATGTTTTGGTATCGTCAGTTCCCGAAACAGAGTCTCATGCTGATGGCAACT	SNEGSKA	TCCAATGAGGGCTCCAAGGCC	TYEQGVEKDKFLINHASLTLSTLTVTSAHPEDSSFYI	ACATACGAGCAAGGCGTCGAGAAGGACAAGTTTCTCATCAACCATGCAAGCCTGACCTTGTCCACTCTGACAGTGACCAGTGCCCATCCTGAAGACAGCAGCTTCTACATC	CSATSQNTGELFF	TGCAGTGCTACGAGCCAAAACACCGGGGAGCTGTTTTTT	GEGSRLTVL	GGAGAAGGCTCTAGGCTGACCGTACTGG	293	5	clonotype516	clonotype516_consensus_1	1
AAAGATGAGGCAGGTT-1	false	AAAGATGAGGCAGGTT-1_contig_1	false	580	TRA	TRAV29/DV5		TRAJ38	TRAC	true	true											CAASLPSRAGNNRKLIW	TGTGCAGCAAGCTTACCTTCCCGCGCTGGCAACAACCGTAAGCTGATTTGG			174	2
AAAGATGAGGCTATCT-1	true	AAAGATGAGGCTATCT-1_contig_1	true	715	TRB	TRBV5-6	TRBD1	TRBJ1-2	TRBC1	true	true	DAGVTQSPTHLIKTRGQQVTLRCSPK	GACGCTGGAGTCACCCAAAGTCCCACACACCTGATCAAAACGAGAGGACAGCAAGTGACTCTGAGATGCTCTCCTAAG	SGHDT	TCTGGGCATGACACT	VSWYQQALGQGPQFIFQ	GTGTCCTGGTACCAACAGGCCCTGGGTCAGGGGCCCCAGTTTATCTTTCAG	YYEEEE	TATTATGAGGAGGAAGAG	RQRGNFPDRFSGHQFPNYSSELNVNALLLGDSALYL	AGACAGAGAGGCAACTTCCCTGATCGATTCTCAGGTCACCAGTTCCCTAACTATAGCTCTGAGCTGAATGTGAACGCCTTGTTGCTGGGGGACTCGGCCCTCTATCTC	CASSSYSLGQGLAYGYTF	TGTGCCAGCAGCTCATACTCCCTAGGACAGGGGTTGGCCTATGGCTACACCTTC	GSGTRLTVV	GGTTCGGGGACCAGGTTAACCGTTGTAG	643	9	clonotype5629	clonotype5629_consensus_1	1
AAAGATGAGGCTATCT-1	true	AAAGATGAGGCTATCT-1_contig_2	true	494	TRA	TRAV17		TRAJ30	TRAC	true	true	SQQGEEDPQALSIQEGENATMNCSYK	AGTCAACAGGGAGAAGAGGATCCTCAGGCCTTGAGCATCCAGGAGGGTGAAAATGCCACCATGAACTGCAGTTACAAA	TSINN	ACTAGTATAAACAAT	LQWYRQNSGRGLVHLIL	TTACAGTGGTATAGACAAAATTCAGGTAGAGGCCTTGTCCACCTAATTTTA	IRSNERE	ATACGTTCAAATGAAAGAGAG	KHSGRLRVTLDTSKKSSSLLITASRAADTASYF	AAACACAGTGGAAGATTAAGAGTCACGCTTGACACTTCCAAGAAAAGCAGTTCCTTGTTGATCACGGCTTCCCGGGCAGCAGACACTGCTTCTTACTTC	CATDNGDDKIIF	TGTGCTACGGACAACGGAGATGACAAGATCATCTTT	GKGTRLHILP	GGAAAAGGGACACGACTTCATATTCTCCCCA	273	3	clonotype5629	clonotype5629_consensus_2	1
AAAGATGAGGGTTTCT-1	false	AAAGATGAGGGTTTCT-1_contig_1	false	471	TRB	TRBV28		TRBJ2-3	TRBC2	true	true											CASSLRGPRTDTQYF	TGTGCCAGCAGTTTGCGCGGGCCCCGCACAGATACGCAGTATTTT			105	1
AAAGATGAGGTCATCT-1	false	AAAGATGAGGTCATCT-1_contig_1	false	485	TRB	TRBV27		TRBJ2-5	TRBC2	true	true											CASSPREVTLQETQYF	TGTGCCAGCAGTCCCCGAGAGGTAACCCTCCAAGAGACCCAGTACTTC			144	1
AAAGATGAGGTCATCT-1	false	AAAGATGAGGTCATCT-1_contig_2	false	518	TRB	TRBV20-1		TRBJ2-7	TRBC2	true	true											CRVVGGSLYEQYF	TGCAGGGTAGTAGGTGGGTCCCTCTACGAGCAGTACTTC			73	1
AAAGATGAGGTGCAAC-1	false	AAAGATGAGGTGCAAC-1_contig_1	false	528	TRB	TRBV6-2		TRBJ2-1	TRBC2	true	true											CASSSALAGGSYNEQFF	TGTGCCAGCAGTTCCGCTCTAGCGGGGGGCTCCTACAATGAGCAGTTCTTC			96	1
AAAGATGAGTCTCAAC-1	true	AAAGATGAGTCTCAAC-1_contig_1	true	484	TRB	TRBV4-2	TRBD1	TRBJ1-4	TRBC1	true	true	ETGVTQTPRHLVMGMTNKKSLKCEQH	GAAACGGGAGTTACGCAGACACCAAGACACCTGGTCATGGGAATGACAAATAAGAAGTCTTTGAAATGTGAACAACAT	LGHNA	CTGGGGCATAACGCT	MYWYKQSAKKPLELMFV	ATGTATTGGTACAAGCAAAGTGCTAAGAAGCCACTGGAGCTCATGTTTGTC	YNFKEQ	TACAACTTTAAAGAACAG	TENNSVPSRFSPECPNSSHLFLHLHTLQPEDSALYL	ACTGAAAACAACAGTGTGCCAAGTCGCTTCTCACCTGAATGCCCCAACAGCTCTCACTTATTCCTTCACCTACACACCCTGCAGCCAGAAGACTCGGCCCTGTATCTC	CASSQDPGQGSEKLFF	TGTGCCAGCAGCCAAGATCCGGGACAGGGTAGTGAAAAACTGTTTTTT	GSGTQLSVL	GGCAGTGGAACCCAGCTCTCTGTCTTGG	133	4	clonotype4529	clonotype4529_consensus_1	1
AAAGATGAGTCTCAAC-1	true	AAAGATGAGTCTCAAC-1_contig_2	true	505	TRA	TRAV1-2		TRAJ33	TRAC	true	true	GQNIDQPTEMTATEGAIVQINCTYQ	GGACAAAACATTGACCAGCCCACTGAGATGACAGCTACGGAAGGTGCCATTGTCCAGATCAACTGCACGTACCAG	TSGFNG	ACATCTGGGTTCAACGGG	LFWYQQHAGEAPTFLSY	CTGTTCTGGTACCAGCAACATGCTGGCGAAGCACCCACATTTCTGTCTTAC	NVLDGL	AATGTTCTGGATGGTTTG	EEKGRFSSFLSRSKGYSYLLLKELQMKDSASYL	GAGGAGAAAGGTCGTTTTTCTTCATTCCTTAGTCGGTCTAAAGGGTACAGTTACCTCCTTTTGAAGGAGCTCCAGATGAAAGACTCTGCCTCTTACCTC	CAVVDSNYQLIW	TGTGCTGTCGTGGATAGCAACTATCAGTTAATCTGG	GAGTKLIIKP	GGCGCTGGGACCAAGCTAATTATAAAGCCAG	54	2	clonotype4529	clonotype4529_consensus_2	1
AAAGATGAGTCTCGGC-1	false	AAAGATGAGTCTCGGC-1_contig_1	false	468	TRB	TRBV7-8		TRBJ2-1	TRBC2	false	false											CASSLAGREFNEQFF	TGTGCCAGCAGCTTAGCGGGGCGGGAGTTCAATGAGCAGTTCTTC			89	1
AAAGATGAGTTTCCTT-1	true	AAAGATGAGTTTCCTT-1_contig_1	true	486	TRB	TRBV27		TRBJ2-7	TRBC2	true	true	EAQVTQNPRYLITVTGKKLTVTCSQN	GAAGCCCAAGTGACCCAGAACCCAAGATACCTCATCACAGTGACTGGAAAGAAGTTAACAGTGACTTGTTCTCAGAAT	MNHEY	ATGAACCATGAGTAT	MSWYRQDPGLGLRQIYY	ATGTCCTGGTATCGACAAGACCCAGGGCTGGGCTTAAGGCAGATCTACTAT	SMNVEV	TCAATGAATGTTGAGGTG	TDKGDVPEGYKVSRKEKRNFPLILESPSPNQTSLYF	ACTGATAAGGGAGATGTTCCTGAAGGGTACAAAGTCTCTCGAAAAGAGAAGAGGAATTTCCCCCTGATCCTGGAGTCGCCCAGCCCCAACCAGACCTCTCTGTACTTC	CASSPMGGEQYF	TGTGCCAGCAGTCCCATGGGGGGCGAGCAGTACTTC	GPGTRLTVT	GGGCCGGGCACCAGGCTCACGGTCACAG	327	6	clonotype771	clonotype771_consensus_1	1
AAAGATGAGTTTCCTT-1	true	AAAGATGAGTTTCCTT-1_contig_2	true	475	TRA	TRAV12-3		TRAJ15	TRAC	true	false															46	2
AAAGATGCAAGTCTAC-1	false	AAAGATGCAAGTCTAC-1_contig_1	false	479	TRB	TRBV6-5	TRBD1	TRBJ1-1	TRBC1	true	true											CASRGGQGNTEAFF	TGTGCCAGCAGGGGAGGACAGGGGAACACTGAAGCTTTCTTT			71	1
AAAGATGCAGACAGGT-1	false	AAAGATGCAGACAGGT-1_contig_1	false	415	TRB	TRBV2			TRBC1	false	false															132	1
AAAGATGCATTGGGCC-1	false	AAAGATGCATTGGGCC-1_contig_1	true	473	TRB	TRBV25-1		TRBJ2-3	TRBC2	true	true											CASCDPTARTDTQYF	TGTGCCAGCTGTGATCCGACGGCCCGCACAGATACGCAGTATTTT			68	1
AAAGATGCATTGGGCC-1	false	AAAGATGCATTGGGCC-1_contig_2	true	441	TRA	TRAV6		TRAJ13	TRAC	false	false															302	3
AAAGATGGTAGGAGTC-1	false	AAAGATGGTAGGAGTC-1_contig_1	false	508	TRA	TRAV20		TRAJ57	TRAC	true	true											CAVRTQGGSEKLVF	TGTGCTGTGAGGACTCAGGGCGGATCTGAAAAGCTGGTCTTT			118	1
AAAGATGGTCAACTGT-1	true	AAAGATGGTCAACTGT-1_contig_1	true	538	TRA	TRAV12-2		TRAJ29	TRAC	true	true	QKEVEQNSGPLSVPEGAIASLNCTYS	CAGAAGGAGGTGGAGCAGAATTCTGGACCCCTCAGTGTTCCAGAGGGAGCCATTGCCTCTCTCAACTGCACTTACAGT	DRGSQS	GACCGAGGTTCCCAGTCC	FFWYRQYSGKSPELIMF	TTCTTCTGGTACAGACAATATTCTGGGAAAAGCCCTGAGTTGATAATGTTC	IYSNGD	ATATACTCCAATGGTGAC	KEDGRFTAQLNKASQYVSLLIRDSQPSDSATYL	AAAGAAGATGGAAGGTTTACAGCACAGCTCAATAAAGCCAGCCAGTATGTTTCTCTGCTCATCAGAGACTCCCAGCCCAGTGATTCAGCCACCTACCTC	CAVWGNTPLVF	TGTGCCGTGTGGGGAAACACACCTCTTGTCTTT	GKGTRLSVIA	GGAAAGGGCACAAGACTTTCTGTGATTGCAA	317	4	clonotype1563	clonotype1563_consensus_2	1
AAAGATGGTCAACTGT-1	true	AAAGATGGTCAACTGT-1_contig_2	true	647	TRB	TRBV5-4		TRBJ2-1	TRBC2	true	true	ETGVTQSPTHLIKTRGQQVTLRCSSQ	GAGACTGGAGTCACCCAAAGTCCCACACACCTGATCAAAACGAGAGGACAGCAAGTGACTCTGAGATGCTCTTCTCAG	SGHNT	TCTGGGCACAACACT	VSWYQQALGQGPQFIFQ	GTGTCCTGGTACCAACAGGCCCTGGGTCAGGGGCCCCAGTTTATCTTTCAG	YYREEE	TATTATAGGGAGGAAGAG	NGRGNFPPRFSGLQFPNYSSELNVNALELDDSALYL	AATGGCAGAGGAAACTTCCCTCCTAGATTCTCAGGTCTCCAGTTCCCTAATTATAGCTCTGAGCTGAATGTGAACGCCTTGGAGCTGGACGACTCGGCCCTGTATCTC	CASSLDPDGEQFF	TGTGCCAGCAGCTTGGACCCTGACGGTGAGCAGTTCTTC	GPGTRLTVL	GGGCCAGGGACACGGCTCACCGTGCTAG	696	12	clonotype1563	clonotype1563_consensus_1	1
AAAGATGGTCAACTGT-1	true	AAAGATGGTCAACTGT-1_contig_3	true	319	None			TRBJ2-7	TRBC2	false	false															445	4
AAAGATGGTCGCATAT-1	false	AAAGATGGTCGCATAT-1_contig_1	false	418	TRB	TRBV7-2		TRBJ2-7	TRBC2	false	false											CASSLAGGAHEQYF	TGTGCCAGCAGCTTAGCGGGGGGCGCGCACGAGCAGTACTTC			103	1
AAAGATGGTGATGCCC-1	true	AAAGATGGTGATGCCC-1_contig_1	true	506	TRB	TRBV5-1		TRBJ1-1	TRBC1	true	true	KAGVTQTPRYLIKTRGQQVTLSCSPI	AAGGCTGGAGTCACTCAAACTCCAAGATATCTGATCAAAACGAGAGGACAGCAAGTGACACTGAGCTGCTCCCCTATC	SGHRS	TCTGGGCATAGGAGT	VSWYQQTPGQGLQFLFE	GTATCCTGGTACCAACAGACCCCAGGACAGGGCCTTCAGTTCCTCTTTGAA	YFSETQ	TACTTCAGTGAGACACAG	RNKGNFPGRFSGRQFSNSRSEMNVSTLELGDSALYL	AGAAACAAAGGAAACTTCCCTGGTCGATTCTCAGGGCGCCAGTTCTCTAACTCTCGCTCTGAGATGAATGTGAGCACCTTGGAGCTGGGGGACTCGGCCCTTTATCTT	CASSLAIVGSNTEAFF	TGCGCCAGCAGCTTGGCCATTGTGGGGTCCAACACTGAAGCTTTCTTT	GQGTRLTVV	GGACAAGGCACCAGACTCACAGTTGTAG	945	13	clonotype4436	clonotype4436_consensus_1	1
AAAGATGGTGTGCGTC-1	true	AAAGATGGTGTGCGTC-1_contig_1	true	496	TRB	TRBV7-2		TRBJ2-7	TRBC2	true	true	GAGVSQSPSNKVTEKGKDVELRCDPI	GGAGCTGGAGTCTCCCAGTCCCCCAGTAACAAGGTCACAGAGAAGGGAAAGGATGTAGAGCTCAGGTGTGATCCAATT	SGHTA	TCAGGTCATACTGCC	LYWYRQSLGQGLEFLIY	CTTTACTGGTACCGACAGAGCCTGGGGCAGGGCCTGGAGTTTTTAATTTAC	FQGNSA	TTCCAAGGCAACAGTGCA	PDKSGLPSDRFSAERTGGSVSTLTIQRTQQEDSAVYL	CCAGACAAATCAGGGCTGCCCAGTGATCGCTTCTCTGCAGAGAGGACTGGGGGATCCGTCTCCACTCTGACGATCCAGCGCACACAGCAGGAGGACTCGGCCGTGTATCTC	CASSLGTEYEQYF	TGTGCCAGCAGCTTAGGGACCGAGTACGAGCAGTACTTC	GPGTRLTVT	GGGCCGGGCACCAGGCTCACGGTCACAG	1646	21	clonotype2149	clonotype2149_consensus_1	1
AAAGATGGTTCCATGA-1	true	AAAGATGGTTCCATGA-1_contig_1	true	494	TRB	TRBV10-2	TRBD1	TRBJ2-7	TRBC2	true	true	DAGITQSPRYKITETGRQVTLMCHQT	GATGCTGGAATCACCCAGAGCCCAAGATACAAGATCACAGAGACAGGAAGGCAGGTGACCTTGATGTGTCACCAGACT	WSHSY	TGGAGCCACAGCTAT	MFWYRQDLGHGLRLIYY	ATGTTCTGGTATCGACAAGACCTGGGACATGGGCTGAGGCTGATCTATTAC	SAAADI	TCAGCAGCTGCTGATATT	TDKGEVPDGYVVSRSKTENFPLTLESATRSQTSVYF	ACAGATAAAGGAGAAGTCCCCGATGGCTATGTTGTCTCCAGATCCAAGACAGAGAATTTCCCCCTCACTCTGGAGTCAGCTACCCGCTCCCAGACATCTGTGTATTTC	CASGRGDYEQYF	TGCGCCAGCGGGAGAGGGGACTACGAGCAGTACTTC	GPGTRLTVT	GGGCCGGGCACCAGGCTCACGGTCACAG	1262	12	clonotype934	clonotype934_consensus_1	1
AAAGATGGTTCCATGA-1	true	AAAGATGGTTCCATGA-1_contig_2	true	486	TRA	TRAV13-2		TRAJ13	TRAC	true	true	GESVGLHLPTLSVQEGDNSIINCAYS	GGAGAGAGTGTGGGGCTGCATCTTCCTACCCTGAGTGTCCAGGAGGGTGACAACTCTATTATCAACTGTGCTTATTCA	NSASDY	AACAGCGCCTCAGACTAC	FIWYKQESGKGPQFIID	TTCATTTGGTACAAGCAAGAATCTGGAAAAGGTCCTCAATTCATTATAGAC	IRSNMDK	ATTCGTTCAAATATGGACAAA	RQGQRVTVLLNKTVKHLSLQIAATQPGDSAVYF	AGGCAAGGCCAAAGAGTCACCGTTTTATTGAATAAGACAGTGAAACATCTCTCTCTGCAAATTGCAGCTACTCAACCTGGAGACTCAGCTGTCTACTTT	CAENMGNQKVTF	TGTGCAGAGAATATGGGGAACCAGAAAGTTACCTTT	GIGTKLQVIP	GGAATTGGAACAAAGCTCCAAGTCATCCCAA	122	1	clonotype934	clonotype934_consensus_2	1
AAAGATGGTTCGGCAC-1	false	AAAGATGGTTCGGCAC-1_contig_1	false	524	TRB	TRBV20-1	TRBD1	TRBJ2-7	TRBC2	true	true											CSATPIGQGGYEQYF	TGCAGTGCCACTCCTATCGGACAGGGGGGCTACGAGCAGTACTTC			117	1
AAAGATGTCACCACCT-1	false	AAAGATGTCACCACCT-1_contig_1	false	527	TRB	TRBV20-1		TRBJ2-1	TRBC2	true	true											CSALTNIAGSYNEQFF	TGCAGTGCTCTTACGAATATAGCGGGGTCCTACAATGAGCAGTTCTTC			149	2
AAAGATGTCAGAGACG-1	false	AAAGATGTCAGAGACG-1_contig_1	false	445	TRB	TRBV10-3		TRBJ2-7	TRBC2	false	false											CAISSSPGWLEQYF	TGTGCCATCAGCTCGTCCCCCGGCTGGCTGGAGCAGTACTTC			44	1
AAAGATGTCCAAACTG-1	true	AAAGATGTCCAAACTG-1_contig_1	true	518	TRB	TRBV6-5		TRBJ2-2	TRBC2	true	true	NAGVTQTPKFQVLKTGQSMTLQCAQD	AATGCTGGTGTCACTCAGACCCCAAAATTCCAGGTCCTGAAGACAGGACAGAGCATGACACTGCAGTGTGCCCAGGAT	MNHEY	ATGAACCATGAATAC	MSWYRQDPGMGLRLIHY	ATGTCCTGGTATCGACAAGACCCAGGCATGGGGCTGAGGCTGATTCATTAC	SVGAGI	TCAGTTGGTGCTGGTATC	TDQGEVPNGYNVSRSTTEDFPLRLLSAAPSQTSVYF	ACTGACCAAGGAGAAGTCCCCAATGGCTACAATGTCTCCAGATCAACCACAGAGGATTTCCCGCTCAGGCTGCTGTCGGCTGCTCCCTCCCAGACATCTGTGTACTTC	CASSPRAGGGGELFF	TGTGCCAGCAGTCCCCGGGCGGGAGGGGGCGGGGAGCTGTTTTTT	GEGSRLTVL	GGAGAAGGCTCTAGGCTGACCGTACTGG	760	10	clonotype3577	clonotype3577_consensus_1	1
AAAGATGTCCAAACTG-1	true	AAAGATGTCCAAACTG-1_contig_2	true	521	TRA	TRAV16		TRAJ53	TRAC	true	true	AQRVTQPEKLLSVFKGAPVELKCNYS	GCCCAGAGAGTGACTCAGCCCGAGAAGCTCCTCTCTGTCTTTAAAGGGGCCCCAGTGGAGCTGAAGTGCAACTATTCC	YSGSPE	TATTCTGGGAGTCCTGAA	LFWYVQYSRQRLQLLLR	CTCTTCTGGTATGTCCAGTACTCCAGACAACGCCTCCAGTTACTCTTGAGA	HISR	CACATCTCTAGA	ESIKGFTADLNKGETSFHLKKPFAQEEDSAMYY	GAGAGCATCAAAGGCTTCACTGCTGACCTTAACAAAGGCGAGACATCTTTCCACCTGAAGAAACCATTTGCTCAAGAGGAAGACTCAGCCATGTATTAC	CALSKRGGSNYKLTF	TGTGCTCTAAGTAAGCGTGGAGGTAGCAACTATAAACTGACATTT	GKGTLLTVNP	GGAAAAGGAACTCTCTTAACCGTGAATCCAA	178	4	clonotype3577	clonotype3577_consensus_2	1
AAAGATGTCCCTGACT-1	true	AAAGATGTCCCTGACT-1_contig_1	true	669	TRA	TRAV8-3		TRAJ50	TRAC	true	true	AQSVTQPDIHITVSEGASLELRCNYS	GCCCAGTCAGTGACCCAGCCTGACATCCACATCACTGTCTCTGAAGGAGCCTCACTGGAGTTGAGATGTAACTATTCC	YGATPY	TATGGGGCAACACCTTAT	LFWYVQSPGQGLQLLLK	CTCTTCTGGTATGTCCAGTCCCCCGGCCAAGGCCTCCAGCTGCTCCTGAAG	YFSGDTLV	TACTTTTCAGGAGACACTCTGGTT	QGIKGFEAEFKRSQSSFNLRKPSVHWSDAAEYF	CAAGGCATTAAAGGCTTTGAGGCTGAATTTAAGAGGAGTCAATCTTCCTTCAACCTGAGGAAACCCTCTGTGCATTGGAGTGATGCTGCTGAGTACTTC	CAVGPRDKVIF	TGTGCTGTGGGTCCTCGGGACAAGGTGATATTT	GPGTSLSVIP	GGGCCAGGGACAAGCTTATCAGTCATTCCAA	570	7	clonotype3595	clonotype3595_consensus_2	1
AAAGATGTCCCTGACT-1	true	AAAGATGTCCCTGACT-1_contig_2	true	488	TRB	TRBV24-1		TRBJ2-1	TRBC2	true	true	DADVTQTPRNRITKTGKRIMLECSQT	GATGCTGATGTTACCCAGACCCCAAGGAATAGGATCACAAAGACAGGAAAGAGGATTATGCTGGAATGTTCTCAGACT	KGHDR	AAGGGTCATGATAGA	MYWYRQDPGLGLRLIYY	ATGTACTGGTATCGACAAGACCCAGGACTGGGCCTACGGTTGATCTATTAC	SFDVKD	TCCTTTGATGTCAAAGAT	INKGEISDGYSVSRQAQAKFSLSLESAIPNQTALYF	ATAAACAAAGGAGAGATCTCTGATGGATACAGTGTCTCTCGACAGGCACAGGCTAAATTCTCCCTGTCCCTAGAGTCTGCCATCCCCAACCAGACAGCTCTTTACTTC	CATSDLGGTYNEQFF	TGTGCCACCAGTGATCTCGGGGGTACCTACAATGAGCAGTTCTTC	GPGTRLTVL	GGGCCAGGGACACGGCTCACCGTGCTAG	462	7	clonotype3595	clonotype3595_consensus_1	1
AAAGATGTCCTTTACA-1	true	AAAGATGTCCTTTACA-1_contig_1	true	662	TRB	TRBV5-4		TRBJ2-1	TRBC2	true	true	ETGVTQSPTHLIKTRGQQVTLRCSSQ	GAGACTGGAGTCACCCAAAGTCCCACACACCTGATCAAAACGAGAGGACAGCAAGTGACTCTGAGATGCTCTTCTCAG	SGHNT	TCTGGGCACAACACT	VSWYQQALGQGPQFIFQ	GTGTCCTGGTACCAACAGGCCCTGGGTCAGGGGCCCCAGTTTATCTTTCAG	YYREEE	TATTATAGGGAGGAAGAG	NGRGNFPPRFSGLQFPNYSSELNVNALELDDSALYL	AATGGCAGAGGAAACTTCCCTCCTAGATTCTCAGGTCTCCAGTTCCCTAATTATAGCTCTGAGCTGAATGTGAACGCCTTGGAGCTGGACGACTCGGCCCTGTATCTC	CASSLGGGLAGSYNEQFF	TGTGCCAGCAGCTTGGGAGGGGGGCTAGCGGGGTCCTACAATGAGCAGTTCTTC	GPGTRLTVL	GGGCCAGGGACACGGCTCACCGTGCTAG	832	14	clonotype5708	clonotype5708_consensus_1	1
AAAGATGTCCTTTACA-1	true	AAAGATGTCCTTTACA-1_contig_2	true	484	TRA	TRAV9-2		TRAJ22	TRAC	true	true	GDSVTQMEGPVTLSEEAFLTINCTYT	GGAGATTCAGTGACCCAGATGGAAGGGCCAGTGACTCTCTCAGAAGAGGCCTTCCTGACTATAAACTGCACGTACACA	ATGYPS	GCCACAGGATACCCTTCC	LFWYVQYPGEGLQLLLK	CTTTTCTGGTATGTCCAATATCCTGGAGAAGGTCTACAGCTCCTCCTGAAA	ATKADDK	GCCACGAAGGCTGATGACAAG	GSNKGFEATYRKETTSFHLEKGSVQVSDSAVYF	GGAAGCAACAAAGGTTTTGAAGCCACATACCGTAAAGAAACCACTTCTTTCCACTTGGAGAAAGGCTCAGTTCAAGTGTCAGACTCAGCGGTGTACTTC	CALSDPRGWGSARQLTF	TGTGCTCTGAGTGATCCGAGGGGCTGGGGTTCTGCAAGGCAACTGACCTTT	GSGTQLTVLP	GGATCTGGGACACAATTGACTGTTTTACCTG	137	2	clonotype5708	clonotype5708_consensus_2	1
AAAGATGTCTCAAGTG-1	false	AAAGATGTCTCAAGTG-1_contig_1	false	477	TRB	TRBV10-3		TRBJ2-1	TRBC2	true	true											CAIRGSLGGSYNEQFF	TGTGCCATCAGGGGTTCGCTGGGGGGCTCCTACAATGAGCAGTTCTTC			100	1
AAAGATGTCTCGATGA-1	true	AAAGATGTCTCGATGA-1_contig_1	true	632	TRB	TRBV19	TRBD1	TRBJ1-4	TRBC1	true	true	DGGITQSPKYLFRKEGQNVTLSCEQN	GATGGTGGAATCACTCAGTCCCCGAAGTACCTGTTCAGAAAGGAAGGACAGAATGTGACCCTGAGTTGTGAACAGAAT	LNHDA	TTGAACCACGATGCC	MYWYRQDPGQGLRLIYY	ATGTACTGGTACCGACAGGACCCAGGGCAAGGGCTGAGATTGATCTACTAC	SQIVND	TCACAGATAGTAAATGAC	FQKGDIAEGYSVSREKKESFPLTVTSAQKNPTAFYL	TTTCAGAAAGGAGATATAGCTGAAGGGTACAGCGTCTCTCGGGAGAAGAAGGAATCCTTTCCTCTCACTGTGACATCGGCCCAAAAGAACCCGACAGCTTTCTATCTC	CASSPGTARYSVLF	TGTGCCAGTAGCCCGGGGACAGCGAGATACTCTGTGCTTTTT	GSGTQLSVL	GGCAGTGGAACCCAGCTCTCTGTCTTGG	881	10	clonotype2437	clonotype2437_consensus_1	1
AAAGATGTCTCGATGA-1	true	AAAGATGTCTCGATGA-1_contig_2	true	518	TRA	TRAV39		TRAJ44	TRAC	true	true	ELKVEQNPLFLSMQEGKNYTIYCNYS	GAGCTGAAAGTGGAACAAAACCCTCTGTTCCTGAGCATGCAGGAGGGAAAAAACTATACCATCTACTGCAATTATTCA	TTSDR	ACCACTTCAGACAGA	LYWYRQDPGKSLESLFV	CTGTATTGGTACAGGCAGGATCCTGGGAAAAGTCTGGAATCTCTGTTTGTG	LLSNGAV	TTGCTATCAAATGGAGCAGTG	KQEGRLMASLDTKARLSTLHITAAVHDLSATYF	AAGCAGGAGGGACGATTAATGGCCTCACTTGATACCAAAGCCCGTCTCAGCACCCTCCACATCACAGCTGCCGTGCATGACCTCTCTGCCACCTACTTC	CAVDKTGTASKLTF	TGTGCCGTGGACAAAACCGGCACTGCCAGTAAACTCACCTTT	GTGTRLQVTL	GGGACTGGAACAAGACTTCAGGTCACGCTCG	436	4	clonotype2437	clonotype2437_consensus_2	1
AAAGATGTCTCGATGA-1	true	AAAGATGTCTCGATGA-1_contig_3	true	302	None			TRBJ1-6	TRBC1	false	false															146	1
AAAGATGTCTCGATGA-1	true	AAAGATGTCTCGATGA-1_contig_4	true	358	None			TRBJ2-1	TRBC2	false	false															111	1
AAAGCAAAGAAACCTA-1	true	AAAGCAAAGAAACCTA-1_contig_1	true	650	TRB	TRBV5-4		TRBJ2-5	TRBC2	true	true	ETGVTQSPTHLIKTRGQQVTLRCSSQ	GAGACTGGAGTCACCCAAAGTCCCACACACCTGATCAAAACGAGAGGACAGCAAGTGACTCTGAGATGCTCTTCTCAG	SGHNT	TCTGGGCACAACACT	VSWYQQALGQGPQFIFQ	GTGTCCTGGTACCAACAGGCCCTGGGTCAGGGGCCCCAGTTTATCTTTCAG	YYREEE	TATTATAGGGAGGAAGAG	NGRGNFPPRFSGLQFPNYSSELNVNALELDDSALYL	AATGGCAGAGGAAACTTCCCTCCTAGATTCTCAGGTCTCCAGTTCCCTAATTATAGCTCTGAGCTGAATGTGAACGCCTTGGAGCTGGACGACTCGGCCCTGTATCTC	CASSNGTAKETQYF	TGTGCCAGCAGCAACGGGACGGCCAAAGAGACCCAGTACTTC	GPGTRLLVL	GGGCCAGGCACGCGGCTCCTGGTGCTCG	257	6	clonotype2677	clonotype2677_consensus_1	1
AAAGCAAAGAAACCTA-1	true	AAAGCAAAGAAACCTA-1_contig_2	true	495	TRA	TRAV9-2		TRAJ24	TRAC	true	true	GDSVTQMEGPVTLSEEAFLTINCTYT	GGAGATTCAGTGACCCAGATGGAAGGGCCAGTGACTCTCTCAGAAGAGGCCTTCCTGACTATAAACTGCACGTACACA	ATGYPS	GCCACAGGATACCCTTCC	LFWYVQYPGEGLQLLLK	CTTTTCTGGTATGTCCAATATCCTGGAGAAGGTCTACAGCTCCTCCTGAAA	ATKADDK	GCCACGAAGGCTGATGACAAG	GSNKGFEATYRKETTSFHLEKGSVQVSDSAVYF	GGAAGCAACAAAGGTTTTGAAGCCACATACCGTAAGGAAACCACTTCTTTCCACTTGGAGAAAGGCTCAGTTCAAGTGTCAGACTCAGCGGTGTACTTC	CALSKRDSWGKLQF	TGTGCTCTGAGTAAGCGTGACAGCTGGGGGAAATTGCAGTTT	EAGTQVVVTP	GAAGCAGGGACCCAGGTTGTGGTCACCCCAG	347	3	clonotype2677	clonotype2677_consensus_2	1
AAAGCAAAGACACGAC-1	true	AAAGCAAAGACACGAC-1_contig_1	true	524	TRB	TRBV6-2	TRBD2	TRBJ2-1	TRBC2	true	true	NAGVTQTPKFRVLKTGQSMTLLCAQD	AATGCTGGTGTCACTCAGACCCCAAAATTCCGGGTCCTGAAGACAGGACAGAGCATGACACTGCTGTGTGCCCAGGAT	MNHEY	ATGAACCATGAATAC	MYWYRQDPGMGLRLIHY	ATGTACTGGTATCGACAAGACCCAGGCATGGGGCTGAGGCTGATTCATTAC	SVGEGT	TCAGTTGGTGAGGGTACA	TAKGEVPDGYNVSRLKKQNFLLGLESAAPSQTSVYF	ACTGCCAAAGGAGAGGTCCCTGATGGCTACAATGTCTCCAGATTAAAAAAACAGAATTTCCTGCTGGGGTTGGAGTCGGCTGCTCCCTCCCAAACATCTGTGTACTTC	CASSYSVTSGGGNEQFF	TGTGCCAGCAGTTACTCGGTGACTAGCGGGGGGGGCAATGAGCAGTTCTTC	GPGTRLTVL	GGGCCAGGGACACGGCTCACCGTGCTAG	319	6	clonotype30	clonotype30_consensus_1	1
AAAGCAAAGACACGAC-1	true	AAAGCAAAGACACGAC-1_contig_2	true	506	TRA	TRAV25		TRAJ20	TRAC	true	true	GQQVMQIPQYQHVQEGEDFTTYCNSS	GGACAACAGGTAATGCAAATTCCTCAGTACCAGCATGTACAAGAAGGAGAGGACTTCACCACGTACTGCAATTCCTCA	TTLSN	ACTACTTTAAGCAAT	IQWYKQRPGGHPVFLIQ	ATACAGTGGTATAAGCAAAGGCCTGGTGGACATCCCGTTTTTTTGATACAG	LVKSGEV	TTAGTGAAGAGTGGAGAAGTG	KKQKRLTFQFGEAKKNSSLHITATQTTDVGTYF	AAGAAGCAGAAAAGACTGACATTTCAGTTTGGAGAAGCAAAAAAGAACAGCTCCCTGCACATCACAGCCACCCAGACTACAGATGTAGGAACCTACTTC	CAGLSLNDYKLSF	TGTGCAGGCCTCTCCCTAAACGACTACAAGCTCAGCTTT	GAGTTVTVRA	GGAGCCGGAACCACAGTAACTGTAAGAGCAA	194	4	clonotype30	clonotype30_consensus_2	1
AAAGCAAAGCGTCTAT-1	false	AAAGCAAAGCGTCTAT-1_contig_1	false	521	TRB	TRBV20-1	TRBD1	TRBJ1-5	TRBC1	true	true											CSAGGTGGEQPQHF	TGCAGTGCTGGAGGGACAGGGGGCGAGCAGCCCCAGCATTTT			69	1
AAAGCAAAGCGTTTAC-1	false	AAAGCAAAGCGTTTAC-1_contig_1	false	522	TRB	TRBV7-8		TRBJ1-1	TRBC1	true	true											CASSLELGAMNTEAFF	TGTGCCAGCAGCTTAGAACTAGGCGCGATGAACACTGAAGCTTTCTTT			182	2
AAAGCAAAGTAAGTAC-1	true	AAAGCAAAGTAAGTAC-1_contig_1	true	501	TRB	TRBV6-5		TRBJ2-7	TRBC2	true	true	NAGVTQTPKFQVLKTGQSMTLQCAQD	AATGCTGGTGTCACTCAGACCCCAAAATTCCAGGTCCTGAAGACAGGACAGAGCATGACACTGCAGTGTGCCCAGGAT	MNHEY	ATGAACCATGAATAC	MSWYRQDPGMGLRLIHY	ATGTCCTGGTATCGACAAGACCCAGGCATGGGGCTGAGGCTGATTCATTAC	SVGAGI	TCAGTTGGTGCTGGTATC	TDQGEVPNGYNVSRSTTEDFPLRLLSAAPSQTSVYF	ACTGACCAAGGAGAAGTCCCCAATGGCTACAATGTCTCCAGATCAACCACAGAGGATTTCCCGCTCAGGCTGCTGTCGGCTGCTCCCTCCCAGACATCTGTGTACTTC	CASSYGEGSSEQYF	TGTGCCAGCAGTTACGGAGAAGGTTCATCCGAGCAGTACTTC	GPGTRLTVT	GGGCCGGGCACCAGGCTCACGGTCACAG	233	3	clonotype1989	clonotype1989_consensus_1	1
AAAGCAAAGTGGCACA-1	false	AAAGCAAAGTGGCACA-1_contig_1	false	450	TRA	TRAV2		TRAJ17	TRAC	true	true											CAVEDSAAGNKLTF	TGTGCTGTGGAGGATTCGGCTGCAGGCAACAAGCTAACTTTT			124	1
AAAGCAAAGTGGGATC-1	false	AAAGCAAAGTGGGATC-1_contig_1	false	527	TRB	TRBV5-4		TRBJ2-5	TRBC2	true	true											CASSNGTAKETQYF	TGTGCCAGCAGCAACGGGACGGCCAAAGAGACCCAGTACTTC			98	1
AAAGCAACAAACGCGA-1	true	AAAGCAACAAACGCGA-1_contig_1	true	502	TRB	TRBV7-3		TRBJ2-1	TRBC2	true	true	GAGVSQTPSNKVTEKGKYVELRCDPI	GGTGCTGGAGTCTCCCAGACCCCCAGTAACAAGGTCACAGAGAAGGGAAAATATGTAGAGCTCAGGTGTGATCCAATT	SGHTA	TCAGGTCATACTGCC	LYWYRQSLGQGPEFLIY	CTTTACTGGTACCGACAAAGCCTGGGGCAGGGCCCAGAGTTTCTAATTTAC	FQGTGA	TTCCAAGGCACGGGTGCG	ADDSGLPNDRFFAVRPEGSVSTLKIQRTERGDSAVYL	GCAGATGACTCAGGGCTGCCCAACGATCGGTTCTTTGCAGTCAGGCCTGAGGGATCCGTCTCTACTCTGAAGATCCAGCGCACAGAGCGGGGGGACTCAGCCGTGTATCTC	CASTSTSGPSNEQFF	TGTGCCAGCACCTCGACTAGCGGCCCTTCCAATGAGCAGTTCTTC	GPGTRLTVL	GGGCCAGGGACACGGCTCACCGTGCTAG	454	4	clonotype4658	clonotype4658_consensus_1	1
AAAGCAACAAACGCGA-1	true	AAAGCAACAAACGCGA-1_contig_2	true	484	TRA	TRAV26-2		TRAJ53	TRAC	true	true	DAKTTQPNSMESNEEEPVHLPCNHS	GATGCTAAGACCACACAGCCAAATTCAATGGAGAGTAACGAAGAAGAGCCTGTTCACTTGCCTTGTAACCACTCC	TISGTDY	ACAATCAGTGGAACTGATTAC	IHWYRQLPSQGPEYVIH	ATACATTGGTATCGACAGCTTCCCTCCCAGGGTCCAGAGTACGTGATTCAT	GLTSN	GGTCTTACAAGCAAT	VNNRMASLAIAEDRKSSTLILHRATLRDAAVYY	GTGAACAACAGAATGGCCTCTCTGGCAATCGCTGAAGACAGAAAGTCCAGTACCTTGATCCTGCACCGTGCTACCTTGAGAGATGCTGCTGTGTACTAC	CILRANSGGSNYKLTF	TGCATCCTGAGGGCGAATAGTGGAGGTAGCAACTATAAACTGACATTT	GKGTLLTVNP	GGAAAAGGAACTCTCTTAACCGTGAATCCAA	93	1	clonotype4658	clonotype4658_consensus_2	1
AAAGCAACAAACGCGA-1	true	AAAGCAACAAACGCGA-1_contig_3	true	313	None			TRBJ1-5	TRBC1	false	false															561	4
AAAGCAACAACTTGAC-1	false	AAAGCAACAACTTGAC-1_contig_1	false	502	TRB	TRBV3-1		TRBJ2-2	TRBC2	true	true											CASSQGWRDDSGELFF	TGTGCCAGCAGCCAAGGGTGGCGGGATGACTCCGGGGAGCTGTTTTTT			98	1
AAAGCAACAATAACGA-1	true	AAAGCAACAATAACGA-1_contig_1	true	479	TRB	TRBV9	TRBD1	TRBJ2-4	TRBC2	true	true	DSGVTQTPKHLITATGQRVTLRCSPR	GATTCTGGAGTCACACAAACCCCAAAGCACCTGATCACAGCAACTGGACAGCGAGTGACGCTGAGATGCTCCCCTAGG	SGDLS	TCTGGAGACCTCTCT	VYWYQQSLDQGLQFLIQ	GTGTACTGGTACCAACAGAGCCTGGACCAGGGCCTCCAGTTCCTCATTCAG	YYNGEE	TATTATAATGGAGAAGAG	RAKGNILERFSAQQFPDLHSELNLSSLELGDSALYF	AGAGCAAAAGGAAACATTCTTGAACGATTCTCCGCACAACAGTTCCCTGACTTGCACTCTGAACTAAACCTGAGCTCTCTGGAGCTGGGGGACTCAGCTTTGTATTTC	CASSQTGDLRNIQYF	TGTGCCAGCAGCCAGACAGGGGACCTTAGGAACATTCAGTACTTC	GAGTRLSVL	GGCGCCGGGACCCGGCTCTCAGTGCTGG	157	4	clonotype4101	clonotype4101_consensus_1	1
AAAGCAACAATAACGA-1	true	AAAGCAACAATAACGA-1_contig_2	true	568	TRA	TRAV19		TRAJ29	TRAC	true	true	AQKVTQAQTEISVVEKEDVTLDCVYE	GCTCAGAAGGTAACTCAAGCGCAGACTGAAATTTCTGTGGTGGAGAAGGAGGATGTGACCTTGGACTGTGTGTATGAA	TRDTTYY	ACCCGTGATACTACTTATTAC	LFWYKQPPSGELVFLIR	TTATTCTGGTACAAGCAACCACCAAGTGGAGAATTGGTTTTCCTTATTCGT	RNSFDEQN	CGGAACTCTTTTGATGAGCAAAAT	EISGRYSWNFQKSTSSFNFTITASQVVDSAVYF	GAAATAAGTGGTCGGTATTCTTGGAACTTCCAGAAATCCACCAGTTCCTTCAACTTCACCATCACAGCCTCACAAGTCGTGGACTCAGCAGTATACTTC	CALSDPDSGNTPLVF	TGTGCTCTGAGTGACCCCGATTCAGGAAACACACCTCTTGTCTTT	GKGTRLSVIA	GGAAAGGGCACAAGACTTTCTGTGATTGCAA	90	1	clonotype4101	clonotype4101_consensus_2	1
AAAGCAACAATAGCAA-1	true	AAAGCAACAATAGCAA-1_contig_1	true	516	TRB	TRBV5-1		TRBJ2-5	TRBC2	true	true	KAGVTQTPRYLIKTRGQQVTLSCSPI	AAGGCTGGAGTCACTCAAACTCCAAGATATCTGATCAAAACGAGAGGACAGCAAGTGACACTGAGCTGCTCCCCTATC	SGHRS	TCTGGGCATAGGAGT	VSWYQQTPGQGLQFLFE	GTATCCTGGTACCAACAGACCCCAGGACAGGGCCTTCAGTTCCTCTTTGAA	YFSETQ	TACTTCAGTGAGACACAG	RNKGNFPGRFSGRQFSNSRSEMNVSTLELGDSALYL	AGAAACAAAGGAAACTTCCCTGGTCGATTCTCAGGGCGCCAGTTCTCTAACTCTCGCTCTGAGATGAATGTGAGCACCTTGGAGCTGGGGGACTCGGCCCTTTATCTT	CASSSNGGYATQETQYF	TGCGCCAGCAGCTCCAACGGCGGTTATGCCACACAAGAGACCCAGTACTTC	GPGTRLLVL	GGGCCAGGCACGCGGCTCCTGGTGCTCG	1472	16	clonotype5484	clonotype5484_consensus_1	1
AAAGCAACAATAGCAA-1	true	AAAGCAACAATAGCAA-1_contig_2	true	529	TRA	TRAV14/DV4		TRAJ13	TRAC	true	true	AQKITQTQPGMFVQEKEAVTLDCTYD	GCCCAGAAGATAACTCAAACCCAACCAGGAATGTTCGTGCAGGAAAAGGAGGCTGTGACTCTGGACTGCACATATGAC	TSDQSYG	ACCAGTGATCAAAGTTATGGT	LFWYKQPSSGEMIFLIY	CTATTCTGGTACAAGCAGCCCAGCAGTGGGGAAATGATTTTTCTTATTTAT	QGSYDEQN	CAGGGGTCTTATGACGAGCAAAAT	ATEGRYSLNFQKARKSANLVISASQLGDSAMYF	GCAACAGAAGGTCGCTACTCATTGAATTTCCAGAAGGCAAGAAAATCCGCCAACCTTGTCATCTCCGCTTCACAACTGGGGGACTCAGCAATGTATTTC	CAMREADSGGYQKVTF	TGTGCAATGAGAGAGGCGGATTCTGGGGGTTACCAGAAAGTTACCTTT	GTGTKLQVIP	GGAACTGGAACAAAGCTCCAAGTCATCCCAA	205	4	clonotype5484	clonotype5484_consensus_2	1
AAAGCAACAATAGCGG-1	false	AAAGCAACAATAGCGG-1_contig_1	false	462	None			TRBJ1-1	TRBC1	false	false															68	1
AAAGCAACAATTGCTG-1	false	AAAGCAACAATTGCTG-1_contig_1	false	467	TRB	TRBV10-3		TRBJ2-7	TRBC2	true	true											CAISLAGQEQYF	TGTGCCATCAGTCTGGCGGGGCAGGAGCAGTACTTC			160	1
AAAGCAACAATTGCTG-1	false	AAAGCAACAATTGCTG-1_contig_2	false	516	TRB	TRBV5-1	TRBD1	TRBJ1-6	TRBC1	true	true											CASSWGTGGFGNSPLHF	TGCGCCAGCAGCTGGGGGACAGGGGGGTTCGGTAATTCACCCCTCCACTTT			111	1
AAAGCAACACGTGAGA-1	false	AAAGCAACACGTGAGA-1_contig_1	false	506	TRB	TRBV12-5	TRBD1	TRBJ1-2	TRBC1	true	true											CASGPFRGGALNYGYTF	TGTGCTAGTGGTCCTTTCCGGGGCGGGGCGCTTAACTATGGCTACACCTTC			109	1
AAAGCAACAGATAATG-1	false	AAAGCAACAGATAATG-1_contig_1	false	537	TRB	TRBV30		TRBJ2-3	TRBC2	true	true											CAWSVKGSDTQYF	TGTGCCTGGAGTGTAAAGGGCTCAGATACGCAGTATTTT			98	1
AAAGCAACATATGAGA-1	true	AAAGCAACATATGAGA-1_contig_1	true	505	TRB	TRBV9		TRBJ2-3	TRBC2	true	true	DSGVTQTPKHLITATGQRVTLRCSPR	GATTCTGGAGTCACACAAACCCCAAAGCACCTGATCACAGCAACTGGACAGCGAGTGACGCTGAGATGCTCCCCTAGG	SGDLS	TCTGGAGACCTCTCT	VYWYQQSLDQGLQFLIQ	GTGTACTGGTACCAACAGAGCCTGGACCAGGGCCTCCAGTTCCTCATTCAG	YYNGEE	TATTATAATGGAGAAGAG	RAKGNILERFSAQQFPDLHSELNLSSLELGDSALYF	AGAGCAAAAGGAAACATTCTTGAACGATTCTCCGCACAACAGTTCCCTGACTTGCACTCTGAACTAAACCTGAGCTCTCTGGAGCTGGGGGACTCAGCTTTGTATTTC	CASSVYSSGEFTDTQYF	TGTGCCAGCAGCGTGTACTCTAGCGGGGAGTTCACAGATACGCAGTATTTT	GPGTRLTVL	GGCCCAGGCACCCGGCTGACAGTGCTCG	890	13	clonotype5259	clonotype5259_consensus_1	1
AAAGCAACATATGAGA-1	true	AAAGCAACATATGAGA-1_contig_2	true	524	TRA	TRAV27		TRAJ42	TRAC	true	true	TQLLEQSPQFLSIQEGENLTVYCNSS	ACCCAGCTGCTGGAGCAGAGCCCTCAGTTTCTAAGCATCCAAGAGGGAGAAAATCTCACTGTGTACTGCAACTCCTCA	SVFSS	AGTGTTTTTTCCAGC	LQWYRQEPGEGPVLLVT	TTACAATGGTACAGACAGGAGCCTGGGGAAGGTCCTGTCCTCCTGGTGACA	VVTGGEV	GTAGTTACGGGTGGAGAAGTG	KKLKRLTFQFGDARKDSSLHITAAQPGDTGLYL	AAGAAGCTGAAGAGACTAACCTTTCAGTTTGGTGATGCAAGAAAGGACAGTTCTCTCCACATCACTGCAGCCCAGCCTGGTGATACAGGCCTCTACCTC	CAGGGSQGNLIF	TGTGCAGGGGGAGGAAGCCAAGGAAATCTCATCTTT	GKGTKLSVKP	GGAAAAGGCACTAAACTCTCTGTTAAACCAA	505	7	clonotype5259	clonotype5259_consensus_2	1
AAAGCAAGTAAACACA-1	false	AAAGCAAGTAAACACA-1_contig_1	false	618	TRA	TRAV3		TRAJ4	TRAC	true	true											CAVRVPGGYNKLIF	TGTGCTGTGAGAGTCCCTGGTGGCTACAATAAGCTGATTTTT			258	4
AAAGCAAGTAAACACA-1	false	AAAGCAAGTAAACACA-1_contig_2	false	504	TRB	TRBV5-1	TRBD1	TRBJ2-2	TRBC2	true	true											CASSFGGVGELFF	TGCGCCAGCAGCTTCGGTGGGGTCGGGGAGCTGTTTTTT			979	10
AAAGCAAGTAAACACA-1	false	AAAGCAAGTAAACACA-1_contig_3	false	526	TRB	TRBV7-7		TRBJ2-7	TRBC2	true	true											CASSSGQGWTYEQYF	TGTGCTAGCAGCTCCGGACAGGGATGGACCTACGAGCAGTACTTC			572	7
AAAGCAAGTAAACACA-1	false	AAAGCAAGTAAACACA-1_contig_4	false	476	TRB	TRBV15		TRBJ2-5	TRBC2	true	true											CATSRTVQETQYF	TGTGCCACCAGCAGGACGGTACAAGAGACCCAGTACTTC			531	7
AAAGCAAGTAAACACA-1	false	AAAGCAAGTAAACACA-1_contig_5	false	474	TRA	TRAV38-2/DV8		TRAJ44	TRAC	true	true											CAYAGTASKLTF	TGTGCTTATGCCGGCACTGCCAGTAAACTCACCTTT			137	1
AAAGCAAGTAAACACA-1	false	AAAGCAAGTAAACACA-1_contig_6	false	335	None			TRBJ1-6	TRBC1	false	false															96	1
AAAGCAAGTAGCCTCG-1	true	AAAGCAAGTAGCCTCG-1_contig_1	true	490	TRB	TRBV3-1		TRBJ1-1	TRBC1	true	true	DTAVSQTPKYLVTQMGNDKSIKCEQN	GACACAGCTGTTTCCCAGACTCCAAAATACCTGGTCACACAGATGGGAAACGACAAGTCCATTAAATGTGAACAAAAT	LGHDT	CTGGGCCATGATACT	MYWYKQDSKKFLKIMFS	ATGTATTGGTATAAACAGGACTCTAAGAAATTTCTGAAGATAATGTTTAGC	YNNKEL	TACAATAATAAGGAGCTC	IINETVPNRFSPKSPDKAHLNLHINSLELGDSAVYF	ATTATAAATGAAACAGTTCCAAATCGCTTCTCACCTAAATCTCCAGACAAAGCTCACTTAAATCTTCACATCAATTCCCTGGAGCTTGGTGACTCTGCTGTGTATTTC	CASSPSGFEAFF	TGTGCCAGCAGCCCCTCGGGATTTGAAGCTTTCTTT	GQGTRLTVV	GGACAAGGCACCAGACTCACAGTTGTAG	469	6	clonotype797	clonotype797_consensus_1	1
AAAGCAAGTATTAGCC-1	false	AAAGCAAGTATTAGCC-1_contig_1	false	452	TRA	TRAV21		TRAJ30	TRAC	true	true											CAVRQVGRDDKIIF	TGTGCTGTGAGGCAGGTAGGCAGAGATGACAAGATCATCTTT			77	1
AAAGCAAGTCGAATCT-1	true	AAAGCAAGTCGAATCT-1_contig_1	true	568	TRA	TRAV19		TRAJ44	TRAC	true	true	AQKVTQAQTEISVVEKEDVTLDCVYE	GCTCAGAAGGTAACTCAAGCGCAGACTGAAATTTCTGTGGTGGAGAAGGAGGATGTGACCTTGGACTGTGTGTATGAA	TRDTTYY	ACCCGTGATACTACTTATTAC	LFWYKQPPSGELVFLIR	TTATTCTGGTACAAGCAACCACCAAGTGGAGAATTGGTTTTCCTTATTCGT	RNSFDEQN	CGGAACTCTTTTGATGAGCAAAAT	EISGRYSWNFQKSTSSFNFTITASQVVDSAVYF	GAAATAAGTGGTCGGTATTCTTGGAACTTCCAGAAATCCACCAGTTCCTTCAACTTCACCATCACAGCCTCACAAGTCGTGGACTCAGCAGTATACTTC	CALSERPGTASKLTF	TGTGCTCTGAGTGAGCGCCCCGGCACTGCCAGTAAACTCACCTTT	GTGTRLQVTL	GGGACTGGAACAAGACTTCAGGTCACGCTCG	530	6	clonotype5528	clonotype5528_consensus_1	1
AAAGCAAGTCGAATCT-1	true	AAAGCAAGTCGAATCT-1_contig_2	true	356	None			TRBJ2-3	TRBC2	false	false															156	3
AAAGCAAGTCTCTTAT-1	false	AAAGCAAGTCTCTTAT-1_contig_1	false	307	None			TRBJ2-5	TRBC2	false	false															199	2
AAAGCAAGTGCAACTT-1	true	AAAGCAAGTGCAACTT-1_contig_1	true	518	TRA	TRAV17		TRAJ11	TRAC	true	true	SQQGEEDPQALSIQEGENATMNCSYK	AGTCAACAGGGAGAAGAGGATCCTCAGGCCTTGAGCATCCAGGAGGGTGAAAATGCCACCATGAACTGCAGTTACAAA	TSINN	ACTAGTATAAACAAT	LQWYRQNSGRGLVHLIL	TTACAGTGGTATAGACAAAATTCAGGTAGAGGCCTTGTCCACCTAATTTTA	IRSNERE	ATACGTTCAAATGAAAGAGAG	KHSGRLRVTLDTSKKSSSLLITASRAADTASYF	AAACACAGTGGAAGATTAAGAGTCACGCTTGACACTTCCAAGAAAAGCAGTTCCTTGTTGATCACGGCTTCCCGGGCAGCAGACACTGCTTCTTACTTC	CATDARSGYSTLTF	TGTGCTACGGACGCAAGGTCAGGATACAGCACCCTCACCTTT	GKGTMLLVSP	GGGAAGGGGACTATGCTTCTAGTCTCTCCAG	536	5	clonotype5660	clonotype5660_consensus_2	1
AAAGCAAGTGCAACTT-1	true	AAAGCAAGTGCAACTT-1_contig_2	true	490	TRB	TRBV5-4	TRBD1	TRBJ1-1	TRBC1	true	true	ETGVTQSPTHLIKTRGQQVTLRCSSQ	GAGACTGGAGTCACCCAAAGTCCCACACACCTGATCAAAACGAGAGGACAGCAAGTGACTCTGAGATGCTCTTCTCAG	SGHNT	TCTGGGCACAACACT	VSWYQQALGQGPQFIFQ	GTGTCCTGGTACCAACAGGCCCTGGGTCAGGGGCCCCAGTTTATCTTTCAG	YYREEE	TATTATAGGGAGGAAGAG	NGRGNFPPRFSGLQFPNYSSELNVNALELDDSALYL	AATGGCAGAGGAAACTTCCCTCCTAGATTCTCAGGTCTCCAGTTCCCTAATTATAGCTCTGAGCTGAATGTGAACGCCTTGGAGCTGGACGACTCGGCCCTGTATCTC	CASSPGQGASMGTTEAFF	TGTGCCAGCAGCCCAGGACAGGGGGCGAGTATGGGGACCACTGAAGCTTTCTTT	GQGTRLTVV	GGACAAGGCACCAGACTCACAGTTGTAG	88	2	clonotype5660	clonotype5660_consensus_1	1
AAAGCAAGTGCAACTT-1	true	AAAGCAAGTGCAACTT-1_contig_3	true	311	None			TRBJ2-3	TRBC2	false	false															223	1
AAAGCAAGTGCAACTT-1	true	AAAGCAAGTGCAACTT-1_contig_4	true	507	TRD	TRDV1		TRAJ6	TRAC	true	false															267	2
AAAGCAAGTTCTGGTA-1	true	AAAGCAAGTTCTGGTA-1_contig_1	true	500	TRB	TRBV6-1		TRBJ1-1	TRBC1	true	true	NAGVTQTPKFQVLKTGQSMTLQCAQD	AATGCTGGTGTCACTCAGACCCCAAAATTCCAGGTCCTGAAGACAGGACAGAGCATGACACTGCAGTGTGCCCAGGAT	MNHNS	ATGAACCATAACTCC	MYWYRQDPGMGLRLIYY	ATGTACTGGTATCGACAAGACCCAGGCATGGGACTGAGGCTGATTTATTAC	SASEGT	TCAGCTTCTGAGGGTACC	TDKGEVPNGYNVSRLNKREFSLRLESAAPSQTSVYF	ACTGACAAAGGAGAAGTCCCCAATGGCTACAATGTCTCCAGATTAAACAAACGGGAGTTCTCGCTCAGGCTGGAGTCGGCTGCTCCCTCCCAGACATCTGTGTACTTC	CASSPRQTGAFF	TGTGCCAGCAGCCCCAGACAGACCGGGGCTTTCTTT	GQGTRLTVV	GGACAAGGCACCAGACTCACAGTTGTAG	975	15	clonotype849	clonotype849_consensus_1	1
AAAGCAAGTTCTGGTA-1	true	AAAGCAAGTTCTGGTA-1_contig_2	true	496	TRA	TRAV1-1		TRAJ16	TRAC	true	true	GQSLEQPSEVTAVEGAIVQMNCTYQ	GGACAAAGCCTTGAGCAGCCCTCTGAAGTGACAGCTGTGGAAGGAGCCATTGTCCAGATGAACTGCACGTACCAG	TSGFYG	ACATCTGGGTTTTATGGG	LSWYQQHDGGAPTFLSY	CTGTCCTGGTACCAGCAACATGATGGCGGAGCACCCACATTTCTTTCTTAC	NALDGL	AATGCTCTGGATGGTTTG	EETGRFSSFLSRSDSYGYLLLQELQMKDSASYF	GAGGAGACAGGTCGTTTTTCTTCATTCCTTAGTCGCTCTGATAGTTATGGTTACCTCCTTCTACAGGAGCTCCAGATGAAAGACTCTGCCTCTTACTTC	CAVRDARTDGQKLLF	TGCGCTGTGAGAGATGCCAGGACAGATGGCCAGAAGCTGCTCTTT	ARGTMLKVDL	GCAAGGGGGACCATGTTAAAGGTGGATCTTA	243	4	clonotype849	clonotype849_consensus_2	1
AAAGCAAGTTCTGGTA-1	true	AAAGCAAGTTCTGGTA-1_contig_3	true	427	None			TRBJ2-6	TRBC2	false	false															201	3
AAAGCAAGTTTGGGCC-1	true	AAAGCAAGTTTGGGCC-1_contig_1	true	521	TRB	TRBV20-1		TRBJ2-7	TRBC2	true	true	GAVVSQHPSWVICKSGTSVKIECRSL	GGTGCTGTCGTCTCTCAACATCCGAGCTGGGTTATCTGTAAGAGTGGAACCTCTGTGAAGATCGAGTGCCGTTCCCTG	DFQATT	GACTTTCAGGCCACAACT	MFWYRQFPKQSLMLMAT	ATGTTTTGGTATCGTCAGTTCCCGAAACAGAGTCTCATGCTGATGGCAACT	SNEGSKA	TCCAATGAGGGCTCCAAGGCC	TYEQGVEKDKFLINHASLTLSTLTVTSAHPEDSSFYI	ACATACGAGCAAGGCGTCGAGAAGGACAAGTTTCTCATCAACCATGCAAGCCTGACCTTGTCCACTCTGACAGTGACCAGTGCCCATCCTGAAGACAGCAGCTTCTACATC	CSAAPGTKIYEQYF	TGCAGTGCTGCTCCCGGGACAAAGATCTACGAGCAGTACTTC	GPGTRLTVT	GGGCCGGGCACCAGGCTCACGGTCACAG	1754	23	clonotype978	clonotype978_consensus_2	1
AAAGCAAGTTTGGGCC-1	true	AAAGCAAGTTTGGGCC-1_contig_2	true	485	TRA	TRAV38-2/DV8		TRAJ43	TRAC	true	true	AQTVTQSQPEMSVQEAETVTLSCTYD	GCTCAGACAGTCACTCAGTCTCAACCAGAGATGTCTGTGCAGGAGGCAGAGACCGTGACCCTGAGCTGCACATATGAC	TSESDYY	ACCAGTGAGAGTGATTATTAT	LFWYKQPPSRQMILVIR	TTATTCTGGTACAAGCAGCCTCCCAGCAGGCAGATGATTCTCGTTATTCGC	QEAYKQQN	CAAGAAGCTTATAAGCAACAGAAT	ATENRFSVNFQKAAKSFSLKISDSQLGDAAMYF	GCAACAGAGAATCGTTTCTCTGTGAACTTCCAGAAAGCAGCCAAATCCTTCAGTCTCAAGATCTCAGACTCACAGCTGGGGGATGCCGCGATGTATTTC	CAYNRDNDMRF	TGTGCTTATAATAGAGACAATGACATGCGCTTT	GAGTRLTVKP	GGAGCAGGGACCAGACTGACAGTAAAACCAA	781	8	clonotype978	clonotype978_consensus_4	1
AAAGCAAGTTTGGGCC-1	true	AAAGCAAGTTTGGGCC-1_contig_3	true	470	TRB	TRBV10-3	TRBD1	TRBJ1-4	TRBC1	true	true	DAGITQSPRHKVTETGTPVTLRCHQT	GATGCTGGAATCACCCAGAGCCCAAGACACAAGGTCACAGAGACAGGAACACCAGTGACTCTGAGATGTCACCAGACT	ENHRY	GAGAACCACCGCTAT	MYWYRQDPGHGLRLIHY	ATGTACTGGTATCGACAAGACCCGGGGCATGGGCTGAGGCTGATCCATTAC	SYGVKD	TCATATGGTGTTAAAGAT	TDKGEVSDGYSVSRSKTEDFLLTLESATSSQTSVYF	ACTGACAAAGGAGAAGTCTCAGATGGCTATAGTGTCTCTAGATCAAAGACAGAGGATTTCCTCCTCACTCTGGAGTCCGCTACCAGCTCCCAGACATCTGTGTACTTC	CAMRPGQDEKLFF	TGTGCCATGAGACCGGGACAGGACGAAAAACTGTTTTTT	GSGTQLSVL	GGCAGTGGAACCCAGCTCTCTGTCTTGG	1838	18	clonotype978	clonotype978_consensus_1	1
AAAGCAAGTTTGGGCC-1	true	AAAGCAAGTTTGGGCC-1_contig_4	true	577	TRA	TRAV8-6		TRAJ13	TRAC	true	true	AQSVTQLDSQVPVFEEAPVELRCNYS	GCCCAGTCTGTGACCCAGCTTGACAGCCAAGTCCCTGTCTTTGAAGAAGCCCCTGTGGAGCTGAGGTGCAACTACTCA	SSVSVY	TCGTCTGTTTCAGTGTAT	LFWYVQYPNQGLQLLLK	CTCTTCTGGTATGTGCAATACCCCAACCAAGGACTCCAGCTTCTCCTGAAG	YLSGSTLV	TATTTATCAGGATCCACCCTGGTT	KGINGFEAEFNKSQTSFHLRKPSVHISDTAEYF	AAAGGCATCAACGGTTTTGAGGCTGAATTTAACAAGAGTCAAACTTCCTTCCACTTGAGGAAACCCTCAGTCCATATAAGCGACACGGCTGAGTACTTC	CAVTLLSGGYQKVTF	TGTGCTGTGACCCTCCTCTCTGGGGGTTACCAGAAAGTTACCTTT	GTGTKLQVIP	GGAACTGGAACAAAGCTCCAAGTCATCCCAA	234	3	clonotype978	clonotype978_consensus_3	1
AAAGCAATCAAGATCC-1	true	AAAGCAATCAAGATCC-1_contig_1	true	501	TRB	TRBV12-3	TRBD1	TRBJ1-5	TRBC1	true	true	DAGVIQSPRHEVTEMGQEVTLRCKPI	GATGCTGGAGTTATCCAGTCACCCCGCCATGAGGTGACAGAGATGGGACAAGAAGTGACTCTGAGATGTAAACCAATT	SGHNS	TCAGGCCACAACTCC	LFWYRQTMMRGLELLIY	CTTTTCTGGTACAGACAGACCATGATGCGGGGACTGGAGTTGCTCATTTAC	FNNNVP	TTTAACAACAACGTTCCG	IDDSGMPEDRFSAKMPNASFSTLKIQPSEPRDSAVYF	ATAGATGATTCAGGGATGCCCGAGGATCGATTCTCAGCTAAGATGCCTAATGCATCATTCTCCACTCTGAAGATCCAGCCCTCAGAACCCAGGGACTCAGCTGTGTACTTC	CASSFRGPGPQHF	TGTGCCAGCAGTTTTAGGGGACCGGGGCCCCAGCATTTT	GDGTRLSIL	GGTGATGGGACTCGACTCTCCATCCTAG	617	7	clonotype2057	clonotype2057_consensus_1	1
AAAGCAATCACAGGCC-1	false	AAAGCAATCACAGGCC-1_contig_1	false	475	TRB	TRBV4-1		TRBJ1-5	TRBC1	true	true											CASSQAGVPPQHF	TGCGCCAGCAGCCAAGCGGGTGTCCCGCCCCAGCATTTT			139	1
AAAGCAATCACCCTCA-1	false	AAAGCAATCACCCTCA-1_contig_1	false	439	TRA	TRAV5		TRAJ13		false	false															33	1
AAAGCAATCACTATTC-1	false	AAAGCAATCACTATTC-1_contig_1	false	487	TRB	TRBV2		TRBJ2-7	TRBC2	true	true											CASSEVRTGVEDGYF	TGTGCCAGCAGTGAAGTAAGGACAGGAGTGGAGGATGGGTACTTC			77	1
AAAGCAATCATGCAAC-1	false	AAAGCAATCATGCAAC-1_contig_1	false	310	None			TRBJ1-3	TRBC1	false	false															114	1
AAAGCAATCCGCAGTG-1	false	AAAGCAATCCGCAGTG-1_contig_1	false	505	TRB	TRBV3-1		TRBJ2-1	TRBC2	true	true											CASSQDSAAGDYNEQFF	TGTGCCAGCAGCCAAGATAGTGCGGCGGGGGACTACAATGAGCAGTTCTTC			86	1
AAAGCAATCGCACTCT-1	false	AAAGCAATCGCACTCT-1_contig_1	false	499	TRB	TRBV9	TRBD1	TRBJ2-4	TRBC2	true	true											CASSQTGDLRNIQYF	TGTGCCAGCAGCCAGACAGGGGACCTTAGGAACATTCAGTACTTC			124	1
AAAGCAATCTACCTGC-1	false	AAAGCAATCTACCTGC-1_contig_1	false	404	TRA	TRAV29/DV5		TRAJ22	TRAC	false	false											CAAPKLDGSARQLTF	TGTGCAGCCCCTAAACTGGATGGTTCTGCAAGGCAACTGACCTTT			79	1
AAAGTAGAGAACAACT-1	true	AAAGTAGAGAACAACT-1_contig_1	true	511	TRA	TRAV21		TRAJ49	TRAC	true	true	KQEVTQIPAALSVPEGENLVLNCSFT	AAACAGGAGGTGACGCAGATTCCTGCAGCTCTGAGTGTCCCAGAAGGAGAAAACTTGGTTCTCAACTGCAGTTTCACT	DSAIYN	GATAGCGCTATTTACAAC	LQWFRQDPGKGLTSLLL	CTCCAGTGGTTTAGGCAGGACCCTGGGAAAGGTCTCACATCTCTGTTGCTT	IQSSQRE	ATTCAGTCAAGTCAGAGAGAG	QTSGRLNASLDKSSGRSTLYIAASQPGDSATYL	CAAACAAGTGGAAGACTTAATGCCTCGCTGGATAAATCATCAGGACGTAGTACTTTATACATTGCAGCTTCTCAGCCTGGTGACTCAGCCACCTACCTC	CAVRGNQFYF	TGTGCTGTGAGGGGTAACCAGTTCTATTTT	GTGTSLTVIP	GGGACAGGGACAAGTTTGACGGTCATTCCAA	975	12	clonotype5602	clonotype5602_consensus_2	1
AAAGTAGAGAACAACT-1	true	AAAGTAGAGAACAACT-1_contig_2	true	539	TRB	TRBV20-1	TRBD2	TRBJ2-3	TRBC2	true	true	GAVVSQHPSRVICKSGTSVKIECRSL	GGTGCTGTCGTCTCTCAACATCCGAGCAGGGTTATCTGTAAGAGTGGAACCTCTGTGAAGATCGAGTGCCGTTCCCTG	DFQATT	GACTTTCAGGCCACAACT	MFWYRQFPKQSLMLMAT	ATGTTTTGGTATCGTCAGTTCCCGAAACAGAGTCTCATGCTGATGGCAACT	SNEGSKA	TCCAATGAGGGCTCCAAGGCC	TYEQGVEKDKFLINHASLTLSTLTVTSAHPEDSSFYI	ACATACGAGCAAGGCGTCGAGAAGGACAAGTTTCTCATCAACCATGCAAGCCTGACCTTGTCCACTCTGACAGTGACCAGTGCCCATCCTGAAGACAGCAGCTTCTACATC	CSARGRLAGGSAGSTDTQYF	TGCAGTGCTAGAGGGCGACTAGCGGGAGGGTCAGCGGGGTCCACAGATACGCAGTATTTT	GPGTRLTVL	GGCCCAGGCACCCGGCTGACAGTGCTCG	220	4	clonotype5602	clonotype5602_consensus_1	1
AAAGTAGAGATCCCGC-1	false	AAAGTAGAGATCCCGC-1_contig_1	false	416	None			TRBJ2-2P	TRBC2	false	false															319	3
AAAGTAGAGATCCCGC-1	false	AAAGTAGAGATCCCGC-1_contig_2	false	418	None			TRBJ1-5	TRBC1	false	false															99	2
AAAGTAGAGTACGTAA-1	false	AAAGTAGAGTACGTAA-1_contig_1	false	502	TRB	TRBV7-2	TRBD1	TRBJ2-1	TRBC2	true	true											CASSLSGQVGNEQFF	TGTGCCAGCAGCTTATCGGGACAGGTTGGCAATGAGCAGTTCTTC			215	2
AAAGTAGAGTCGATAA-1	true	AAAGTAGAGTCGATAA-1_contig_1	true	476	TRB	TRBV20-1		TRBJ2-1	TRBC2	true	true	GAVVSQHPSRVICKSGTSVKIECRSL	GGTGCTGTCGTCTCTCAACATCCGAGCAGGGTTATCTGTAAGAGTGGAACCTCTGTGAAGATCGAGTGCCGTTCCCTG	DFQATT	GACTTTCAGGCCACAACT	MFWYRQFPKQSLMLMAT	ATGTTTTGGTATCGTCAGTTCCCGAAACAGAGTCTCATGCTGATGGCAACT	SNEGSKA	TCCAATGAGGGCTCCAAGGCC	TYEQGVEKDKFLINHASLTLSTLTVTSAHPEDSSFYI	ACATACGAGCAAGGCGTCGAGAAGGACAAGTTTCTCATCAACCATGCAAGCCTGACCTTGTCCACTCTGACAGTGACCAGTGCCCATCCTGAAGACAGCAGCTTCTACATC	CSALWGNEQFF	TGCAGTGCTCTCTGGGGGAATGAGCAGTTCTTC	GPGTRLTVL	GGGCCAGGGACACGGCTCACCGTGCTAG	720	10	clonotype271	clonotype271_consensus_1	1
AAAGTAGAGTCGATAA-1	true	AAAGTAGAGTCGATAA-1_contig_2	true	679	TRA	TRAV8-3		TRAJ21	TRAC	true	true	AQSVTQPDIHITVSEGASLELRCNYS	GCCCAGTCAGTGACCCAGCCTGACATCCACATCACTGTCTCTGAAGGAGCCTCACTGGAGTTGAGATGTAACTATTCC	YGATPY	TATGGGGCAACACCTTAT	LFWYVQSPGQGLQLLLK	CTCTTCTGGTATGTCCAGTCCCCCGGCCAAGGCCTCCAGCTGCTCCTGAAG	YFSGDTLV	TACTTTTCAGGAGACACTCTGGTT	QGIKGFEAEFKRSQSSFNLRKPSVHWSDAAEYF	CAAGGCATTAAAGGCTTTGAGGCTGAATTTAAGAGGAGTCAATCTTCCTTCAACCTGAGGAAACCCTCTGTGCATTGGAGTGATGCTGCTGAGTACTTC	CAVGPYNFNKFYF	TGTGCTGTGGGGCCGTACAACTTCAACAAATTTTACTTT	GSGTKLNVKP	GGATCTGGGACCAAACTCAATGTAAAACCAA	428	6	clonotype271	clonotype271_consensus_2	1
AAAGTAGAGTGGTCCC-1	false	AAAGTAGAGTGGTCCC-1_contig_1	false	418	TRB	TRBV11-2		TRBJ2-5	TRBC2	false	false											CASSSGRVRETQYF	TGTGCCAGCAGCTCTGGCAGGGTCCGCGAGACCCAGTACTTC			104	3
AAAGTAGAGTGTGAAT-1	false	AAAGTAGAGTGTGAAT-1_contig_1	false	515	TRB	TRBV6-5		TRBJ2-3	TRBC2	true	true											CASSPVGAADTQYF	TGTGCCAGCAGTCCCGTCGGGGCAGCAGATACGCAGTATTTT			90	1
AAAGTAGAGTTCGCGC-1	false	AAAGTAGAGTTCGCGC-1_contig_1	false	467	TRB	TRBV10-3		TRBJ2-7	TRBC2	true	true											CAISLAGQEQYF	TGTGCCATCAGTCTGGCGGGGCAGGAGCAGTACTTC			101	1
AAAGTAGCAAAGAATC-1	true	AAAGTAGCAAAGAATC-1_contig_1	true	526	TRB	TRBV7-8		TRBJ1-5	TRBC1	true	true	GAGVSQSPRYKVAKRGQDVALRCDPI	GGTGCTGGAGTCTCCCAGTCCCCTAGGTACAAAGTCGCAAAGAGAGGACAGGATGTAGCTCTCAGGTGTGATCCAATT	SGHVS	TCGGGTCATGTATCC	LFWYQQALGQGPEFLTY	CTTTTTTGGTACCAACAGGCCCTGGGGCAGGGGCCAGAGTTTCTGACTTAT	FQNEAQ	TTCCAGAATGAAGCTCAA	LDKSGLPSDRFFAERPEGSVSTLKIQRTQQEDSAVYL	CTAGACAAATCGGGGCTGCCCAGTGATCGCTTCTTTGCAGAAAGGCCTGAGGGATCCGTCTCCACTCTGAAGATCCAGCGCACACAGCAGGAGGACTCCGCCGTGTATCTC	CASSPLFVAEYPPQHF	TGTGCCAGCAGCCCCCTTTTCGTGGCAGAGTATCCGCCCCAGCATTTT	GDGTRLSIL	GGTGATGGGACTCGACTCTCCATCCTAG	2088	19	clonotype5366	clonotype5366_consensus_1	1
AAAGTAGCAAAGAATC-1	true	AAAGTAGCAAAGAATC-1_contig_2	true	547	TRA	TRAV8-6		TRAJ5	TRAC	true	true	AQSVTQLDSQVPVFEEAPVELRCNYS	GCCCAGTCTGTGACCCAGCTTGACAGCCAAGTCCCTGTCTTTGAAGAAGCCCCTGTGGAGCTGAGGTGCAACTACTCA	SSVSVY	TCGTCTGTTTCAGTGTAT	LFWYVQYPNQGLQLLLK	CTCTTCTGGTATGTGCAATACCCCAACCAAGGACTCCAGCTTCTCCTGAAG	YLSGSTLV	TATTTATCAGGATCCACCCTGGTT	KGINGFEAEFNKSQTSFHLRKPSVHISDTAEYF	AAAGGCATCAACGGTTTTGAGGCTGAATTTAACAAGAGTCAAACTTCCTTCCACTTGAGGAAACCCTCAGTCCATATAAGCGACACGGCTGAGTACTTC	CAVSVTGRRALTF	TGTGCTGTGAGCGTTACGGGCAGGAGAGCACTTACTTTT	GSGTRLQVQP	GGGAGTGGAACAAGACTCCAAGTGCAACCAA	162	2	clonotype5366	clonotype5366_consensus_2	1
AAAGTAGCAAAGAATC-1	true	AAAGTAGCAAAGAATC-1_contig_3	true	458	None			TRBJ2-2P	TRBC2	false	false															76	2
AAAGTAGCAAGCGTAG-1	false	AAAGTAGCAAGCGTAG-1_contig_1	false	418	None			TRBJ1-5	TRBC1	false	false															282	6
AAAGTAGCAATCTACG-1	true	AAAGTAGCAATCTACG-1_contig_1	true	491	TRB	TRBV2		TRBJ1-1	TRBC1	true	true	EPEVTQTPSHQVTQMGQEVILRCVPI	GAACCTGAAGTCACCCAGACTCCCAGCCATCAGGTCACACAGATGGGACAGGAAGTGATCTTGCGCTGTGTCCCCATC	SNHLY	TCTAATCACTTATAC	FYWYRQILGQKVEFLVS	TTCTATTGGTACAGACAAATCTTGGGGCAGAAAGTCGAGTTTCTGGTTTCC	FYNNEI	TTTTATAATAATGAAATC	SEKSEIFDDQFSVERPDGSNFTLKIRSTKLEDSAMYF	TCAGAGAAGTCTGAAATATTCGATGATCAATTCTCAGTTGAAAGGCCTGATGGATCAAATTTCACTCTGAAGATCCGGTCCACAAAGCTGGAGGACTCAGCCATGTACTTC	CASTGLNTEAFF	TGTGCCAGCACAGGTTTGAACACTGAAGCTTTCTTT	GQGTRLTVV	GGACAAGGCACCAGACTCACAGTTGTAG	467	6	clonotype1267	clonotype1267_consensus_1	1
AAAGTAGCACACCGCA-1	true	AAAGTAGCACACCGCA-1_contig_1	true	449	TRA	TRAV9-2		TRAJ11	TRAC	true	true	GNSVTQMEGPVTLSEEAFLTINCTYT	GGAAATTCAGTGACCCAGATGGAAGGGCCAGTGACTCTCTCAGAAGAGGCCTTCCTGACTATAAACTGCACGTACACA	ATGYPS	GCCACAGGATACCCTTCC	LFWYVQYPGEGLQLLLK	CTTTTCTGGTATGTCCAATATCCTGGAGAAGGTCTACAGCTCCTCCTGAAA	ATKADDK	GCCACGAAGGCTGATGACAAG	GSNKGFEATYRKETTSFHLEKGSVQVSDSAVYF	GGAAGCAACAAAGGTTTTGAAGCCACATACCGTAAAGAAACCACTTCTTTCCACTTGGAGAAAGGCTCAGTTCAAGTGTCAGACTCAGCGGTGTACTTC	CALRADSGYSTLTF	TGTGCTCTGAGGGCGGATTCAGGATACAGCACCCTCACCTTT	GKGTMLLVSP	GGGAAGGGGACTATGCTTCTAGTCTCTCCAG	530	6	clonotype44	clonotype44_consensus_2	1
AAAGTAGCACACCGCA-1	true	AAAGTAGCACACCGCA-1_contig_2	true	514	TRB	TRBV6-2		TRBJ1-2	TRBC1	true	true	NAGVTQTPKFRVLKTGQSMTLLCAQD	AATGCTGGTGTCACTCAGACCCCAAAATTCCGGGTCCTGAAGACAGGACAGAGCATGACACTGCTGTGTGCCCAGGAT	MNHEY	ATGAACCATGAATAC	MYWYRQDPGMGLRLIHY	ATGTACTGGTATCGACAAGACCCAGGCATGGGGCTGAGGCTGATTCATTAC	SVGEGT	TCAGTTGGTGAGGGTACA	TAKGEVPDGYNVSRLKKQNFLLGLESAAPSQTSVYF	ACTGCCAAAGGAGAGGTCCCTGATGGCTACAATGTCTCCAGATTAAAAAAACAGAATTTCCTGCTGGGGTTGGAGTCGGCTGCTCCCTCCCAAACATCTGTGTACTTC	CASSYLTGGPLGGYTF	TGTGCCAGCAGTTACCTTACGGGGGGCCCGTTGGGAGGCTACACCTTC	GSGTRLTVV	GGTTCGGGGACCAGGTTAACCGTTGTAG	369	5	clonotype44	clonotype44_consensus_1	1
AAAGTAGCATGGGAAC-1	false	AAAGTAGCATGGGAAC-1_contig_1	false	505	TRB	TRBV11-2		TRBJ2-7	TRBC2	true	true											CASSLYPAGNAYEQYF	TGTGCCAGCAGCTTATACCCCGCGGGGAATGCCTACGAGCAGTACTTC			188	2
AAAGTAGGTAGCGTAG-1	false	AAAGTAGGTAGCGTAG-1_contig_1	false	498	TRB	TRBV20-1		TRBJ2-1	TRBC2	true	true											CSALGLANDNEQFF	TGCAGTGCCCTGGGACTAGCGAACGATAATGAGCAGTTCTTC			65	1
AAAGTAGGTCCGCTGA-1	false	AAAGTAGGTCCGCTGA-1_contig_1	false	455	TRB	TRBV29-1	TRBD2	TRBJ2-5	TRBC2	true	true											CSVGGLAGTETQYF	TGCAGCGTTGGGGGACTAGCGGGGACGGAGACCCAGTACTTC			97	1
AAAGTAGGTCGCGGTT-1	false	AAAGTAGGTCGCGGTT-1_contig_1	false	459	TRA	TRAV10		TRAJ27	TRAC	true	true											CVVSLSYTNAGKSTF	TGTGTGGTGAGCCTGTCCTACACCAATGCAGGCAAATCAACCTTT			185	1
AAAGTAGGTCGCGTGT-1	true	AAAGTAGGTCGCGTGT-1_contig_1	true	484	TRB	TRBV4-2		TRBJ2-5	TRBC2	true	true	ETGVTQTPRHLVMGMTNKKSLKCEQH	GAAACGGGAGTTACGCAGACACCAAGACACCTGGTCATGGGAATGACAAATAAGAAGTCTTTGAAATGTGAACAACAT	LGHNA	CTGGGGCATAACGCT	MYWYKQSAKKPLELMFV	ATGTATTGGTACAAGCAAAGTGCTAAGAAGCCACTGGAGCTCATGTTTGTC	YNFKEQ	TACAACTTTAAAGAACAG	TENNSVPSRFSPECPNSSHLFLHLHTLQPEDSALYL	ACTGAAAACAACAGTGTGCCAAGTCGCTTCTCACCTGAATGCCCCAACAGCTCTCACTTATTCCTTCACCTACACACCCTGCAGCCAGAAGACTCGGCCCTGTATCTC	CASSQTGGGVKETQYF	TGTGCCAGCAGCCAAACCGGCGGCGGGGTTAAAGAGACCCAGTACTTC	GPGTRLLVL	GGGCCAGGCACGCGGCTCCTGGTGCTCG	687	7	clonotype4818	clonotype4818_consensus_1	1
AAAGTAGGTCGCGTGT-1	true	AAAGTAGGTCGCGTGT-1_contig_2	true	498	TRA	TRAV13-2		TRAJ58	TRAC	true	true	GESVGLHLPTLSVQEGDNSIINCAYS	GGAGAGAGTGTGGGGCTGCATCTTCCTACCCTGAGTGTCCAGGAGGGTGACAACTCTATTATCAACTGTGCTTATTCA	NSASDY	AACAGCGCCTCAGACTAC	FIWYKQESGKGPQFIID	TTCATTTGGTACAAGCAAGAATCTGGAAAAGGTCCTCAATTCATTATAGAC	IRSNMDK	ATTCGTTCAAATATGGACAAA	RQGQRVTVLLNKTVKHLSLQIAATQPGDSAVYF	AGGCAAGGCCAAAGAGTCACCGTTTTATTGAATAAGACAGTGAAACATCTCTCTCTGCAAATTGCAGCTACTCAACCTGGAGACTCAGCTGTCTACTTT	CAEKETSGSRLTF	TGTGCAGAGAAAGAAACCAGTGGCTCTAGGTTGACCTTT	GEGTQLTVNP	GGGGAAGGAACACAGCTCACAGTGAATCCTG	102	1	clonotype4818	clonotype4818_consensus_2	1
AAAGTAGGTTGTGGCC-1	false	AAAGTAGGTTGTGGCC-1_contig_1	false	321	None			TRBJ1-5	TRBC1	false	false															95	1
AAAGTAGTCACAGGCC-1	true	AAAGTAGTCACAGGCC-1_contig_1	true	479	TRB	TRBV9	TRBD1	TRBJ2-7	TRBC2	true	true	DSGVTQTPKHLITATGQRVTLRCSPR	GATTCTGGAGTCACACAAACCCCAAAGCACCTGATCACAGCAACTGGACAGCGAGTGACGCTGAGATGCTCCCCTAGG	SGDLS	TCTGGAGACCTCTCT	VYWYQQSLDQGLQFLIQ	GTGTACTGGTACCAACAGAGCCTGGACCAGGGCCTCCAGTTCCTCATTCAG	YYNGEE	TATTATAATGGAGAAGAG	RAKGNILERFSAQQFPDLHSELNLSSLELGDSALYF	AGAGCAAAAGGAAACATTCTTGAACGATTCTCCGCACAACAGTTCCCTGACTTGCACTCTGAACTAAACCTGAGCTCTCTGGAGCTGGGGGACTCAGCTTTGTATTTC	CASSVDGTGVLHEQYF	TGTGCCAGCAGCGTGGATGGGACAGGGGTCCTCCACGAGCAGTACTTC	GPGTRLTVT	GGGCCGGGCACCAGGCTCACGGTCACAG	635	8	clonotype4489	clonotype4489_consensus_1	1
AAAGTAGTCCACGTTC-1	false	AAAGTAGTCCACGTTC-1_contig_1	false	344	TRB	TRBV2	TRBD1	TRBJ2-6	TRBC2	false	false											CANAGTGASGANVLTF	TGTGCCAACGCCGGGACAGGGGCTTCGGGGGCCAACGTCCTGACTTTC			140	1
AAAGTAGTCCGCATAA-1	true	AAAGTAGTCCGCATAA-1_contig_1	true	494	TRB	TRBV12-5		TRBJ1-2	TRBC1	true	true	DARVTQTPRDKVTEMGQEVTMRCQPI	GATGCTAGAGTCACCCAGACACCAAGGGACAAGGTGACAGAGATGGGACAAGAAGTAACAATGAGATGTCAGCCAATT	LGHNT	TTAGGCCACAATACT	VFWYRQTMMQGLELLAY	GTTTTCTGGTACAGACAGACCATGATGCAAGGACTGGAGTTGCTGGCTTAC	FRNRAP	TTCCGCAACCGGGCTCCT	LDDSGMPKDRFSAEMPDATLATLKIQPSEPRDSAVYF	CTAGATGATTCGGGGATGCCGAAGGATCGATTCTCAGCAGAGATGCCTGATGCAACTTTAGCCACTCTGAAGATCCAGCCCTCAGAACCCAGGGACTCAGCTGTGTATTTT	CASAPQTVYGYTF	TGTGCTAGTGCCCCACAGACCGTCTATGGCTACACCTTC	GSGTRLTVV	GGTTCGGGGACCAGGTTAACCGTTGTAG	168	3	clonotype2811	clonotype2811_consensus_1	1
AAAGTAGTCCGCATAA-1	true	AAAGTAGTCCGCATAA-1_contig_2	true	557	TRA	TRAV21		TRAJ52	TRAC	true	true	KQEVTQIPAALSVPEGENLVLNCSFT	AAACAGGAGGTGACGCAGATTCCTGCAGCTCTGAGTGTCCCAGAAGGAGAAAACTTGGTTCTCAACTGCAGTTTCACT	DSAIYN	GATAGCGCTATTTACAAC	LQWFRQDPGKGLTSLLL	CTCCAGTGGTTTAGGCAGGACCCTGGGAAAGGTCTCACATCTCTGTTGCTT	IQSSQRE	ATTCAGTCAAGTCAGAGAGAG	QTSGRLNASLDKSSGRSTLYIAASQPGDSATYL	CAAACAAGTGGAAGACTTAATGCCTCGCTGGATAAATCATCAGGACGTAGTACTTTATACATTGCAGCTTCTCAGCCTGGTGACTCAGCCACCTACCTC	CAVSEGRGTSYGKLTF	TGTGCTGTGAGCGAGGGCCGTGGTACTAGCTATGGAAAGCTGACATTT	GQGTILTVHP	GGACAAGGGACCATCTTGACTGTCCATCCAA	438	4	clonotype2811	clonotype2811_consensus_2	1
AAAGTAGTCCGCATAA-1	true	AAAGTAGTCCGCATAA-1_contig_3	true	431	TRA	TRAV13-1		TRAJ42		true	false															140	1
AAAGTAGTCCTCAACC-1	true	AAAGTAGTCCTCAACC-1_contig_1	true	512	TRB	TRBV6-5		TRBJ1-1	TRBC1	true	true	NAGVTQTPKFQVLKTGQSMTLQCAQD	AATGCTGGTGTCACTCAGACCCCAAAATTCCAGGTCCTGAAGACAGGACAGAGCATGACACTGCAGTGTGCCCAGGAT	MNHEY	ATGAACCATGAATAC	MSWYRQDPGMGLRLIHY	ATGTCCTGGTATCGACAAGACCCAGGCATGGGGCTGAGGCTGATTCATTAC	SVGAGI	TCAGTTGGTGCTGGTATC	TDQGEVPNGYNVSRSTTEDFPLRLLSAAPSQTSVYF	ACTGACCAAGGAGAAGTCCCCAATGGCTACAATGTCTCCAGATCAACCACAGAGGATTTCCCGCTCAGGCTGCTGTCGGCTGCTCCCTCCCAGACATCTGTGTACTTC	CASSLLGGGEAFF	TGTGCCAGCAGTTTACTCGGGGGGGGTGAAGCTTTCTTT	GQGTRLTVV	GGACAAGGCACCAGACTCACAGTTGTAG	991	10	clonotype1592	clonotype1592_consensus_1	1
AAAGTAGTCCTCAACC-1	true	AAAGTAGTCCTCAACC-1_contig_2	true	550	TRA	TRAV12-1		TRAJ15	TRAC	true	true	RKEVEQDPGPFNVPEGATVAFNCTYS	CGGAAGGAGGTGGAGCAGGATCCTGGACCCTTCAATGTTCCAGAGGGAGCCACTGTCGCTTTCAACTGTACTTACAGC	NSASQS	AACAGTGCTTCTCAGTCT	FFWYRQDCRKEPKLLMS	TTCTTCTGGTACAGACAGGATTGCAGGAAAGAACCTAAGTTGCTGATGTCC	VYSSG	GTATACTCCAGTGGT	NEDGRFTAQLNRASQYISLLIRDSKLSDSATYL	AATGAAGATGGAAGGTTTACAGCACAGCTCAATAGAGCCAGCCAGTATATTTCCCTGCTCATCAGAGACTCCAAGCTCAGTGATTCAGCCACCTACCTC	CVVIHQAGTALIF	TGTGTGGTGATCCACCAGGCAGGAACTGCTCTGATCTTT	GKGTTLSVSS	GGGAAGGGAACCACCTTATCAGTGAGTTCCA	435	4	clonotype1592	clonotype1592_consensus_2	1
AAAGTAGTCCTGTAGA-1	false	AAAGTAGTCCTGTAGA-1_contig_1	false	350	None			TRBJ2-2P		false	false															36	1
AAAGTAGTCGTCGTTC-1	true	AAAGTAGTCGTCGTTC-1_contig_1	true	480	TRB	TRBV5-1		TRBJ2-3	TRBC2	true	true	KAGVTQTPRYLIKTRGQQVTLSCSPI	AAGGCTGGAGTCACTCAAACTCCAAGATATCTGATCAAAACGAGAGGACAGCAAGTGACACTGAGCTGCTCCCCTATC	SGHRS	TCTGGGCATAGGAGT	VSWYQQTPGQGLQFLFE	GTATCCTGGTACCAACAGACCCCAGGACAGGGCCTTCAGTTCCTCTTTGAA	YFSETQ	TACTTCAGTGAGACACAG	RNKGNFPGRFSGRQFSNSRSEMNVSTLELGDSALYL	AGAAACAAAGGAAACTTCCCTGGTCGATTCTCAGGGCGCCAGTTCTCTAACTCTCGCTCTGAGATGAATGTGAGCACCTTGGAGCTGGGGGACTCGGCCCTTTATCTT	CASSSRDETDTQYF	TGCGCCAGCAGCTCCAGGGATGAGACAGATACGCAGTATTTT	GPGTRLTVL	GGCCCAGGCACCCGGCTGACAGTGCTCG	385	5	clonotype2197	clonotype2197_consensus_1	1
AAAGTAGTCTAACTTC-1	true	AAAGTAGTCTAACTTC-1_contig_1	true	499	TRB	TRBV9	TRBD1	TRBJ2-4	TRBC2	true	true	DSGVTQTPKHLITATGQRVTLRCSPR	GATTCTGGAGTCACACAAACCCCAAAGCACCTGATCACAGCAACTGGACAGCGAGTGACGCTGAGATGCTCCCCTAGG	SGDLS	TCTGGAGACCTCTCT	VYWYQQSLDQGLQFLIQ	GTGTACTGGTACCAACAGAGCCTGGACCAGGGCCTCCAGTTCCTCATTCAG	YYNGEE	TATTATAATGGAGAAGAG	RAKGNILERFSAQQFPDLHSELNLSSLELGDSALYF	AGAGCAAAAGGAAACATTCTTGAACGATTCTCCGCACAACAGTTCCCTGACTTGCACTCTGAACTAAACCTGAGCTCTCTGGAGCTGGGGGACTCAGCTTTGTATTTC	CASSQTGDLRNIQYF	TGTGCCAGCAGCCAGACAGGGGACCTTAGGAACATTCAGTACTTC	GAGTRLSVL	GGCGCCGGGACCCGGCTCTCAGTGCTGG	488	4	clonotype2	clonotype2_consensus_1	1
AAAGTAGTCTCAAGTG-1	true	AAAGTAGTCTCAAGTG-1_contig_1	true	506	TRB	TRBV6-2		TRBJ2-7	TRBC2	true	true	NAGVTQTPKFRVLKTGQSMTLLCAQD	AATGCTGGTGTCACTCAGACCCCAAAATTCCGGGTCCTGAAGACAGGACAGAGCATGACACTGCTGTGTGCCCAGGAT	MNHEY	ATGAACCATGAATAC	MYWYRQDPGMGLRLIHY	ATGTACTGGTATCGACAAGACCCAGGCATGGGGCTGAGGCTGATTCATTAC	SVGEGT	TCAGTTGGTGAGGGTACA	TAKGEVPDGYNVSRLKKQNFLLGLESAAPSQTSVYF	ACTGCCAAAGGAGAGGTCCCTGATGGCTACAATGTCTCCAGATTAAAAAAACAGAATTTCCTGCTGGGGTTGGAGTCGGCTGCTCCCTCCCAAACATCTGTGTACTTC	CASSSPRQASYEQYF	TGTGCCAGCAGTTCACCGAGGCAAGCCTCCTACGAGCAGTACTTC	GPGTRLTVT	GGGCCGGGCACCAGGCTCACGGTCACAG	539	10	clonotype3075	clonotype3075_consensus_1	1
AAAGTAGTCTCAAGTG-1	true	AAAGTAGTCTCAAGTG-1_contig_2	true	589	TRA	TRAV41		TRAJ45	TRAC	true	false											CRLHLCCWYSGGGADGLTF	TGCCGTCTACATCTGTGCTGTTGGTATTCAGGAGGAGGTGCTGACGGACTCACCTTT			129	2
AAAGTAGTCTCTTATG-1	true	AAAGTAGTCTCTTATG-1_contig_1	true	508	TRB	TRBV9	TRBD1	TRBJ2-4	TRBC2	true	true	DSGVTQTPKHLITATGQRVTLRCSPR	GATTCTGGAGTCACACAAACCCCAAAGCACCTGATCACAGCAACTGGACAGCGAGTGACGCTGAGATGCTCCCCTAGG	SGDLS	TCTGGAGACCTCTCT	VYWYQQSLDQGLQFLIQ	GTGTACTGGTACCAACAGAGCCTGGACCAGGGCCTCCAGTTCCTCATTCAG	YYNGEE	TATTATAATGGAGAAGAG	RAKGNILERFSAQQFPDLHSELNLSSLELGDSALYF	AGAGCAAAAGGAAACATTCTTGAACGATTCTCCGCACAACAGTTCCCTGACTTGCACTCTGAACTAAACCTGAGCTCTCTGGAGCTGGGGGACTCAGCTTTGTATTTC	CASSVAPNRGVAKNIQYF	TGTGCCAGCAGCGTAGCTCCGAACAGGGGGGTAGCCAAAAACATTCAGTACTTC	GAGTRLSVL	GGCGCCGGGACCCGGCTCTCAGTGCTGG	837	10	clonotype5711	clonotype5711_consensus_1	1
AAAGTAGTCTCTTATG-1	true	AAAGTAGTCTCTTATG-1_contig_2	true	523	TRA	TRAV14/DV4		TRAJ4	TRAC	true	true	AQKITQTQPGMFVQEKEAVTLDCTYD	GCCCAGAAGATAACTCAAACCCAACCAGGAATGTTCGTGCAGGAAAAGGAGGCTGTGACTCTGGACTGCACATATGAC	TSDPSYG	ACCAGTGATCCAAGTTATGGT	LFWYKQPSSGEMIFLIY	CTATTCTGGTACAAGCAGCCCAGCAGTGGGGAAATGATTTTTCTTATTTAT	QGSYDQQN	CAGGGGTCTTATGACCAGCAAAAT	ATEGRYSLNFQKARKSANLVISASQLGDSAMYF	GCAACAGAAGGTCGCTACTCATTGAATTTCCAGAAGGCAAGAAAATCCGCCAACCTTGTCATCTCCGCTTCACAACTGGGGGACTCAGCAATGTACTTC	CAMREAGGYNKLIF	TGTGCAATGAGAGAGGCTGGTGGCTACAATAAGCTGATTTTT	GAGTRLAVHP	GGAGCAGGGACCAGGCTGGCTGTACACCCAT	528	7	clonotype5711	clonotype5711_consensus_2	1
AAAGTAGTCTCTTGAT-1	false	AAAGTAGTCTCTTGAT-1_contig_1	false	490	TRB	TRBV5-1		TRBJ2-7	TRBC2	true	true											CASSLDSWGARRTYEQYF	TGCGCCAGCAGCTTGGATTCCTGGGGGGCACGAAGAACCTACGAGCAGTACTTC			112	1
AAAGTAGTCTTGCATT-1	true	AAAGTAGTCTTGCATT-1_contig_1	true	487	TRA	TRAV21		TRAJ45	TRAC	true	true	KQEVTQIPAALSVPEGENLVLNCSFT	AAACAGGAGGTGACACAGATTCCTGCAGCTCTGAGTGTCCCAGAAGGAGAAAACTTGGTTCTCAACTGCAGTTTCACT	DSAIYN	GATAGCGCTATTTACAAC	LQWFRQDPGKGLTSLLL	CTCCAGTGGTTTAGGCAGGACCCTGGGAAAGGTCTCACATCTCTGTTGCTT	IQSSQRE	ATTCAGTCAAGTCAGAGAGAG	QTSGRLNASLDKSSGRSTLYIAASQPGDSATYL	CAAACAAGTGGAAGACTTAATGCCTCGCTGGATAAATCATCAGGACGTAGTACTTTATACATTGCAGCTTCTCAGCCTGGTGACTCAGCCACCTACCTC	CAVLYSGGGADGLTF	TGTGCTGTGTTGTATTCAGGAGGAGGTGCTGACGGACTCACCTTT	GKGTHLIIQP	GGCAAAGGGACTCATCTAATCATCCAGCCCT	153	1	clonotype2733	clonotype2733_consensus_2	1
AAAGTAGTCTTGCATT-1	true	AAAGTAGTCTTGCATT-1_contig_2	true	501	TRB	TRBV12-3		TRBJ2-7	TRBC2	true	true	DAGVIQSPRHEVTEMGQEVTLRCKPI	GATGCTGGAGTTATCCAGTCACCCCGCCATGAGGTGACAGAGATGGGACAAGAAGTGACTCTGAGATGTAAACCAATT	SGHNS	TCAGGCCACAACTCC	LFWYRQTMMRGLELLIY	CTTTTCTGGTACAGACAGACCATGATGCGGGGACTGGAGTTGCTCATTTAC	FNNNVP	TTTAACAACAACGTTCCG	IDDSGMPEDRFSAKMPNASFSTLKIQPSEPRDSAVYF	ATAGATGATTCAGGGATGCCCGAGGATCGATTCTCAGCTAAGATGCCTAATGCATCATTCTCCACTCTGAAGATCCAGCCCTCAGAACCCAGGGACTCAGCTGTGTACTTC	CASSSQRSGGQYF	TGTGCCAGCAGTTCCCAAAGGTCTGGTGGGCAGTACTTC	GPGTRLTVT	GGGCCGGGCACCAGGCTCACGGTCACAG	258	5	clonotype2733	clonotype2733_consensus_1	1
AAATGCCAGAAACCAT-1	false	AAATGCCAGAAACCAT-1_contig_1	false	502	TRB	TRBV7-2	TRBD1	TRBJ2-1	TRBC2	true	true											CASSLSGQVGNEQFF	TGTGCCAGCAGCTTATCGGGACAGGTTGGCAATGAGCAGTTCTTC			103	1
AAATGCCAGAAACCTA-1	true	AAATGCCAGAAACCTA-1_contig_1	true	573	TRA	TRAV8-4		TRAJ17	TRAC	true	true	AQSVTQLGSHVSVSEGALVLLRCNYS	GCCCAGTCGGTGACCCAGCTTGGCAGCCACGTCTCTGTCTCTGAGGGAGCCCTGGTTCTGCTGAGGTGCAACTACTCA	SSVPPY	TCGTCTGTTCCACCATAT	LFWYVQYPNQGLQLLLK	CTCTTCTGGTATGTGCAATACCCCAACCAAGGACTCCAGCTTCTCCTGAAG	YTTGATLV	TACACAACAGGGGCCACCCTGGTT	KGINGFEAEFKKSETSFHLTKPSAHMSDAAEYF	AAAGGCATCAACGGTTTTGAGGCTGAATTTAAGAAGAGTGAAACCTCCTTCCACCTGACGAAACCCTCAGCCCATATGAGCGACGCGGCTGAGTACTTC	CAVSKQGAAGNKLTF	TGTGCTGTGAGTAAACAAGGGGCTGCAGGCAACAAGCTAACTTTT	GGGTRVLVKP	GGAGGAGGAACCAGGGTGCTAGTTAAACCAA	511	8	clonotype1832	clonotype1832_consensus_2	1
AAATGCCAGAAACCTA-1	true	AAATGCCAGAAACCTA-1_contig_2	true	504	TRB	TRBV5-5		TRBJ2-5	TRBC2	true	true	DAGVTQSPTHLIKTRGQHVTLRCSPI	GACGCTGGAGTCACCCAAAGTCCCACACACCTGATCAAAACGAGAGGACAGCACGTGACTCTGAGATGCTCTCCTATC	SGHKS	TCTGGGCACAAGAGT	VSWYQQVLGQGPQFIFQ	GTGTCCTGGTACCAACAGGTCCTGGGTCAGGGGCCCCAGTTTATCTTTCAG	YYEKEE	TATTATGAGAAAGAAGAG	RGRGNFPDRFSARQFPNYSSELNVNALLLGDSALYL	AGAGGAAGAGGAAACTTCCCTGATCGATTCTCAGCTCGCCAGTTCCCTAACTATAGCTCTGAGCTGAATGTGAACGCCTTGTTGCTGGGGGACTCGGCCCTGTATCTC	CASSLHGGETQYF	TGTGCCAGCAGCTTGCACGGGGGGGAGACCCAGTACTTC	GPGTRLLVL	GGGCCAGGCACGCGGCTCCTGGTGCTCG	663	7	clonotype1832	clonotype1832_consensus_1	1
AAATGCCAGAAACCTA-1	true	AAATGCCAGAAACCTA-1_contig_3	true	386	None			TRBJ1-5	TRBC1	false	false															441	6
AAATGCCAGACAATAC-1	true	AAATGCCAGACAATAC-1_contig_1	true	565	TRA	TRAV29/DV5		TRAJ49	TRAC	true	true	DQQVKQNSPSLSVQEGRISILNCDYT	GACCAGCAAGTTAAGCAAAATTCACCATCCCTGAGCGTCCAGGAAGGAAGAATTTCTATTCTGAACTGTGACTATACT	NSMFDY	AACAGCATGTTTGATTAT	FLWYKKYPAEGPTFLIS	TTCCTATGGTACAAAAAATACCCTGCTGAAGGTCCTACATTCCTGATATCT	ISSIKDK	ATAAGTTCCATTAAGGATAAA	NEDGRFTVFLNKSAKHLSLHIVPSQPGDSAVYF	AATGAAGATGGAAGATTCACTGTCTTCTTAAACAAAAGTGCCAAGCACCTCTCTCTGCACATTGTGCCCTCCCAGCCTGGAGACTCTGCAGTGTACTTC	CAASITGNQFYF	TGTGCAGCAAGCATCACCGGTAACCAGTTCTATTTT	GTGTSLTVIP	GGGACAGGGACAAGTTTGACGGTCATTCCAA	407	9	clonotype1	clonotype1_consensus_2	1
AAATGCCAGACAATAC-1	true	AAATGCCAGACAATAC-1_contig_2	true	669	TRB	TRBV5-5		TRBJ2-2	TRBC2	true	true	DAGVTQSPTHLIKTRGQHVTLRCSPI	GACGCTGGAGTCACCCAAAGTCCCACACACCTGATCAAAACGAGAGGACAGCACGTGACTCTGAGATGCTCTCCTATC	SGHKS	TCTGGGCACAAGAGT	VSWYQQVLGQGPQFIFQ	GTGTCCTGGTACCAACAGGTCCTGGGTCAGGGGCCCCAGTTTATCTTTCAG	YYEKEE	TATTATGAGAAAGAAGAG	RGRGNFPDRFSARQFPNYSSELNVNALLLGDSALYL	AGAGGAAGAGGAAACTTCCCTGATCGATTCTCAGCTCGCCAGTTCCCTAACTATAGCTCTGAGCTGAATGTGAACGCCTTGTTGCTGGGGGACTCGGCCCTGTATCTC	CASSLTAGAYTGELFF	TGTGCCAGCAGCTTGACGGCGGGGGCGTACACCGGGGAGCTGTTTTTT	GEGSRLTVL	GGAGAAGGCTCTAGGCTGACCGTACTGG	271	3	clonotype1	clonotype1_consensus_1	1
AAATGCCAGACAATAC-1	true	AAATGCCAGACAATAC-1_contig_3	true	494	None			TRBJ2-1	TRBC2	false	false															231	2
AAATGCCAGACCCACC-1	false	AAATGCCAGACCCACC-1_contig_1	false	317	None			TRBJ1-6	TRBC1	false	false															489	7
AAATGCCAGACTGTAA-1	false	AAATGCCAGACTGTAA-1_contig_1	false	490	TRB	TRBV5-1		TRBJ1-2	TRBC1	true	true											CASYHPVGGYTF	TGCGCCAGCTATCACCCGGTGGGGGGCTACACCTTC			116	1
AAATGCCAGCAACGGT-1	true	AAATGCCAGCAACGGT-1_contig_1	true	498	TRB	TRBV12-3		TRBJ2-3	TRBC2	true	true	DAGVIQSPRHEVTEMGQEVTLRCKPI	GATGCTGGAGTTATCCAGTCACCCCGCCATGAGGTGACAGAGATGGGACAAGAAGTGACTCTGAGATGTAAACCAATT	SGHNS	TCAGGCCACAACTCC	LFWYRQTMMRGLELLIY	CTTTTCTGGTACAGACAGACCATGATGCGGGGACTGGAGTTGCTCATTTAC	FNNNVP	TTTAACAACAACGTTCCG	IDDSGMPEDRFSAKMPNASFSTLKIQPSEPRDSAVYF	ATAGATGATTCAGGGATGCCCGAGGATCGATTCTCAGCTAAGATGCCTAATGCATCATTCTCCACTCTGAAGATCCAGCCCTCAGAACCCAGGGACTCAGCTGTGTACTTC	CASSLVADTQYF	TGTGCCAGCAGTTTAGTTGCAGATACGCAGTATTTT	GPGTRLTVL	GGCCCAGGCACCCGGCTGACAGTGCTCG	557	7	clonotype1258	clonotype1258_consensus_1	1
AAATGCCAGCTAAGAT-1	true	AAATGCCAGCTAAGAT-1_contig_1	true	503	TRB	TRBV7-9		TRBJ2-5	TRBC2	true	true	DTGVSQNPRHKITKRGQNVTFRCDPI	GATACTGGAGTCTCCCAGAACCCCAGACACAAGATCACAAAGAGGGGACAGAATGTAACTTTCAGGTGTGATCCAATT	SEHNR	TCTGAACACAACCGC	LYWYRQTLGQGPEFLTY	CTTTATTGGTACCGACAGACCCTGGGGCAGGGCCCAGAGTTTCTGACTTAC	FQNEAQ	TTCCAGAATGAAGCTCAA	LEKSRLLSDRFSAERPKGSFSTLEIQRTEQGDSAMYL	CTAGAAAAATCAAGGCTGCTCAGTGATCGGTTCTCTGCAGAGAGGCCTAAGGGATCTTTCTCCACCTTGGAGATCCAGCGCACAGAGCAGGGGGACTCGGCCATGTATCTC	CASSLTSGRKETQYF	TGTGCCAGCAGTTTGACTAGCGGGCGAAAAGAGACCCAGTACTTC	GPGTRLLVL	GGGCCAGGCACGCGGCTCCTGGTGCTCG	647	10	clonotype4859	clonotype4859_consensus_1	1
AAATGCCAGCTAAGAT-1	true	AAATGCCAGCTAAGAT-1_contig_2	true	564	TRA	TRAV5		TRAJ36	TRAC	true	true	GEDVEQSLFLSVREGDSSVINCTYT	GGAGAGGATGTGGAGCAGAGTCTTTTCCTGAGTGTCCGAGAGGGAGACAGCTCCGTTATAAACTGCACTTACACA	DSSSTY	GACAGCTCCTCCACCTAC	LYWYKQEPGAGLQLLTY	TTATACTGGTATAAGCAAGAACCTGGAGCAGGTCTCCAGTTGCTGACGTAT	IFSNMDM	ATTTTTTCAAATATGGACATG	KQDQRLTVLLNKKDKHLSLRIADTQTGDSAIYF	AAACAAGACCAAAGACTCACTGTTCTATTGAATAAAAAGGATAAACATCTGTCTCTGCGCATTGCAGACACCCAGACTGGGGACTCAGCTATCTACTTC	CADLWETGANNLFF	TGTGCAGATCTCTGGGAAACTGGGGCAAACAACCTCTTCTTT	GTGTRLTVIP	GGGACTGGAACGAGACTCACCGTTATTCCCT	224	5	clonotype4859	clonotype4859_consensus_2	1
AAATGCCAGGATATAC-1	false	AAATGCCAGGATATAC-1_contig_1	false	500	TRB	TRBV6-1		TRBJ2-7	TRBC2	true	true											CASSLQGDEQYF	TGTGCCAGCAGTCTTCAGGGAGACGAGCAGTACTTC			116	1
AAATGCCAGGTGTGGT-1	false	AAATGCCAGGTGTGGT-1_contig_1	false	462	TRA	TRAV36/DV7		TRAJ54	TRAC	true	false											CAVAQGAQKLVF	TGTGCTGTGGCACAGGGAGCCCAGAAGCTGGTATTT			180	1
AAATGCCCAAATCCGT-1	true	AAATGCCCAAATCCGT-1_contig_1	true	483	TRB	TRBV5-1		TRBJ1-5	TRBC1	true	true	KAGVTQTPRYLIKTRGQQVTLSCSPI	AAGGCTGGAGTCACTCAAACTCCAAGATATCTGATCAAAACGAGAGGACAGCAAGTGACACTGAGCTGCTCCCCTATC	SGHRS	TCTGGGCATAGGAGT	VSWYQQTPGQGLQFLFE	GTATCCTGGTACCAACAGACCCCAGGACAGGGCCTTCAGTTCCTCTTTGAA	YFSETQ	TACTTCAGTGAGACACAG	RNKGNFPGRFSGRQFSNSRSEMNVSTLELGDSALYL	AGAAACAAAGGAAACTTCCCTGGTCGATTCTCAGGGCGCCAGTTCTCTAACTCTCGCTCTGAGATGAATGTGAGCACCTTGGAGCTGGGGGACTCGGCCCTTTATCTT	CASSLAGDSNQPQHF	TGCGCCAGCAGCTTGGCAGGGGATAGCAATCAGCCCCAGCATTTT	GDGTRLSIL	GGTGATGGGACTCGACTCTCCATCCTAG	139	1	clonotype3937	clonotype3937_consensus_1	1
AAATGCCCAAATCCGT-1	true	AAATGCCCAAATCCGT-1_contig_2	true	517	TRA	TRAV17		TRAJ42	TRAC	true	true	SQQGEEDPQALSIQEGENATMNCSYK	AGTCAACAGGGAGAAGAGGATCCTCAGGCCTTGAGCATCCAGGAGGGTGAAAATGCCACCATGAACTGCAGTTACAAA	TSINN	ACTAGTATAAACAAT	LQWYRQNSGRGLVHLIL	TTACAGTGGTATAGACAAAATTCAGGTAGAGGCCTTGTCCACCTAATTTTA	IRSNERE	ATACGTTCAAATGAAAGAGAG	KHSGRLRVTLDTSKKSSSLLITASRAADTASYF	AAACACAGTGGAAGATTAAGAGTCACGCTTGACACTTCCAAGAAAAGCAGTTCCTTGTTGATCACGGCTTCCCGGGCAGCAGACACTGCTTCTTACTTC	CLLRDYGGSQGNLIF	TGTCTGCTAAGGGATTATGGAGGAAGCCAAGGAAATCTCATCTTT	GKGTKLSVKP	GGAAAAGGCACTAAACTCTCTGTTAAACCAA	211	3	clonotype3937	clonotype3937_consensus_2	1
AAATGCCCAACTGGCC-1	true	AAATGCCCAACTGGCC-1_contig_1	true	522	TRA	TRAV21		TRAJ10	TRAC	true	true	KQEVTQIPAALSVPEGENLVLNCSFT	AAACAGGAGGTGACGCAGATTCCTGCAGCTCTGAGTGTCCCAGAAGGAGAAAACTTGGTTCTCAACTGCAGTTTCACT	DSAIYN	GATAGCGCTATTTACAAC	LQWFRQDPGKGLTSLLL	CTCCAGTGGTTTAGGCAGGACCCTGGGAAAGGTCTCACATCTCTGTTGCTT	IQSSQRE	ATTCAGTCAAGTCAGAGAGAG	QTSGRLNASLDKSSGRSTLYIAASQPGDSATYL	CAAACAAGTGGAAGACTTAATGCCTCGCTGGATAAATCATCAGGACGTAGTACTTTATACATTGCAGCTTCTCAGCCTGGTGACTCAGCCACCTACCTC	CAVRPDGGGGNKLTF	TGTGCTGTGAGGCCTGATGGGGGAGGAGGAAACAAACTCACCTTT	GTGTQLKVEL	GGGACAGGCACTCAGCTAAAAGTGGAACTCA	69	1	clonotype5419	clonotype5419_consensus_2	1
AAATGCCCAACTGGCC-1	true	AAATGCCCAACTGGCC-1_contig_2	true	510	TRB	TRBV12-4	TRBD1	TRBJ1-1	TRBC1	true	true	DAGVIQSPRHEVTEMGQEVTLRCKPI	GATGCTGGAGTTATCCAGTCACCCCGGCACGAGGTGACAGAGATGGGACAAGAAGTGACTCTGAGATGTAAACCAATT	SGHDY	TCAGGACATGACTAC	LFWYRQTMMRGLELLIY	CTTTTCTGGTACAGACAGACCATGATGCGGGGACTGGAGTTGCTCATTTAC	FNNNVP	TTTAACAACAACGTTCCG	IDDSGMPEDRFSAKMPNASFSTLKIQPSEPRDSAVYF	ATAGATGATTCAGGGATGCCCGAGGATCGATTCTCAGCTAAGATGCCTAATGCATCATTCTCCACTCTGAAGATCCAGCCCTCAGAACCCAGGGACTCAGCTGTGTACTTC	CASSFGDRGMNTEAFF	TGTGCCAGCAGTTTTGGGGACAGGGGTATGAACACTGAAGCTTTCTTT	GQGTRLTVV	GGACAAGGCACCAGACTCACAGTTGTAG	168	3	clonotype5419	clonotype5419_consensus_1	1
AAATGCCCAATGGATA-1	false	AAATGCCCAATGGATA-1_contig_1	false	493	TRB	TRBV7-9		TRBJ1-5	TRBC1	true	true											CASSFEGQPQHF	TGTGCCAGCAGCTTTGAGGGGCAGCCCCAGCATTTT			115	1
AAATGCCCACGAAAGC-1	false	AAATGCCCACGAAAGC-1_contig_1	false	481	TRA	TRAV21		TRAJ52	TRAC	true	true											CAVKGGEGAGGTSYGKLTF	TGTGCTGTGAAAGGTGGGGAGGGTGCTGGTGGTACTAGCTATGGAAAGCTGACATTT			137	1
AAATGCCCAGTCGTGC-1	false	AAATGCCCAGTCGTGC-1_contig_1	true	504	TRA	TRAV6		TRAJ22	TRAC	true	true											CALPSGSARQLTF	TGTGCTCTCCCTTCTGGTTCTGCAAGGCAACTGACCTTT			77	1
AAATGCCCATGGGAAC-1	false	AAATGCCCATGGGAAC-1_contig_1	false	552	TRB	TRBV30		TRBJ1-1	TRBC1	true	true											CAWTRPPNTEAFF	TGTGCCTGGACCCGACCCCCGAACACTGAAGCTTTCTTT			59	1
AAATGCCGTAAGGATT-1	false	AAATGCCGTAAGGATT-1_contig_1	false	479	TRB	TRBV9		TRBJ1-2	TRBC1	true	true											CASSLGSSGSYTF	TGTGCCAGCAGCTTAGGTTCGTCGGGGAGCTACACCTTC			193	3
AAATGCCGTACAAGTA-1	true	AAATGCCGTACAAGTA-1_contig_1	true	515	TRB	TRBV5-1	TRBD1	TRBJ2-7	TRBC2	true	true	KAGVTQTPRYLIKTRGQQVTLSCSPI	AAGGCTGGAGTCACTCAAACTCCAAGATATCTGATCAAAACGAGAGGACAGCAAGTGACACTGAGCTGCTCCCCTATC	SGHRS	TCTGGGCATAGGAGT	VSWYQQTPGQGLQFLFE	GTATCCTGGTACCAACAGACCCCAGGACAGGGCCTTCAGTTCCTCTTTGAA	YFSETQ	TACTTCAGTGAGACACAG	RNKGNFPGRFSGRQFSNSRSEMNVSTLELGDSALYL	AGAAACAAAGGAAACTTCCCTGGTCGATTCTCAGGGCGCCAGTTCTCTAACTCTCGCTCTGAGATGAATGTGAGCACCTTGGAGCTGGGGGACTCGGCCCTTTATCTT	CASSSQAGTGVLYEQYF	TGCGCCAGCAGCTCCCAGGCCGGGACAGGGGTCCTCTACGAGCAGTACTTC	GPGTRLTVT	GGGCCGGGCACCAGGCTCACGGTCACAG	2195	25	clonotype3862	clonotype3862_consensus_2	1
AAATGCCGTACAAGTA-1	true	AAATGCCGTACAAGTA-1_contig_2	true	509	TRB	TRBV6-1	TRBD1	TRBJ1-1	TRBC1	true	true	NAGVTQTPKFQVLKTGQSMTLQCAQD	AATGCTGGTGTCACTCAGACCCCAAAATTCCAGGTCCTGAAGACAGGACAGAGCATGACACTGCAGTGTGCCCAGGAT	MNHNS	ATGAACCATAACTCC	MYWYRQDPGMGLRLIYY	ATGTACTGGTATCGACAAGACCCAGGCATGGGACTGAGGCTGATTTATTAC	SASEGT	TCAGCTTCTGAGGGTACC	TDKGEVPNGYNVSRLNKREFSLRLESAAPSQTSVYF	ACTGACAAAGGAGAAGTCCCCAATGGCTACAATGTCTCCAGATTAAACAAACGGGAGTTCTCGCTCAGGCTGGAGTCGGCTGCTCCCTCCCAGACATCTGTGTACTTC	CASSEGRTGGSEAFF	TGTGCCAGCAGTGAGGGCCGGACAGGGGGGTCTGAAGCTTTCTTT	GQGTRLTVV	GGACAAGGCACCAGACTCACAGTTGTAG	259	3	clonotype3862	clonotype3862_consensus_1	1
AAATGCCGTACAAGTA-1	true	AAATGCCGTACAAGTA-1_contig_3	true	589	TRA	TRAV17		TRAJ13	TRAC	true	true	SQQGEEDPQALSIQEGENATMNCSYK	AGTCAACAGGGAGAAGAGGATCCTCAGGCCTTGAGCATCCAGGAGGGTGAAAATGCCACCATGAACTGCAGTTACAAA	TSINN	ACTAGTATAAACAAT	LQWYRQNSGRGLVHLIL	TTACAGTGGTATAGACAAAATTCAGGTAGAGGCCTTGTCCACCTAATTTTA	IRSNERE	ATACGTTCAAATGAAAGAGAG	KHSGRLRVTLDTSKKSSSLLITASRAADTASYF	AAACACAGTGGAAGATTAAGAGTCACGCTTGACACTTCCAAGAAAAGCAGTTCCTTGTTGATCACGGCTTCCCGGGCAGCAGACACTGCTTCTTACTTC	CATDARSGGYQKVTF	TGTGCTACGGACGCTAGGTCTGGGGGTTACCAGAAAGTTACCTTT	GTGTKLQVIP	GGAACTGGAACAAAGCTCCAAGTCATCCCAA	324	5	clonotype3862	clonotype3862_consensus_3	1
AAATGCCGTACAAGTA-1	true	AAATGCCGTACAAGTA-1_contig_4	true	305	None			TRBJ1-5	TRBC1	false	false															162	1
AAATGCCGTACTCAAC-1	false	AAATGCCGTACTCAAC-1_contig_1	false	393	None			TRBJ1-1	TRBC1	false	false															102	3
AAATGCCGTATGGTTC-1	false	AAATGCCGTATGGTTC-1_contig_1	false	465	TRB	TRBV28	TRBD1	TRBJ1-2	TRBC1	true	true											CASSPRDRDGYTF	TGTGCCAGCAGTCCCCGGGACAGGGATGGCTACACCTTC			100	1
AAATGCCGTCAAACTC-1	true	AAATGCCGTCAAACTC-1_contig_1	true	465	TRB	TRBV5-1	TRBD1	TRBJ1-2	TRBC1	true	true	KAGVTQTPRYLIKTRGQQVTLSCSPI	AAGGCTGGAGTCACTCAAACTCCAAGATATCTGATCAAAACGAGAGGACAGCAAGTGACACTGAGCTGCTCCCCTATC	SGHRS	TCTGGGCATAGGAGT	VSWYQQTPGQGLQFLFE	GTATCCTGGTACCAACAGACCCCAGGACAGGGCCTTCAGTTCCTCTTTGAA	YFSETQ	TACTTCAGTGAGACACAG	RNKGNFPGRFSGRQFSNSRSEMNVSTLELGDSALYL	AGAAACAAAGGAAACTTCCCTGGTCGATTCTCAGGGCGCCAGTTCTCTAACTCTCGCTCTGAGATGAATGTGAGCACCTTGGAGCTGGGGGACTCGGCCCTTTATCTT	CASSLQGAEGYTF	TGTGCCAGCAGCTTACAGGGGGCCGAGGGCTACACCTTC	GSGTRLTVV	GGTTCGGGGACCAGGTTAACCGTTGTAG	57	2	clonotype1633	clonotype1633_consensus_1	1
AAATGCCGTCAAACTC-1	true	AAATGCCGTCAAACTC-1_contig_2	true	461	TRA	TRAV22		TRAJ36	TRAC	true	true	GIQVEQSPPDLILQEGANSTLRCNFS	GGAATACAAGTGGAGCAGAGTCCTCCAGACCTGATTCTCCAGGAGGGAGCCAATTCCACGCTGCGGTGCAATTTTTCT	DSVNN	GACTCTGTGAACAAT	LQWFHQNPWGQLINLFY	TTGCAGTGGTTTCATCAAAACCCTTGGGGACAGCTCATCAACCTGTTTTAC	IPSGT	ATTCCCTCAGGGACA	KQNGRLSATTVATERYSLLYISSSQTTDSGVYF	AAACAGAATGGAAGATTAAGCGCCACGACTGTCGCTACGGAACGCTACAGCTTATTGTACATTTCCTCTTCCCAGACCACAGACTCAGGCGTTTATTTC	CAVGVPQTGANNLFF	TGTGCTGTGGGAGTCCCCCAAACTGGGGCAAACAACCTCTTCTTT	GTGTRLTVIP	GGGACTGGAACGAGACTCACCGTTATTCCCT	75	3	clonotype1633	clonotype1633_consensus_2	1
AAATGCCGTCACCTAA-1	true	AAATGCCGTCACCTAA-1_contig_1	true	526	TRB	TRBV6-2		TRBJ1-1	TRBC1	true	true	NAGVTQTPKFRVLKTGQSMTLLCAQD	AATGCTGGTGTCACTCAGACCCCAAAATTCCGGGTCCTGAAGACAGGACAGAGCATGACACTGCTGTGTGCCCAGGAT	MNHEY	ATGAACCATGAATAC	MYWYRQDPGMGLRLIHY	ATGTACTGGTATCGACAAGACCCAGGCATGGGGCTGAGGCTGATTCATTAC	SVGEGT	TCAGTTGGTGAGGGTACA	TAKGEVPDGYNVSRLKKQNFLLGLESAAPSQTSVYF	ACTGCCAAAGGAGAGGTCCCTGATGGCTACAATGTCTCCAGATTAAAAAAACAGAATTTCCTGCTGGGGTTGGAGTCGGCTGCTCCCTCCCAAACATCTGTGTACTTC	CASKHRVPTEAFF	TGTGCCAGCAAACACAGGGTTCCCACTGAAGCTTTCTTT	GQGTRLTVV	GGACAAGGCACCAGACTCACAGTTGTAG	933	11	clonotype8	clonotype8_consensus_1	1
AAATGCCGTCACCTAA-1	true	AAATGCCGTCACCTAA-1_contig_2	true	497	TRA	TRAV38-2/DV8		TRAJ42	TRAC	true	true	AQTVTQSQPEMSVQEAETVTLSCTYD	GCTCAGACAGTCACTCAGTCTCAACCAGAGATGTCTGTGCAGGAGGCAGAGACCGTGACCCTGAGCTGCACATATGAC	TSESDYY	ACCAGTGAGAGTGATTATTAT	LFWYKQPPSRQMILVIR	TTATTCTGGTACAAGCAGCCTCCCAGCAGGCAGATGATTCTCGTTATTCGC	QEAYKQQN	CAAGAAGCTTATAAGCAACAGAAT	ATENRFSVNFQKAAKSFSLKISDSQLGDAAMYF	GCAACAGAGAATCGTTTCTCTGTGAACTTCCAGAAAGCAGCCAAATCCTTCAGTCTCAAGATCTCAGACTCACAGCTGGGGGATGCCGCGATGTATTTC	CAYRSMEGSQGNLIF	TGTGCTTATAGGAGCATGGAAGGAAGCCAAGGAAATCTCATCTTT	GKGTKLSVKP	GGAAAAGGCACTAAACTCTCTGTTAAACCAA	629	7	clonotype8	clonotype8_consensus_2	1
AAATGCCGTGCACTTA-1	false	AAATGCCGTGCACTTA-1_contig_1	false	544	TRA	TRAV13-1		TRAJ11	TRAC	true	true											CAASQDSGYSTLTF	TGTGCAGCAAGTCAGGATTCAGGATACAGCACCCTCACCTTT			80	1
AAATGCCGTTACTGAC-1	true	AAATGCCGTTACTGAC-1_contig_1	true	624	TRA	TRAV3		TRAJ4	TRAC	true	true	AQSVAQPEDQVNVAEGNPLTVKCTYS	GCTCAGTCAGTGGCTCAGCCGGAAGATCAGGTCAACGTTGCTGAAGGGAATCCTCTGACTGTGAAATGCACCTATTCA	VSGNPY	GTCTCTGGAAACCCTTAT	LFWYVQYPNRGLQFLLK	CTTTTTTGGTATGTTCAATACCCCAACCGAGGCCTCCAGTTCCTTCTGAAA	YITGDNLV	TACATCACAGGGGATAACCTGGTT	KGSYGFEAEFNKSQTSFHLKKPSALVSDSALYF	AAAGGCAGCTATGGCTTTGAAGCTGAATTTAACAAGAGCCAAACCTCCTTCCACCTGAAGAAACCATCTGCCCTTGTGAGCGACTCCGCTTTGTACTTC	CAVSFTFSGGYNKLIF	TGTGCTGTGAGCTTCACCTTTTCTGGTGGCTACAATAAGCTGATTTTT	GAGTRLAVHP	GGAGCAGGGACCAGGCTGGCTGTACACCCAT	495	8	clonotype4951	clonotype4951_consensus_2	1
AAATGCCGTTACTGAC-1	true	AAATGCCGTTACTGAC-1_contig_2	true	663	TRB	TRBV19		TRBJ2-3	TRBC2	true	true	DGGITQSPKYLFRKEGQNVTLSCEQN	GATGGTGGAATCACTCAGTCCCCAAAGTACCTGTTCAGAAAGGAAGGACAGAATGTGACCCTGAGTTGTGAACAGAAT	LNHDA	TTGAACCACGATGCC	MYWYRQDPGQGLRLIYY	ATGTACTGGTACCGACAGGACCCAGGGCAAGGGCTGAGATTGATCTACTAC	SQIVND	TCACAGATAGTAAATGAC	FQKGDIAEGYSVSREKKESFPLTVTSAQKNPTAFYL	TTTCAGAAAGGAGATATAGCTGAAGGGTACAGCGTCTCTCGGGAGAAGAAGGAATCCTTTCCTCTCACTGTGACATCGGCCCAAAAGAACCCGACAGCTTTCTATCTC	CASSSHLAASTDTQYF	TGTGCCAGTAGCTCTCACCTCGCGGCAAGCACAGATACGCAGTATTTT	GPGTRLTVL	GGCCCAGGCACCCGGCTGACAGTGCTCG	589	11	clonotype4951	clonotype4951_consensus_1	1
AAATGCCGTTGTCGCG-1	false	AAATGCCGTTGTCGCG-1_contig_1	true	508	TRB	TRBV4-1		TRBJ2-1	TRBC2	true	true											CASSLRENEQFF	TGCGCCAGCAGCCTCCGGGAAAATGAGCAGTTCTTC			211	4
AAATGCCTCAGAGGTG-1	true	AAATGCCTCAGAGGTG-1_contig_1	true	499	TRB	TRBV3-1		TRBJ2-5	TRBC2	true	true	DTAVSQTPKYLVTQMGNDKSIKCEQN	GACACAGCTGTTTCCCAGACTCCAAAATACCTGGTCACACAGATGGGAAACGACAAGTCCATTAAATGTGAACAAAAT	LGHDT	CTGGGCCATGATACT	MYWYKQDSKKFLKIMFS	ATGTATTGGTATAAACAGGACTCTAAGAAATTTCTGAAGATAATGTTTAGC	YNNKEL	TACAATAATAAGGAGCTC	IINETVPNRFSPKSPDKAHLNLHINSLELGDSAVYF	ATTATAAATGAAACAGTTCCAAATCGCTTCTCACCTAAATCTCCAGACAAAGCTCACTTAAATCTTCACATCAATTCCCTGGAGCTTGGTGACTCTGCTGTGTATTTC	CASSPPTSKGETQYF	TGTGCCAGCAGCCCTCCGACTAGCAAGGGAGAGACCCAGTACTTC	GPGTRLLVL	GGGCCAGGCACGCGGCTCCTGGTGCTCG	355	4	clonotype1845	clonotype1845_consensus_1	1
AAATGCCTCAGAGGTG-1	true	AAATGCCTCAGAGGTG-1_contig_2	true	523	TRA	TRAV14/DV4		TRAJ57	TRAC	true	true	AQKITQTQPGMFVQEKEAVTLDCTYD	GCCCAGAAGATAACTCAAACCCAACCAGGAATGTTCGTGCAGGAAAAGGAGGCTGTGACTCTGGACTGCACATATGAC	TSDQSYG	ACCAGTGATCAAAGTTATGGT	LFWYKQPSSGEMIFLIY	CTATTCTGGTACAAGCAGCCCAGCAGTGGGGAAATGATTTTTCTTATTTAT	QGSYDEQN	CAGGGGTCTTATGACGAGCAAAAT	ATEGRYSLNFQKARKSANLVISASQLGDSAMYF	GCAACAGAAGGTCGCTACTCATTGAATTTCCAGAAGGCAAGAAAATCCGCCAACCTTGTCATCTCCGCTTCACAACTGGGGGACTCAGCAATGTATTTC	CAMRDQGGSEKLVF	TGTGCAATGAGAGACCAGGGCGGATCTGAAAAGCTGGTCTTT	GKGTKLTVNP	GGAAAGGGAACGAAACTGACAGTAAACCCAT	118	3	clonotype1845	clonotype1845_consensus_3	1
AAATGCCTCAGAGGTG-1	true	AAATGCCTCAGAGGTG-1_contig_3	true	524	TRB	TRBV20-1		TRBJ1-3	TRBC1	true	true	GAVVSQHPSRVICKSGTSVKIECRSL	GGTGCTGTCGTCTCTCAACATCCGAGCAGGGTTATCTGTAAGAGTGGAACCTCTGTGAAGATCGAGTGCCGTTCCCTG	DFQATT	GACTTTCAGGCCACAACT	MFWYRQFPKKSLMLMAT	ATGTTTTGGTATCGTCAGTTCCCGAAAAAGAGTCTCATGCTGATGGCAACT	SNEGSKA	TCCAATGAGGGCTCCAAGGCC	TYEQGVEKDKFLINHASLTLSTLTVTSAHPEDSSFYI	ACATACGAGCAAGGCGTCGAGAAGGACAAGTTTCTCATCAACCATGCAAGCCTGACCTTGTCCACTCTGACAGTGACCAGTGCCCATCCTGAAGACAGCAGCTTCTACATC	CSARDGGAGRNTIYF	TGCAGTGCTAGAGATGGGGGCGCGGGAAGAAACACCATATATTTT	GEGSWLTVV	GGAGAGGGAAGTTGGCTCACTGTTGTAG	202	4	clonotype1845	clonotype1845_consensus_2	1
AAATGCCTCATGTAGC-1	false	AAATGCCTCATGTAGC-1_contig_1	false	485	TRB	TRBV6-2	TRBD1	TRBJ2-7	TRBC2	true	true											CASSKMGTGGIYEQYF	TGTGCCAGCAGCAAAATGGGGACAGGGGGCATCTACGAGCAGTACTTC			236	2
AAATGCCTCCTCTAGC-1	false	AAATGCCTCCTCTAGC-1_contig_1	true	515	TRA	TRAV41		TRAJ28	TRAC	true	true											CAVPAVGSGAGSYQLTF	TGTGCTGTCCCCGCGGTAGGCTCTGGGGCTGGGAGTTACCAACTCACTTTC			108	1
AAATGCCTCCTCTAGC-1	false	AAATGCCTCCTCTAGC-1_contig_2	true	513	TRA	TRAV26-1		TRAJ45	TRAC	true	true											CIVRVSDSGGGADGLTF	TGCATCGTCAGAGTCTCTGATTCAGGAGGAGGTGCTGACGGACTCACCTTT			87	1
AAATGCCTCCTCTAGC-1	false	AAATGCCTCCTCTAGC-1_contig_3	true	303	TRB	TRBV28		TRBJ2-4	TRBC2	false	false															182	4
AAATGCCTCGGCGGTT-1	false	AAATGCCTCGGCGGTT-1_contig_1	false	412	TRB	TRBV6-6		TRBJ2-1	TRBC2	false	false											CASSFGGVSGNEQFF	TGTGCCAGCAGTTTTGGGGGAGTGAGTGGCAATGAGCAGTTCTTC			93	1
AAATGCCTCGTTGCCT-1	false	AAATGCCTCGTTGCCT-1_contig_1	false	521	TRB	TRBV20-1		TRBJ2-1	TRBC2	true	true											CSAPPSGVHNEQFF	TGCAGTGCTCCTCCTAGCGGGGTACACAATGAGCAGTTCTTC			77	1
AAATGCCTCTAGAGTC-1	true	AAATGCCTCTAGAGTC-1_contig_1	true	656	TRB	TRBV5-4		TRBJ2-5	TRBC2	true	true	ETGVTQSPTHLIKTRGQQVTLRCSSQ	GAGACTGGAGTCACCCAAAGTCCCACACACCTGATCAAAACGAGAGGACAGCAAGTGACTCTGAGATGCTCTTCTCAG	SGHNT	TCTGGGCACAACACT	VSWYQQALGQGPQFIFQ	GTGTCCTGGTACCAACAGGCCCTGGGTCAGGGGCCCCAGTTTATCTTTCAG	YYREEE	TATTATAGGGAGGAAGAG	NGRGNFPPRFSGLQFPNYSSELNVNALELDDSALYL	AATGGCAGAGGAAACTTCCCTCCTAGATTCTCAGGTCTCCAGTTCCCTAATTATAGCTCTGAGCTGAATGTGAACGCCTTGGAGCTGGACGACTCGGCCCTGTATCTC	CASSLGTSGIQETQYF	TGTGCCAGCAGCTTAGGGACTAGCGGCATCCAAGAGACCCAGTACTTC	GPGTRLLVL	GGGCCAGGCACGCGGCTCCTGGTGCTCG	625	9	clonotype4416	clonotype4416_consensus_1	1
AAATGCCTCTTCGAGA-1	true	AAATGCCTCTTCGAGA-1_contig_1	true	511	TRB	TRBV11-2		TRBJ1-1	TRBC1	true	true	EAGVAQSPRYKIIEKRQSVAFWCNPI	GAAGCTGGAGTTGCCCAGTCTCCCAGATATAAGATTATAGAGAAAAGGCAGAGTGTGGCTTTTTGGTGCAATCCTATA	SGHAT	TCTGGCCATGCTACC	LYWYQQILGQGPKLLIQ	CTTTACTGGTACCAGCAGATCCTGGGACAGGGCCCAAAGCTTCTGATTCAG	FQNNGV	TTTCAGAATAACGGTGTA	VDDSQLPKDRFSAERLKGVDSTLKIQPAKLEDSAVYL	GTGGATGATTCACAGTTGCCTAAGGATCGATTTTCTGCAGAGAGGCTCAAAGGAGTAGACTCCACTCTCAAGATCCAGCCTGCAAAGCTTGAGGACTCGGCCGTGTATCTC	CASSLWGNTEAFF	TGTGCCAGCAGCTTATGGGGGAACACTGAAGCTTTCTTT	GQGTRLTVV	GGACAAGGCACCAGACTCACAGTTGTAG	1037	11	clonotype2407	clonotype2407_consensus_1	1
AAATGCCTCTTCGAGA-1	true	AAATGCCTCTTCGAGA-1_contig_2	true	497	TRA	TRAV17		TRAJ27	TRAC	true	true	SQQGEEDPQALSIQEGENATMNCSYK	AGTCAACAGGGAGAAGAGGATCCTCAGGCCTTGAGCATCCAGGAGGGTGAAAATGCCACCATGAACTGCAGTTACAAA	TSINN	ACTAGTATAAACAAT	LQWYRQNSGRGLVHLIL	TTACAGTGGTATAGACAAAATTCAGGTAGAGGCCTTGTCCACCTAATTTTA	IRSNERE	ATACGTTCAAATGAAAGAGAG	KHSGRLRVTLDTSKKSSSLLITASRAADTASYF	AAACACAGTGGAAGATTAAGAGTCACGCTTGACACTTCCAAGAAAAGCAGTTCCTTGTTGATCACGGCTTCCCGGGCAGCAGACACTGCTTCTTACTTC	CATDSPGAGKSTF	TGTGCTACGGACTCCCCCGGTGCAGGCAAATCAACCTTT	GDGTTLTVKP	GGGGATGGGACTACGCTCACTGTGAAGCCAA	380	5	clonotype2407	clonotype2407_consensus_2	1
AAATGCCTCTTCGAGA-1	true	AAATGCCTCTTCGAGA-1_contig_3	true	544	TRA	TRAV21		TRAJ36	TRAC	true	true	KQEVTQIPAALSVPEGENLVLNCSFT	AAACAGGAGGTGACGCAGATTCCTGCAGCTCTGAGTGTCCCAGAAGGAGAAAACTTGGTTCTCAACTGCAGTTTCACT	DSAIYN	GATAGCGCTATTTACAAC	LQWFRQDPGKGLTSLLL	CTCCAGTGGTTTAGGCAGGACCCTGGGAAAGGTCTCACATCTCTGTTGCTT	IQSSQRE	ATTCAGTCAAGTCAGAGAGAG	QTSGRLNASLDKSSGRSTLYIAASQPGDSATYL	CAAACAAGTGGAAGACTTAATGCCTCGCTGGATAAATCATCAGGACGTAGTACTTTATACATTGCAGCTTCTCAGCCTGGTGACTCAGCCACCTACCTC	CAVWGANNLFF	TGTGCTGTGTGGGGGGCAAACAACCTCTTCTTT	GTGTRLTVIP	GGGACTGGAACGAGACTCACCGTTATTCCCT	319	4	clonotype2407	clonotype2407_consensus_3	1
AAATGCCTCTTCGAGA-1	true	AAATGCCTCTTCGAGA-1_contig_4	true	388	TRA	TRAV13-1		TRAJ33		false	false															126	1
AAATGCCTCTTCGAGA-1	true	AAATGCCTCTTCGAGA-1_contig_5	true	333	None			TRBJ1-5	TRBC1	false	false															571	5
AACACGTAGAATGTGT-1	true	AACACGTAGAATGTGT-1_contig_1	true	505	TRA	TRAV20		TRAJ41	TRAC	true	true	EDQVTQSPEALRLQEGESSSLNCSYT	GAAGACCAGGTGACGCAGAGTCCCGAGGCCCTGAGACTCCAGGAGGGAGAGAGTAGCAGTCTCAACTGCAGTTACACA	VSGLRG	GTCAGCGGTTTAAGAGGG	LFWYRQDPGKGPEFLFT	CTGTTCTGGTATAGGCAAGATCCTGGGAAAGGCCCTGAATTCCTCTTCACC	LYSAGEE	CTGTATTCAGCTGGGGAAGAA	KEKERLKATLTKKESFLHITAPKPEDSATYL	AAGGAGAAAGAAAGGCTAAAAGCCACATTAACAAAGAAGGAAAGCTTTCTGCACATCACAGCCCCTAAACCTGAAGACTCAGCCACTTATCTC	CAVHSNSGYALNF	TGTGCTGTGCACTCAAATTCCGGGTATGCACTCAACTTC	GKGTSLLVTP	GGCAAAGGCACCTCGCTGTTGGTCACACCCC	392	3	clonotype1263	clonotype1263_consensus_1	1
AACACGTAGAATGTGT-1	true	AACACGTAGAATGTGT-1_contig_2	true	454	TRB	TRBV6-4	TRBD1	TRBJ1-2		false	false											CASSPGSQGPYGYTF	TGTGCCAGCAGCCCGGGGTCACAGGGGCCCTATGGCTACACCTTC			23	1
AACACGTAGACCCACC-1	true	AACACGTAGACCCACC-1_contig_1	true	550	TRA	TRAV12-2		TRAJ42	TRAC	true	true	QKEVEQNSGPLSVPEGAIASLNCTYS	CAGAAGGAGGTGGAGCAGAATTCTGGACCCCTCAGTGTTCCAGAGGGAGCCATTGCCTCTCTCAACTGCACTTACAGT	DRGSQS	GACCGAGGTTCCCAGTCC	FFWYRQYSGKSPELIMS	TTCTTCTGGTACAGACAATATTCTGGGAAAAGCCCTGAGTTGATAATGTCC	IYSNGD	ATATACTCCAATGGTGAC	KEDGRFTAQLNKASQYVSLLIRDSQPSDSATYL	AAAGAAGATGGAAGGTTTACAGCACAGCTCAATAAAGCCAGCCAGTATGTTTCTCTGCTCATCAGAGACTCCCAGCCCAGTGATTCAGCCACCTACCTC	CAVLNYGGSQGNLIF	TGTGCCGTCCTGAATTATGGAGGAAGCCAAGGAAATCTCATCTTT	GKGTKLSVKP	GGAAAAGGCACTAAACTCTCTGTTAAACCAA	618	7	clonotype1804	clonotype1804_consensus_2	1
AACACGTAGACCCACC-1	true	AACACGTAGACCCACC-1_contig_2	true	503	TRB	TRBV6-1		TRBJ1-6	TRBC1	true	true	NAGVTQTPKFQVLKTGQSMTLQCAQD	AATGCTGGTGTCACTCAGACCCCAAAATTCCAGGTCCTGAAGACAGGACAGAGCATGACACTGCAGTGTGCCCAGGAT	MNHNS	ATGAACCATAACTCC	MYWYRQDPGMGLRLIYY	ATGTACTGGTATCGACAAGACCCAGGCATGGGACTGAGGCTGATTTATTAC	SASEGT	TCAGCTTCTGAGGGTACC	TDKGEVPNGYNVSRLNKREFSLRLESAAPSQTSVYF	ACTGACAAAGGAGAAGTCCCCAATGGCTACAATGTCTCCAGATTAAACAAACGGGAGTTCTCGCTCAGGCTGGAGTCGGCTGCTCCCTCCCAGACATCTGTGTACTTC	CAGGDAYNSPLHF	TGTGCCGGGGGGGATGCCTATAATTCACCCCTCCACTTT	GNGTRLTVT	GGGAATGGGACCAGGCTCACTGTGACAG	416	7	clonotype1804	clonotype1804_consensus_1	1
AACACGTAGACTTTCG-1	true	AACACGTAGACTTTCG-1_contig_1	true	508	TRA	TRAV23/DV6		TRAJ7	TRAC	true	true	QQQVKQSPQSLIVQKGGISIINCAYE	CAGCAGCAGGTGAAACAAAGTCCTCAATCTTTGATAGTCCAGAAAGGAGGGATTTCAATTATAAACTGTGCTTATGAG	NTAFDY	AACACTGCGTTTGACTAC	FPWYQQFPGKGPALLIA	TTTCCATGGTACCAACAATTCCCTGGGAAAGGCCCTGCATTATTGATAGCC	IRPDVSE	ATACGTCCAGATGTGAGTGAA	KKEGRFTISFNKSAKQFSLHIMDSQPGDSATYF	AAGAAAGAAGGAAGATTCACAATCTCCTTCAATAAAAGTGCCAAGCAGTTCTCATTGCATATCATGGATTCCCAGCCTGGAGACTCAGCCACCTACTTC	CAASARGNNRLAF	TGTGCAGCTTCGGCGAGGGGGAACAACAGACTCGCTTTT	GKGNQVVVIP	GGGAAGGGGAACCAAGTGGTGGTCATACCAA	607	7	clonotype5397	clonotype5397_consensus_2	1
AACACGTAGACTTTCG-1	true	AACACGTAGACTTTCG-1_contig_2	true	570	TRA	TRAV8-4		TRAJ29	TRAC	true	true	AQSVTQLGSHVSVSEGALVLLRCNYS	GCCCAGTCGGTGACCCAGCTTGGCAGCCACGTCTCTGTCTCTGAGGGAGCCCTGGTTCTGCTGAGGTGCAACTACTCA	SSVPPY	TCGTCTGTTCCACCATAT	LFWYVQYPNQGLQLLLK	CTCTTCTGGTATGTGCAATACCCCAACCAAGGACTCCAGCTTCTCCTGAAG	YTTGATLV	TACACAACAGGGGCCACCCTGGTT	KGINGFEAEFKKSETSFHLTKPSAHMSDAAEYF	AAAGGCATCAACGGTTTTGAGGCTGAATTTAAGAAGAGTGAAACCTCCTTCCACCTGACGAAACCCTCAGCCCATATGAGCGACGCGGCTGAGTACTTC	CAVSPHSGNTPLVF	TGTGCTGTGAGCCCCCATTCAGGAAACACACCTCTTGTCTTT	GKGTRLSVIA	GGAAAGGGCACAAGACTTTCTGTGATTGCAA	305	6	clonotype5397	clonotype5397_consensus_3	1
AACACGTAGACTTTCG-1	true	AACACGTAGACTTTCG-1_contig_3	true	509	TRB	TRBV7-9		TRBJ2-3	TRBC2	true	true	DTGVSQNPRHKITKRGQNVTFRCDPI	GATACTGGAGTCTCCCAGAACCCCAGACACAAGATCACAAAGAGGGGACAGAATGTAACTTTCAGGTGTGATCCAATT	SEHNR	TCTGAACACAACCGC	LYWYRQTLGQGPEFLTY	CTTTATTGGTACCGACAGACCCTGGGGCAGGGCCCAGAGTTTCTGACTTAC	FQNEAQ	TTCCAGAATGAAGCTCAA	LEKSRLLSDRFSAERPKGSFSTLEIQRTEQGDSAMYL	CTAGAAAAATCAAGGCTGCTCAGTGATCGGTTCTCTGCAGAGAGGCCTAAGGGATCTTTCTCCACCTTGGAGATCCAGCGCACAGAGCAGGGGGACTCGGCCATGTATCTC	CASSLERGGSTDTQYF	TGTGCCAGCAGCTTAGAGCGGGGGGGCTCCACAGATACGCAGTATTTT	GPGTRLTVL	GGCCCAGGCACCCGGCTGACAGTGCTCG	623	8	clonotype5397	clonotype5397_consensus_1	1
AACACGTAGAGTAATC-1	false	AACACGTAGAGTAATC-1_contig_1	true	659	TRB	TRBV5-4	TRBD1	TRBJ1-6	TRBC1	true	true											CASSLTGTGEMDSPLHF	TGTGCCAGCAGCTTGACCGGGACAGGGGAAATGGATTCACCCCTCCACTTT			229	5
AACACGTAGCCAGGAT-1	false	AACACGTAGCCAGGAT-1_contig_1	false	491	TRB	TRBV27		TRBJ2-7	TRBC2	true	false											CQQLRDTSYEQYF	TGCCAGCAGCTCCGGGACACCTCCTACGAGCAGTACTTC			122	1
AACACGTAGCTGCCCA-1	false	AACACGTAGCTGCCCA-1_contig_1	false	478	TRB	TRBV28	TRBD1	TRBJ2-1	TRBC2	true	true											CASSLGQGAGRHNEQFF	TGTGCCAGCAGTTTAGGTCAGGGGGCGGGGAGACACAATGAGCAGTTCTTC			79	1
AACACGTAGGACAGAA-1	false	AACACGTAGGACAGAA-1_contig_1	false	476	TRB	TRBV24-1		TRBJ2-3	TRBC2	true	true											CATSTTDTQYF	TGTGCCACCTCGACGACAGATACGCAGTATTTT			135	3
AACACGTAGGTGCTTT-1	true	AACACGTAGGTGCTTT-1_contig_1	true	508	TRB	TRBV11-2		TRBJ2-5	TRBC2	true	true	EAGVAQSPRYKIIEKRQSVAFWCNPI	GAAGCTGGAGTTGCCCAGTCTCCCAGATATAAGATTATAGAGAAAAGGCAGAGTGTGGCTTTTTGGTGCAATCCTATA	SGHAT	TCTGGCCATGCTACC	LYWYQQILGQGPKLLIQ	CTTTACTGGTACCAGCAGATCCTGGGACAGGGCCCAAAGCTTCTGATTCAG	FQNNGV	TTTCAGAATAACGGTGTA	VDDSQLPKDRFSAERLKGVDSTLKIQPAKLEDSAVYL	GTGGATGATTCACAGTTGCCTAAGGATCGATTTTCTGCAGAGAGGCTCAAAGGAGTAGACTCCACTCTCAAGATCCAGCCTGCAAAGCTTGAGGACTCGGCCGTGTATCTC	CASSLSGGAQYF	TGTGCCAGCAGCTTAAGTGGCGGGGCCCAGTACTTC	GPGTRLLVL	GGGCCAGGCACGCGGCTCCTGGTGCTCG	3091	32	clonotype1919	clonotype1919_consensus_1	1
AACACGTAGGTGCTTT-1	true	AACACGTAGGTGCTTT-1_contig_2	true	511	TRA	TRAV23/DV6		TRAJ26	TRAC	true	true	QQQVKQSPQSLIVQKGGISIINCAYE	CAGCAGCAGGTGAAACAAAGTCCTCAATCTTTGATAGTCCAGAAAGGAGGGATTTCAATTATAAACTGTGCTTATGAG	NTAFDY	AACACTGCGTTCGACTAC	FPWYQQFPGKGPALLIA	TTTCCATGGTACCAACAATTCCCTGGGAAAGGCCCTGCATTATTGATAGCC	IRPDVSE	ATACGTCCAGATGTGAGTGAA	KKEGRFTISFNKSAKQFSLHIMDSQPGDSATYF	AAGAAAGAAGGAAGATTCACAATCTCCTTCAATAAAAGTGCCAAGCAGTTCTCATTGCATATCATGGATTCCCAGCCTGGAGACTCAGCCACCTACTTC	CAARRGGYGQNFVF	TGTGCAGCAAGGAGAGGAGGCTATGGTCAGAATTTTGTCTTT	GPGTRLSVLP	GGTCCCGGAACCAGATTGTCCGTGCTGCCCT	397	5	clonotype1919	clonotype1919_consensus_2	1
AACACGTAGTCACGCC-1	false	AACACGTAGTCACGCC-1_contig_1	false	483	None			TRBJ2-1	TRBC2	false	false															94	1
AACACGTAGTGGAGTC-1	false	AACACGTAGTGGAGTC-1_contig_1	false	473	TRB	TRBV15		TRBJ2-7	TRBC2	true	true											CATSRDVGINEQYF	TGTGCCACCAGCAGAGATGTTGGAATCAACGAGCAGTACTTC			92	1
AACACGTCAAAGTCAA-1	true	AACACGTCAAAGTCAA-1_contig_1	true	553	TRA	TRAV12-2		TRAJ45	TRAC	true	true	QKEVEQNSGPLSVPEGAIASLNCTYS	CAGAAGGAGGTGGAGCAGAATTCTGGACCCCTCAGTGTTCCAGAGGGAGCCATTGCCTCTCTCAACTGCACTTACAGT	DRVSQS	GACCGAGTTTCCCAGTCC	FFWYRQYSGKSPELIMS	TTCTTCTGGTACAGACAATATTCTGGGAAAAGCCCTGAGTTGATAATGTCC	IYSNGD	ATATACTCCAATGGTGAC	KEDGRFTAQLNKASQYVSLLIRDSQPSDSATYL	AAAGAAGATGGAAGGTTTACAGCACAGCTCAATAAAGCCAGCCAGTATGTTTCTCTGCTCATCAGAGACTCCCAGCCCAGTGATTCAGCCACCTACCTC	CAVNVGSGGGADGLTF	TGTGCCGTGAACGTAGGATCAGGAGGAGGTGCTGACGGACTCACCTTT	GKGTHLIIQP	GGCAAAGGGACTCATCTAATCATCCAGCCCT	643	6	clonotype634	clonotype634_consensus_2	1
AACACGTCAAAGTCAA-1	true	AACACGTCAAAGTCAA-1_contig_2	true	518	TRB	TRBV20-1	TRBD1	TRBJ2-2	TRBC2	true	true	GAVVSQHPSRVICKSGTSVKIECRSL	GGTGCTGTCGTCTCTCAACATCCGAGCAGGGTTATCTGTAAGAGTGGAACCTCTGTGAAGATCGAGTGCCGTTCCCTG	DFQATT	GACTTTCAGGCCACAACT	MFWYRQFPKQSLMLMAT	ATGTTTTGGTATCGTCAGTTCCCGAAACAGAGTCTCATGCTGATGGCAACT	SNEGSKA	TCCAATGAGGGCTCCAAGGCC	TYEQGVEKDKFLINHASLTLSTLTVTSAHPEDSSFYI	ACATACGAGCAAGGCGTCGAGAAGGACAAGTTTCTCATCAACCATGCAAGCCTGACCTTGTCCACTCTGACAGTGACCAGTGCCCATCCTGAAGACAGCAGCTTCTACATC	CSARSQGDGELFF	TGCAGTGCTAGATCCCAAGGGGACGGAGAGCTGTTTTTT	GEGSRLTVL	GGAGAAGGCTCTAGGCTGACCGTACTGG	1059	11	clonotype634	clonotype634_consensus_1	1
AACACGTCAAATCCGT-1	true	AACACGTCAAATCCGT-1_contig_1	true	498	TRB	TRBV6-4		TRBJ2-1	TRBC2	true	true	IAGITQAPTSQILAAGRRMTLRCTQD	ATTGCTGGGATCACCCAGGCACCAACATCTCAGATCCTGGCAGCAGGACGGCGCATGACACTGAGATGTACCCAGGAT	MRHNA	ATGAGACATAATGCC	MYWYRQDLGLGLRLIHY	ATGTACTGGTATAGACAAGATCTAGGACTGGGGCTAAGGCTCATCCATTAT	SNTAGT	TCAAATACTGCAGGTACC	TGKGEVPDGYSVSRANTDDFPLTLASAVPSQTSVYF	ACTGGCAAAGGAGAAGTCCCTGATGGTTATAGTGTCTCCAGAGCAAACACAGATGATTTCCCCCTCACGTTGGCGTCTGCTGTACCCTCTCAGACATCTGTGTACTTC	CASSDALAGYNEQFF	TGTGCCAGCAGTGACGCTCTAGCGGGGTACAATGAGCAGTTCTTC	GPGTRLTVL	GGGCCAGGGACACGGCTCACCGTGCTAG	950	17	clonotype69	clonotype69_consensus_1	2
AACACGTCAAATCCGT-1	true	AACACGTCAAATCCGT-1_contig_2	true	392	TRA	TRAV1-1		TRAJ30	TRAC	true	false											CAVRFEMTRSSLEKGHDFIF	TGCGCTGTGAGATTTGAGATGACAAGATCATCTTTGGAAAAGGGACACGACTTCATATTC			109	2
AACACGTCAACTGCTA-1	false	AACACGTCAACTGCTA-1_contig_1	false	484	TRB	TRBV4-3		TRBJ2-7	TRBC2	true	true											CASSQDFPGAHEQYF	TGCGCCAGCAGCCAAGACTTCCCAGGGGCACACGAGCAGTACTTC			269	1
AACACGTCACGTGAGA-1	true	AACACGTCACGTGAGA-1_contig_1	true	563	TRA	TRAV12-1		TRAJ37	TRAC	true	true	RKEVEQDPGPFNVPEGATVAFNCTYS	CGGAAGGAGGTGGAGCAGGATCCTGGACCCTTCAATGTTCCAGAGGGAGCCACTGTCGCTTTCAACTGTACTTACAGC	NSASQS	AACAGTGCTTCTCAGTCT	FFWYRQDCRKEPKLLMS	TTCTTCTGGTACAGACAGGATTGCAGGAAAGAACCTAAGTTGCTGATGTCC	VYSSG	GTATACTCCAGTGGT	NEDGRFTAQLNRASQYISLLIRDSKLSDSATYL	AATGAAGATGGAAGGTTTACAGCACAGCTCAATAGAGCCAGCCAGTATATTTCCCTGCTCATCAGAGACTCCAAGCTCAGTGATTCAGCCACCTACCTC	CVAYPLMGSSNTGKLIF	TGTGTGGCATACCCCCTCATGGGCTCTAGCAACACAGGCAAACTAATCTTT	GQGTTLQVKP	GGGCAAGGGACAACTTTACAAGTAAAACCAG	527	6	clonotype5097	clonotype5097_consensus_1	1
AACACGTCAGGTGGAT-1	true	AACACGTCAGGTGGAT-1_contig_1	true	470	TRB	TRBV28		TRBJ2-5	TRBC2	true	true	DVKVTQSSRYLVKRTGEKVFLECVQD	GATGTGAAAGTAACCCAGAGCTCGAGATATCTAGTCAAAAGGACGGGAGAGAAAGTTTTTCTGGAATGTGTCCAGGAT	MDHEN	ATGGACCATGAAAAT	MFWYRQDPGLGLRLIYF	ATGTTCTGGTATCGACAAGACCCAGGTCTGGGGCTACGGCTGATCTATTTC	SYDVKM	TCATATGATGTTAAAATG	KEKGDIPEGYSVSREKKERFSLILESASTNQTSMYL	AAAGAAAAAGGAGATATTCCTGAGGGGTACAGTGTCTCTAGAGAGAAGAAGGAGCGCTTCTCCCTGATTCTGGAGTCCGCCAGCACCAACCAGACATCTATGTACCTC	CASKTSGPYQETQYF	TGTGCCAGCAAAACCTCGGGACCGTACCAAGAGACCCAGTACTTC	GPGTRLLVL	GGGCCAGGCACGCGGCTCCTGGTGCTCG	370	5	clonotype4146	clonotype4146_consensus_1	1
AACACGTCAGGTGGAT-1	true	AACACGTCAGGTGGAT-1_contig_2	true	505	TRA	TRAV23/DV6		TRAJ58	TRAC	true	true	QQQVKQSPQSLIVQKGGIPIINCAYE	CAGCAGCAGGTGAAACAAAGTCCTCAATCTTTGATAGTCCAGAAAGGAGGGATTCCAATTATAAACTGTGCTTATGAG	NTAFDY	AACACTGCGTTTGACTAC	FPWYQQFPGKGPALLIA	TTTCCATGGTACCAACAATTCCCTGGGAAAGGCCCTGCATTATTGATAGCC	IRPDVSE	ATACGTCCAGATGTGAGTGAA	KKEGRFTISFNKSAKQFSLHIMDSQPGDSATYF	AAGAAAGAAGGAAGATTCACAATCTCCTTCAATAAAAGTGCCAAGCAGTTCTCATTGCATATCATGGATTCCCAGCCTGGAGACTCAGCCACCTACTTC	CAAKGSGSRLTF	TGTGCAGCAAAGGGGAGTGGCTCTAGGTTGACCTTT	GEGTQLTVNP	GGGGAAGGAACACAGCTCACAGTGAATCCTG	197	2	clonotype4146	clonotype4146_consensus_2	1
AACACGTCATCGACGC-1	false	AACACGTCATCGACGC-1_contig_1	false	529	TRB	TRBV6-2		TRBJ2-2	TRBC2	true	true											CASSQGRPTGELFF	TGTGCCAGCAGCCAAGGGCGACCTACCGGGGAGCTGTTTTTT			72	1
AACACGTCATCTGGTA-1	false	AACACGTCATCTGGTA-1_contig_1	true	489	TRB	TRBV27		TRBJ2-2	TRBC2	true	true											CASSFTSAGELFF	TGTGCCAGCAGTTTCACTAGTGCCGGGGAGCTGTTTTTT			66	1
AACACGTCATCTGGTA-1	false	AACACGTCATCTGGTA-1_contig_2	true	331	None			TRBJ2-1	TRBC2	false	false															401	4
AACACGTCATTCTTAC-1	true	AACACGTCATTCTTAC-1_contig_1	true	499	TRB	TRBV3-1	TRBD1	TRBJ1-4	TRBC1	true	true	DTAVSQTPKYLVTQMGNDKSIKCEQN	GACACAGCTGTTTCCCAGACTCCAAAATACCTGGTCACACAGATGGGAAACGACAAGTCCATTAAATGTGAACAAAAT	LGHDT	CTGGGCCATGATACT	MYWYKQDSKKFLKIMFS	ATGTATTGGTATAAACAGGACTCTAAGAAATTTCTGAAGATAATGTTTAGC	YNNKEL	TACAATAATAAGGAGCTC	IINETVPNRFSPKSPDKAHLNLHINSLELGDSAVYF	ATTATAAATGAAACAGTTCCAAATCGCTTCTCACCTAAATCTCCAGACAAAGCTCACTTAAATCTTCACATCAATTCCCTGGAGCTTGGTGACTCTGCTGTGTATTTC	CASSPTGGTNEKLFF	TGTGCCAGCAGCCCGACAGGGGGTACTAATGAAAAACTGTTTTTT	GSGTQLSVL	GGCAGTGGAACCCAGCTCTCTGTCTTGG	678	10	clonotype3951	clonotype3951_consensus_1	1
AACACGTCATTCTTAC-1	true	AACACGTCATTCTTAC-1_contig_2	true	512	TRA	TRAV13-2		TRAJ16	TRAC	true	true	GESVGLHLPTLSVQEGDNSIINCAYS	GGAGAGAGTGTGGGGCTGCATCTTCCTACCCTGAGTGTCCAGGAGGGTGACAACTCTATTATCAACTGTGCTTATTCA	NSASDY	AACAGCGCCTCAGACTAC	FIWYKQESGKGPQFIID	TTCATTTGGTACAAGCAAGAATCTGGAAAAGGTCCTCAATTCATTATAGAC	IRSNMDK	ATTCGTTCAAATATGGACAAA	RQGQRVTVLLNKTVKHLSLQIAATQPGDSAVYF	AGGCAAGGCCAAAGAGTCACCGTTTTATTGAATAAGACAGTGAAACATCTCTCTCTGCAAATTGCAGCTACTCAACCTGGAGACTCAGCTGTCTACTTT	CAENWGSDGQKLLF	TGTGCAGAGAATTGGGGATCAGATGGCCAGAAGCTGCTCTTT	ARGTMLKVDL	GCAAGGGGAACCATGTTAAAGGTGGATCTTA	114	1	clonotype3951	clonotype3951_consensus_2	1
AACACGTGTATCAGTC-1	false	AACACGTGTATCAGTC-1_contig_1	false	476	TRB	TRBV10-3		TRBJ2-7	TRBC2	true	true											CAISDTGTALDEQYF	TGTGCCATCAGTGATACAGGGACGGCCCTCGACGAGCAGTACTTC			203	2
AACACGTGTATGCTTG-1	false	AACACGTGTATGCTTG-1_contig_1	false	379	None			TRBJ2-1	TRBC2	false	false															123	1
AACACGTGTATGGTTC-1	false	AACACGTGTATGGTTC-1_contig_1	false	300	None			TRBJ2-7	TRBC2	false	false															147	2
AACACGTGTCAAAGCG-1	true	AACACGTGTCAAAGCG-1_contig_1	true	501	TRB	TRBV6-6		TRBJ2-4	TRBC2	true	true	NAGVTQTPKFRILKIGQSMTLQCTQD	AATGCTGGTGTCACTCAGACCCCAAAATTCCGCATCCTGAAGATAGGACAGAGCATGACACTGCAGTGTACCCAGGAT	MNHNY	ATGAACCATAACTAC	MYWYRQDPGMGLKLIYY	ATGTACTGGTATCGACAAGACCCAGGCATGGGGCTGAAGCTGATTTATTAT	SVGAGI	TCAGTTGGTGCTGGTATC	TDKGEVPNGYNVSRSTTEDFPLRLELAAPSQTSVYF	ACTGATAAAGGAGAAGTCCCGAATGGCTACAACGTCTCCAGATCAACCACAGAGGATTTCCCGCTCAGGCTGGAGTTGGCTGCTCCCTCCCAGACATCTGTGTACTTC	CASSYSTGGVSNIQYF	TGTGCCAGCAGTTACTCGACCGGGGGGGTCTCAAACATTCAGTACTTC	GAGTRLSVL	GGCGCCGGGACCCGGCTCTCAGTGCTGG	955	11	clonotype4744	clonotype4744_consensus_1	1
AACACGTGTCAAAGCG-1	true	AACACGTGTCAAAGCG-1_contig_2	true	532	TRA	TRAV14/DV4		TRAJ52	TRAC	true	true	AQKITQTQPGMFVQEKEAVTLDCTYD	GCCCAGAAGATAACTCAAACCCAACCAGGAATGTTCGTGCAGGAAAAGGAGGCTGTGACTCTGGACTGCACATATGAC	TSDQSYG	ACCAGTGATCAAAGTTATGGT	LFWYKQPSSGEMIFLIY	CTATTCTGGTACAAGCAGCCCAGCAGTGGGGAAATGATTTTTCTTATTTAT	QGSYDEQN	CAGGGGTCTTATGACGAGCAAAAT	ATEGRYSLNFQKARKSANLVISASQLGDSAMYF	GCAACAGAAGGTCGCTACTCATTGAATTTCCAGAAGGCAAGAAAATCCGCCAACCTTGTCATCTCCGCTTCACAACTGGGGGACTCAGCAATGTATTTC	CAMSANAGGTSYGKLTF	TGTGCAATGAGTGCCAATGCTGGTGGTACTAGCTATGGAAAGCTGACATTT	GQGTILTVHP	GGACAAGGGACCATCTTGACTGTCCATCCAA	199	2	clonotype4744	clonotype4744_consensus_2	1
AACACGTGTCAAAGCG-1	true	AACACGTGTCAAAGCG-1_contig_3	true	567	TRA	TRAV8-4		TRAJ34	TRAC	true	true	AQSVTQLGSHVSVSEGALVLLRCNYS	GCCCAGTCGGTGACCCAGCTTGGCAGCCACGTCTCTGTCTCTGAAGGAGCCCTGGTTCTGCTGAGGTGCAACTACTCA	SSVPPY	TCGTCTGTTCCACCATAT	LFWYVQYPNQGLQLLLK	CTCTTCTGGTATGTGCAATACCCCAACCAAGGACTCCAGCTTCTCCTGAAG	YTSAATLV	TACACATCAGCGGCCACCCTGGTT	KGINGFEAEFKKSETSFHLTKPSAHMSDAAEYF	AAAGGCATCAACGGTTTTGAGGCTGAATTTAAGAAGAGTGAAACCTCCTTCCACCTGACGAAACCCTCAGCCCATATGAGCGACGCGGCTGAGTACTTC	CAVSDKVADKLIF	TGTGCTGTGAGTGATAAGGTGGCCGACAAGCTCATCTTT	GTGTRLQVFP	GGGACTGGGACCAGATTACAAGTCTTTCCAA	140	3	clonotype4744	clonotype4744_consensus_3	1
AACACGTGTCATATCG-1	true	AACACGTGTCATATCG-1_contig_1	true	650	TRB	TRBV5-4		TRBJ2-7	TRBC2	true	true	ETGVTQSPTHLIKTRGQQVTLRCSSQ	GAGACTGGAGTCACCCAAAGTCCCACACACCTGATCAAAACGAGAGGACAGCAAGTGACTCTGAGATGCTCTTCTCAG	SGHNT	TCTGGGCACAACACT	VSWYQQALGQGPQFIFQ	GTGTCCTGGTACCAACAGGCCCTGGGTCAGGGGCCCCAGTTTATCTTTCAG	YYREEE	TATTATAGGGAGGAAGAG	NGRGNFPPRFSGLQFPNYSSELNVNALELDDSALYL	AATGGCAGAGGAAACTTCCCTCCTAGATTCTCAGGTCTCCAGTTCCCTAATTATAGCTCTGAGCTGAATGTGAACGCCTTGGAGCTGGACGACTCGGCCCTGTATCTC	CASSPEWNSYEQYF	TGTGCCAGCAGCCCCGAATGGAACTCCTACGAGCAGTACTTC	GPGTRLTVT	GGGCCGGGCACCAGGCTCACGGTCACAG	973	16	clonotype2580	clonotype2580_consensus_1	1
AACACGTGTCATATCG-1	true	AACACGTGTCATATCG-1_contig_2	true	568	TRA	TRAV8-1		TRAJ39	TRAC	true	true	AQSVSQHNHHVILSEAASLELGCNYS	GCCCAGTCTGTGAGCCAGCATAACCACCACGTAATTCTCTCTGAAGCAGCCTCACTGGAGTTGGGATGCAACTATTCC	YGGTVN	TATGGTGGAACTGTTAAT	LFWYVQYPGQHLQLLLK	CTCTTCTGGTATGTCCAGTACCCTGGTCAACACCTTCAGCTTCTCCTCAAG	YFSGDPLV	TACTTTTCAGGGGATCCACTGGTT	KGIKGFEAEFIKSKFSFNLRKPSVQWSDTAEYF	AAAGGCATCAAGGGCTTTGAGGCTGAATTTATAAAGAGTAAATTCTCCTTTAATCTGAGGAAACCCTCTGTGCAGTGGAGTGACACAGCTGAGTACTTC	CAVYNAGNMLTF	TGTGCCGTTTATAATGCAGGCAACATGCTCACCTTT	GGGTRLMVKP	GGAGGGGGAACAAGGTTAATGGTCAAACCCC	360	5	clonotype2580	clonotype2580_consensus_2	1
AACACGTGTCCTCTTG-1	false	AACACGTGTCCTCTTG-1_contig_1	false	485	TRB	TRBV4-3		TRBJ2-7	TRBC2	true	true											CASSQDFPGAHEQYF	TGCGCCAGCAGCCAAGACTTCCCAGGGGCACACGAGCAGTACTTC			111	2
AACACGTGTCCTCTTG-1	false	AACACGTGTCCTCTTG-1_contig_2	true	402	None			TRBJ1-5	TRBC1	false	false															52	2
AACACGTGTCTGGTCG-1	false	AACACGTGTCTGGTCG-1_contig_1	false	452	TRB	TRBV5-6		TRBJ2-3	TRBC2	true	true											CASSPYRTDTQYF	TGTGCCAGCAGCCCTTATCGGACAGATACGCAGTATTTT			87	2
AACACGTGTGAAATCA-1	true	AACACGTGTGAAATCA-1_contig_1	true	524	TRB	TRBV20-1		TRBJ2-5	TRBC2	true	true	GAVVSQHPSRVICKSGTSVKIECRSL	GGTGCTGTCGTCTCTCAACATCCGAGCAGGGTTATCTGTAAGAGTGGAACCTCTGTGAAGATCGAGTGCCGTTCCCTG	DFQATT	GACTTTCAGGCCACAACT	MFWYRQFPKKSLMLMAT	ATGTTTTGGTATCGTCAGTTCCCGAAAAAGAGTCTCATGCTGATGGCAACT	SNEGSKA	TCCAATGAGGGCTCCAAGGCC	TYEQGVEKDKFLINHASLTLSTLTVTSAHPEDSSFYI	ACATACGAGCAAGGCGTCGAGAAGGACAAGTTTCTCATCAACCATGCAAGCCTGACCTTGTCCACTCTGACAGTGACCAGTGCCCATCCTGAAGACAGCAGCTTCTACATC	CSARGTSSQKETQYF	TGCAGTGCTAGAGGGACTAGCTCGCAAAAAGAGACCCAGTACTTC	GPGTRLLVL	GGGCCAGGCACGCGGCTCCTGGTGCTCG	570	7	clonotype1211	clonotype1211_consensus_1	1
AACACGTGTGAAATCA-1	true	AACACGTGTGAAATCA-1_contig_2	true	599	TRB	TRBV4-1		TRBJ1-2		true	false											CISAPAARQTFPPGGYTF	TGTATCTCTGCGCCAGCAGCTAGGCAGACCTTCCCACCGGGTGGCTACACCTTC			102	2
AACACGTGTGAACCTT-1	false	AACACGTGTGAACCTT-1_contig_1	false	497	TRB	TRBV7-2		TRBJ2-1	TRBC2	true	true											CASKTSGTPTGQFF	TGTGCCAGTAAAACTAGCGGGACCCCAACAGGGCAGTTCTTC			45	1
AACACGTGTGAACCTT-1	false	AACACGTGTGAACCTT-1_contig_2	false	503	TRB	TRBV10-2	TRBD1	TRBJ2-1	TRBC2	true	true											CASSLDRGQFNEQFF	TGCGCCAGCAGCCTCGACAGGGGGCAGTTCAATGAGCAGTTCTTC			77	1
AACACGTGTGAACCTT-1	false	AACACGTGTGAACCTT-1_contig_3	true	518	TRA	TRAV26-1		TRAJ39	TRAC	true	false															92	1
AACACGTGTGGGTCAA-1	true	AACACGTGTGGGTCAA-1_contig_1	true	521	TRB	TRBV20-1		TRBJ1-1	TRBC1	true	true	GAVVSQHPSWVICKSGTSVKIECRSL	GGTGCTGTCGTCTCTCAACATCCGAGCTGGGTTATCTGTAAGAGTGGAACCTCTGTGAAGATCGAGTGCCGTTCCCTG	DFQATT	GACTTTCAGGCCACAACT	MFWYRQFPKQSLMLMAT	ATGTTTTGGTATCGTCAGTTCCCGAAACAGAGTCTCATGCTGATGGCAACT	SNEGSKA	TCCAATGAGGGCTCCAAGGCC	TYEQGVEKDKFLINHASLTLSTLTVTSAHPEDSSFYI	ACATACGAGCAAGGCGTCGAGAAGGACAAGTTTCTCATCAACCATGCAAGCCTGACCTTGTCCACTCTGACAGTGACCAGTGCCCATCCTGAAGACAGCAGCTTCTACATC	CSAADTGRFIEAFF	TGCAGTGCGGCCGACACTGGACGATTCATCGAAGCTTTCTTT	GQGTRLTVV	GGACAAGGCACCAGACTCACAGTTGTAG	1743	19	clonotype975	clonotype975_consensus_1	1
AACACGTGTGGGTCAA-1	true	AACACGTGTGGGTCAA-1_contig_2	true	495	TRA	TRAV12-3		TRAJ23	TRAC	true	true	QKEVEQDPGPLSVPEGAIVSLNCTYS	CAGAAGGAGGTGGAGCAGGATCCTGGACCACTCAGTGTTCCAGAGGGAGCCATTGTTTCTCTCAACTGCACTTACAGC	NSAFQY	AACAGTGCTTTTCAATAC	FMWYRQYSRKGPELLMY	TTCATGTGGTACAGACAGTATTCCAGAAAAGGCCCTGAGTTGCTGATGTAC	TYSSGN	ACATACTCCAGTGGTAAC	KEDGRFTAQVDKSSKYISLFIRDSQPSDSATYL	AAAGAAGATGGAAGGTTTACAGCACAGGTCGATAAATCCAGCAAGTATATCTCCTTGTTCATCAGAGACTCACAGCCCAGTGATTCAGCCACCTACCTC	CATAREGGKLIF	TGTGCAACGGCTAGGGAGGGAGGAAAGCTTATCTTC	GQGTELSVKP	GGACAGGGAACGGAGTTATCTGTGAAACCCA	233	2	clonotype975	clonotype975_consensus_2	1
AACACGTGTTCAACCA-1	true	AACACGTGTTCAACCA-1_contig_1	true	501	TRB	TRBV4-1		TRBJ2-2	TRBC2	true	true	DTEVTQTPKHLVMGMTNKKSLKCEQH	GACACTGAAGTTACCCAGACACCAAAACACCTGGTCATGGGAATGACAAATAAGAAGTCTTTGAAATGTGAACAACAT	MGHRA	ATGGGGCACAGGGCT	MYWYKQKAKKPPELMFV	ATGTATTGGTACAAGCAGAAAGCTAAGAAGCCACCGGAGCTCATGTTTGTC	YSYEKL	TACAGCTATGAGAAACTC	SINESVPSRFSPECPNSSLLNLHLHALQPEDSALYL	TCTATAAATGAAAGTGTGCCAAGTCGCTTCTCACCTGAATGCCCCAACAGCTCTCTCTTAAACCTTCACCTACACGCCCTGCAGCCAGAAGACTCAGCCCTGTATCTC	CASSQQMGGGGAANTGELFF	TGCGCCAGCAGCCAACAAATGGGGGGGGGTGGAGCCGCGAACACCGGGGAGCTGTTTTTT	GEGSRLTVL	GGAGAAGGCTCTAGGCTGACCGTACTGG	104	3	clonotype202	clonotype202_consensus_1	2
AACACGTGTTCAACCA-1	true	AACACGTGTTCAACCA-1_contig_2	true	477	TRA	TRAV4		TRAJ44	TRAC	true	true	LAKTTQPISMDSYEGQEVNITCSHN	CTTGCTAAGACCACCCAGCCCATCTCCATGGACTCATATGAAGGACAAGAAGTGAACATAACCTGTAGCCACAAC	NIATNDY	AACATTGCTACAAATGATTAT	ITWYQQFPSQGPRFIIQ	ATCACGTGGTACCAACAGTTTCCCAGCCAAGGACCACGATTTATTATTCAA	GYKTK	GGATACAAGACAAAA	VTNEVASLFIPADRKSSTLSLPRVSLSDTAVYY	GTTACAAACGAAGTGGCCTCCCTGTTTATCCCTGCCGACAGAAAGTCCAGCACTCTGAGCCTGCCCCGGGTTTCCCTGAGCGACACTGCTGTGTACTAC	CLVEVTASKLTF	TGCCTCGTGGAGGTCACTGCCAGTAAACTCACCTTT	GTGTRLQVTL	GGGACTGGAACAAGACTTCAGGTCACGCTCG	149	3	clonotype202	clonotype202_consensus_3	2
AACACGTGTTGTGGAG-1	false	AACACGTGTTGTGGAG-1_contig_1	false	583	TRA	TRAV26-2		TRAJ45	TRAC	true	false											CILRDVSRQEEVLTD	TGCATCCTGAGAGACGTCTCTAGGCAGGAGGAGGTGCTGACGGAC			111	2
AACACGTGTTTGACTG-1	false	AACACGTGTTTGACTG-1_contig_1	false	491	TRB	TRBV20-1		TRBJ2-1	TRBC2	true	true											CSALTNIAGSYNEQFF	TGCAGTGCTCTTACGAATATAGCGGGGTCCTACAATGAGCAGTTCTTC			105	2
AACACGTTCAAACCAC-1	true	AACACGTTCAAACCAC-1_contig_1	true	507	TRB	TRBV29-1		TRBJ1-3	TRBC1	true	true	SAVISQKPSRDICQRGTSLTIQCQVD	AGTGCTGTCATCTCTCAAAAGCCAAGCAGGGATATCTGTCAACGTGGAACCTCCCTGACGATCCAGTGTCAAGTCGAT	SQVTM	AGCCAAGTCACCATG	MFWYRQQPGQSLTLIAT	ATGTTCTGGTACCGTCAGCAACCTGGACAGAGCCTGACACTGATCGCAACT	ANQGSEA	GCAAATCAGGGCTCTGAGGCC	TYESGFVIDKFPISRPNLTFSTLTVSNMSPEDSSIYL	ACATATGAGAGTGGATTTGTCATTGACAAGTTTCCCATCAGCCGCCCAAACCTAACATTCTCAACTCTGACTGTGAGCAACATGAGCCCTGAAGACAGCAGCATATATCTC	CSVERDPGNTIYF	TGCAGCGTTGAACGGGACCCCGGAAACACCATATATTTT	GEGSWLTVV	GGAGAGGGAAGTTGGCTCACTGTTGTAG	244	5	clonotype633	clonotype633_consensus_1	1
AACACGTTCAAACCAC-1	true	AACACGTTCAAACCAC-1_contig_2	true	643	TRA	TRAV8-6		TRAJ37	TRAC	true	true	AQSVTQLDSQVPVFEEAPVELRCNYS	GCCCAGTCTGTGACCCAGCTTGACAGCCAAGTCCCTGTCTTTGAAGAAGCCCCTGTGGAGCTGAGGTGCAACTACTCA	SSVSVY	TCGTCTGTTTCAGTGTAT	LFWYVQYPNQGLQLLLK	CTCTTCTGGTATGTGCAATACCCCAACCAAGGACTCCAGCTTCTCCTGAAG	YLSGSTLV	TATTTATCAGGATCCACCCTGGTT	KGINGFEAEFNKSQTSFHLRKPSVHISDTAEYF	AAAGGCATCAACGGTTTTGAGGCTGAATTTAACAAGAGTCAAACTTCCTTCCACTTGAGGAAACCCTCAGTCCATATAAGCGACACGGCTGAGTACTTC	CAVSPDGSGNTGKLIF	TGTGCTGTGAGCCCCGATGGCTCTGGCAACACAGGCAAACTAATCTTT	GQGTTLQVKP	GGGCAAGGGACAACTTTACAAGTAAAACCAG	222	2	clonotype633	clonotype633_consensus_2	1
AACACGTTCACCACCT-1	true	AACACGTTCACCACCT-1_contig_1	true	502	TRB	TRBV7-2		TRBJ2-3	TRBC2	true	true	GAGVSQSPSNKVTEKGKDVELRCDPI	GGAGCTGGAGTCTCCCAGTCCCCCAGTAACAAGGTCACAGAGAAGGGAAAGGATGTAGAGCTCAGGTGTGATCCAATT	SGHTA	TCAGGTCATACTGCC	LYWYRQRLGQGLEFLIY	CTTTACTGGTACCGACAGAGGCTGGGGCAGGGCCTGGAGTTTTTAATTTAC	FQGNSA	TTCCAAGGCAACAGTGCA	PDKSGLPSDRFSAERTGESVSTLTIQRTQQEDSAVYL	CCAGACAAATCAGGGCTGCCCAGTGATCGCTTCTCTGCAGAGAGGACTGGGGAATCCGTCTCCACTCTGACGATCCAGCGCACACAGCAGGAGGACTCGGCCGTGTATCTC	CASSLGSGGADTQYF	TGTGCCAGCAGCTTAGGTAGCGGGGGGGCAGATACGCAGTATTTT	GPGTRLTVL	GGCCCAGGCACCCGGCTGACAGTGCTCG	1194	18	clonotype4525	clonotype4525_consensus_1	1
AACACGTTCACCACCT-1	true	AACACGTTCACCACCT-1_contig_2	true	505	TRA	TRAV1-2		TRAJ33	TRAC	true	true	GQNIDQPTEMTATEGAIVQINCTYQ	GGACAAAACATTGACCAGCCCACTGAGATGACAGCTACGGAAGGTGCCATTGTCCAGATCAACTGCACGTACCAG	TSGFNG	ACATCTGGGTTCAACGGG	LFWYQQHAGEAPTFLSY	CTGTTCTGGTACCAGCAACATGCTGGCGAAGCACCCACATTTCTGTCTTAC	NVLDGL	AATGTTCTGGATGGTTTG	EEKGRFSSFLSRSKGYSYLLLKELQMKDSASYL	GAGGAGAAAGGTCGTTTTTCTTCATTCCTTAGTCGGTCTAAAGGGTACAGTTACCTCCTTTTGAAGGAGCTCCAGATGAAAGACTCTGCCTCTTACCTC	CAVRDSNYQLIW	TGTGCTGTGAGAGATAGCAACTATCAGTTAATCTGG	GAGTKLIIKP	GGCGCTGGGACCAAGCTAATTATAAAGCCAG	397	6	clonotype4525	clonotype4525_consensus_2	1
AACACGTTCAGAAATG-1	false	AACACGTTCAGAAATG-1_contig_1	false	450	TRA	TRAV12-2		TRAJ54	TRAC	false	false											CAVNILRW	TGTGCCGTGAACATATTGAGATGG			196	2
AACACGTTCAGCCTAA-1	true	AACACGTTCAGCCTAA-1_contig_1	true	618	TRA	TRAV3		TRAJ40	TRAC	true	true	AQSVAQPEDQVNVAEGNPLTVKCTYS	GCTCAGTCAGTGGCTCAGCCGGAAGATCAGGTCAACGTTGCTGAAGGGAATCCTCTGACTGTGAAATGCACCTATTCA	VSGNPY	GTCTCTGGAAACCCTTAT	LFWYVQYPNRGLQFLLK	CTTTTTTGGTATGTTCAATACCCCAACCGAGGCCTCCAGTTCCTTCTGAAA	YITGDNLV	TACATCACAGGGGATAACCTGGTT	KGSYGFEAEFNKSQTSFHLKKPSALVSDSALYF	AAAGGCAGCTATGGCTTTGAAGCTGAATTTAACAAGAGCCAAACCTCCTTCCACCTGAAGAAACCATCTGCCCTTGTGAGCGACTCCGCTTTGTACTTC	CAVRLSSGTYKYIF	TGTGCTGTGAGACTTTCTTCAGGAACCTACAAATACATCTTT	GTGTRLKVLA	GGAACAGGCACCAGGCTGAAGGTTTTAGCAA	329	5	clonotype1003	clonotype1003_consensus_2	1
AACACGTTCAGCCTAA-1	true	AACACGTTCAGCCTAA-1_contig_2	true	651	TRB	TRBV19		TRBJ2-3	TRBC2	true	true	DGGITQSPKYLFRKEGQNVTLSCEQN	GATGGTGGAATCACTCAGTCCCCAAAGTACCTGTTCAGAAAGGAAGGACAGAATGTGACCCTGAGTTGTGAACAGAAT	LNHDA	TTGAACCACGATGCC	MYWYRQDPGQGLRLIYY	ATGTACTGGTACCGACAGGACCCAGGGCAAGGGCTGAGATTGATCTACTAC	SQIVND	TCACAGATAGTAAATGAC	FQKGDIAEGYSVSREKKESFPLTVTSAQKNPTAFYL	TTTCAGAAAGGAGATATAGCTGAAGGGTACAGCGTCTCTCGGGAGAAGAAGGAATCCTTTCCTCTCACTGTGACATCGGCCCAAAAGAACCCGACAGCTTTCTATCTC	CASRISGDTQYF	TGTGCCAGTAGAATATCAGGAGATACGCAGTATTTT	GPGTRLTVL	GGCCCAGGCACCCGGCTGACAGTGCTCG	293	5	clonotype1003	clonotype1003_consensus_1	1
AACACGTTCATCTGTT-1	true	AACACGTTCATCTGTT-1_contig_1	true	504	TRB	TRBV12-3		TRBJ2-1	TRBC2	true	true	DAGVIQSPRHEVTEMGQEVTLRCKPI	GATGCTGGAGTTATCCAGTCACCCCGCCATGAGGTGACAGAGATGGGACAAGAAGTGACTCTGAGATGTAAACCAATT	SGHNS	TCAGGCCACAACTCC	LFWYRQTMMRGLELLIY	CTTTTCTGGTACAGACAGACCATGATGCGGGGACTGGAGTTGCTCATTTAC	FNNNVP	TTTAACAACAACGTTCCG	IDDSGMPEDRFSAKMPNASFSTLKIQPSEPRDSAVYF	ATAGATGATTCAGGGATGCCCGAGGATCGATTCTCAGCTAAGATGCCTAATGCATCATTCTCCACTCTGAAGATCCAGCCCTCAGAACCCAGGGACTCAGCTGTGTACTTC	CASSPGLAVIEQFF	TGTGCCAGCAGTCCGGGACTAGCGGTTATTGAGCAGTTCTTC	GPGTRLTVL	GGGCCAGGGACACGGCTCACCGTGCTAG	1793	26	clonotype3125	clonotype3125_consensus_1	1
AACACGTTCCGATATG-1	true	AACACGTTCCGATATG-1_contig_1	true	544	TRA	TRAV12-2		TRAJ8	TRAC	true	true	QKEVEQNSGPLSVPEGAIASLNCTYS	CAGAAGGAGGTGGAGCAGAATTCTGGACCCCTCAGTGTTCCAGAGGGAGCCATTGCCTCTCTCAACTGCACTTACAGT	DRGSQS	GACCGAGGTTCCCAGTCC	FFWYRQYSGKSPELIMS	TTCTTCTGGTACAGACAATATTCTGGGAAAAGCCCTGAGTTGATAATGTCC	IYSNGD	ATATACTCCAATGGTGAC	KEDGRFTAQLNKASQYVSLLIRDSQPSDSATYL	AAAGAAGATGGAAGGTTTACAGCACAGCTCAATAAAGCCAGCCAGTATGTTTCTCTGCTCATCAGAGACTCCCAGCCCAGTGATTCAGCCACCTACCTC	CAVRNTGFQKLVF	TGTGCCGTGAGGAACACAGGCTTTCAGAAACTTGTATTT	GTGTRLLVSP	GGAACTGGCACCCGACTTCTGGTCAGTCCAA	448	5	clonotype2609	clonotype2609_consensus_2	1
AACACGTTCCGATATG-1	true	AACACGTTCCGATATG-1_contig_2	true	632	TRB	TRBV19		TRBJ2-7	TRBC2	true	true	DGGITQSPKYLFRKEGQNVTLSCEQN	GATGGTGGAATCACTCAGTCCCCAAAGTACCTGTTCAGAAAGGAAGGACAGAATGTGACCCTGAGTTGTGAACAGAAT	LNHDA	TTGAACCACGATGCC	MYWYRQDPGQGLRLIYY	ATGTACTGGTACCGACAGGACCCAGGGCAAGGGCTGAGATTGATCTACTAC	SQIVND	TCACAGATAGTAAATGAC	FQKGDIAEGYSVSREKKESFPLTVTSAQKNPTAFYL	TTTCAGAAAGGAGATATAGCTGAAGGGTACAGCGTCTCTCGGGAGAAGAAGGAATCCTTTCCTCTCACTGTGACATCGGCCCAAAAGAACCCGACAGCTTTCTATCTC	CASIQPGPSYEQYF	TGTGCCAGTATCCAGCCGGGGCCCTCCTACGAGCAGTACTTC	GPGTRLTVT	GGGCCGGGCACCAGGCTCACGGTCACAG	606	9	clonotype2609	clonotype2609_consensus_1	1
AACACGTTCCGCTGTT-1	true	AACACGTTCCGCTGTT-1_contig_1	true	498	TRB	TRBV12-4		TRBJ2-3	TRBC2	true	true	DAGVIQSPRHEVTEMGQEVTLRCKPI	GATGCTGGAGTTATCCAGTCACCCCGGCACGAGGTGACAGAGATGGGACAAGAAGTGACTCTGAGATGTAAACCAATT	SGHDY	TCAGGACATGACTAC	LFWYRQTMMRGLELLIY	CTTTTCTGGTACAGACAGACCATGATGCGGGGACTGGAGTTGCTCATTTAC	FNNNVP	TTTAACAACAACGTTCCG	IDDSGMPEDRFSAKMPNASFSTLKIQPSEPRDSAVYF	ATAGATGATTCAGGGATGCCCGAGGATCGATTCTCAGCTAAGATGCCTAATGCATCATTCTCCACTCTGAAGATCCAGCCCTCAGAACCCAGGGACTCAGCTGTGTACTTC	CASSSYTDTQYF	TGTGCCAGCAGTTCTTACACAGATACGCAGTATTTT	GPGTRLTVL	GGCCCAGGCACCCGGCTGACAGTGCTCG	267	4	clonotype34	clonotype34_consensus_1	1
AACACGTTCCGCTGTT-1	true	AACACGTTCCGCTGTT-1_contig_2	true	474	TRA	TRAV21		TRAJ24	TRAC	true	true	KQEVTQIPAALSVPEGENLVLNCSFT	AAACAGGAGGTGACGCAGATTCCTGCAGCTCTGAGTGTCCCAGAAGGAGAAAACTTGGTTCTCAACTGCAGTTTCACT	DSAIYN	GATAGCGCTATTTACAAC	LQWFRQDPGKGLTSLLL	CTCCAGTGGTTTAGGCAGGACCCTGGGAAAGGTCTCACATCTCTGTTGCTT	IQSSQRE	ATTCAGTCAAGTCAGAGAGAG	QTSGRLNASLDKSSGRSTLYIAASQPGDSATYL	CAAACAAGTGGAAGACTTAATGCCTCGCTGGATAAATCATCAGGACGTAGTACTTTATACATTGCAGCTTCTCAGCCTGGTGACTCAGCCACCTACCTC	CAADSWGKFQF	TGTGCAGCTGACAGCTGGGGGAAATTCCAGTTT	GAGTQVVVTP	GGAGCAGGGACCCAGGTTGTGGTCACCCCAG	247	4	clonotype34	clonotype34_consensus_2	1
AACACGTTCGCTAGCG-1	false	AACACGTTCGCTAGCG-1_contig_1	false	511	TRA	TRAV20		TRAJ41	TRAC	true	true											CAVLTNSNSGYALNF	TGTGCTGTGCTCACCAACTCAAATTCCGGGTATGCACTCAACTTC			107	1
AACACGTTCGTTACAG-1	false	AACACGTTCGTTACAG-1_contig_1	false	452	TRB	TRBV20-1		TRBJ1-2	TRBC1	true	true											CSASTNYGYTF	TGCAGTGCTAGCACTAACTATGGCTACACCTTC			42	1
AACACGTTCTGGTATG-1	true	AACACGTTCTGGTATG-1_contig_1	true	470	TRB	TRBV28		TRBJ1-5	TRBC1	true	true	DVKVTQSSRYLVKRTGEKVFLECVQD	GATGTGAAAGTAACCCAGAGCTCGAGATATCTAGTCAAAAGGACGGGAGAGAAAGTTTTTCTGGAATGTGTCCAGGAT	MDHEN	ATGGACCATGAAAAT	MFWYRQDPGLGLRLIYF	ATGTTCTGGTATCGACAAGACCCAGGTCTGGGGCTACGGCTGATCTATTTC	SYDVKM	TCATATGATGTTAAAATG	KEKGDIPEGYSVSREKKERFSLILESASTNQTSMYL	AAAGAAAAAGGAGATATTCCTGAGGGGTACAGTGTCTCTAGAGAGAAGAAGGAGCGCTTCTCCCTGATTCTGGAGTCCGCCAGCACCAACCAGACATCTATGTACCTC	CASSSGPSREVPQHF	TGTGCCAGCAGTTCTGGACCGTCCAGGGAGGTCCCCCAGCATTTT	GDGTRLSIL	GGTGATGGGACTCGACTCTCCATCCTAG	384	5	clonotype3177	clonotype3177_consensus_1	1
AACACGTTCTTTAGTC-1	true	AACACGTTCTTTAGTC-1_contig_1	true	550	TRA	TRAV12-2		TRAJ53	TRAC	true	true	QKEVEQNSGPLSVPEGAIASLNCTYS	CAGAAGGAGGTGGAGCAGAATTCTGGACCCCTCAGTGTTCCAGAGGGAGCCATTGCCTCTCTCAACTGCACTTACAGT	DRGSQS	GACCGAGGTTCCCAGTCC	FFWYRQYSGKSPELIMF	TTCTTCTGGTACAGACAATATTCTGGGAAAAGCCCTGAGTTGATAATGTTC	IYSNGD	ATATACTCCAATGGTGAC	KEDGRFTAQLNKASQYVSLLIRDSQPSDSATYL	AAAGAAGATGGAAGGTTTACAGCACAGCTCAATAAAGCCAGCCAGTATGTTTCTCTGCTCATCAGAGACTCCCAGCCCAGTGATTCAGCCACCTACCTC	CAGPHSGGSNYKLTF	TGTGCCGGACCCCATAGTGGAGGTAGCAACTATAAACTGACATTT	GKGTLLTVNP	GGAAAAGGAACTCTCTTAACCGTGAATCCAA	164	2	clonotype1798	clonotype1798_consensus_2	1
AACACGTTCTTTAGTC-1	true	AACACGTTCTTTAGTC-1_contig_2	true	654	TRB	TRBV19		TRBJ2-3	TRBC2	true	true	DGGITQSPKYLFRKEGQNVTLSCEQN	GATGGTGGAATCACTCAGTCCCCGAAGTACCTGTTCAGAAAGGAAGGACAGAATGTGACCCTGAGTTGTGAACAGAAT	LNHDA	TTGAACCACGATGCC	MYWYRQDPGQGLRLIYY	ATGTACTGGTACCGACAGGACCCAGGGCAAGGGCTGAGATTGATCTACTAC	SQIVND	TCACAGATAGTAAATGAC	FQKGDIAEGYSVSREKKESFPLTVTSAQKNPTAFYL	TTTCAGAAAGGAGATATAGCTGAAGGGTACAGCGTCTCTCGGGAGAAGAAGGAATCCTTTCCTCTCACTGTGACATCGGCCCAAAAGAACCCGACAGCTTTCTATCTC	CASKTRGLDTQYF	TGTGCCAGTAAAACCCGGGGGCTAGATACGCAGTATTTT	GPGTRLTVL	GGCCCAGGCACCCGGCTGACAGTGCTCG	493	7	clonotype1798	clonotype1798_consensus_1	1
AACACGTTCTTTAGTC-1	true	AACACGTTCTTTAGTC-1_contig_3	true	308	None			TRBJ2-4	TRBC2	false	false															382	5
AACCATGAGCAACGGT-1	false	AACCATGAGCAACGGT-1_contig_1	false	503	TRB	TRBV7-8		TRBJ1-5	TRBC1	true	true											CASSPLLGVGQPQHF	TGTGCCAGCAGCCCTCTGTTGGGGGTTGGACAGCCCCAGCATTTT			79	3
AACCATGAGCCAGAAC-1	true	AACCATGAGCCAGAAC-1_contig_1	true	703	TRB	TRBV5-6		TRBJ2-4	TRBC2	true	true	DAGVTQSPTHLIKTRGQQVTLRCSPK	GACGCTGGAGTCACCCAAAGTCCCACACACCTGATCAAAACGAGAGGACAGCAAGTGACTCTGAGATGCTCTCCTAAG	SGHDT	TCTGGGCATGACACT	VSWYQQALGQGPQFIFQ	GTGTCCTGGTACCAACAGGCCCTGGGTCAGGGGCCCCAGTTTATCTTTCAG	YYEEEE	TATTATGAGGAGGAAGAG	RQRGNFPDRFSGHQFPNYSSELNVNALLLGDSALYL	AGACAGAGAGGCAACTTCCCTGATCGATTCTCAGGTCACCAGTTCCCTAACTATAGCTCTGAGCTGAATGTGAACGCCTTGTTGCTGGGGGACTCGGCCCTCTATCTC	CASSFSGAKNIQYF	TGTGCCAGCAGCTTCTCTGGGGCCAAAAACATTCAGTACTTC	GAGTRLSVL	GGCGCCGGGACCCGGCTCTCAGTGCTGG	913	11	clonotype2953	clonotype2953_consensus_1	1
AACCATGAGCCAGAAC-1	true	AACCATGAGCCAGAAC-1_contig_2	true	568	TRA	TRAV29/DV5		TRAJ9	TRAC	true	true	DQQVKQNSPSLSVQEGRISILNCDYT	GACCAGCAAGTTAAGCAAAATTCACCATCCCTGAGCGTCCAGGAAGGAAGAATTTCTATTCTGAACTGTGACTATACT	NSMFDY	AACAGCATGTTTGATTAT	FLWYKKYPAEGPTFLIS	TTCCTATGGTACAAAAAATACCCTGCTGAAGGTCCTACATTCCTGATATCT	ISSIKDK	ATAAGTTCCATTAAGGATAAA	NEDGRFTVFLNKSAKHLSLHIVPSQPGDSAVYF	AATGAAGATGGAAGATTCACTGTTTTCTTAAACAAAAGTGCCAAGCACCTCTCTCTGCACATTGTGCCCTCCCAGCCTGGAGACTCTGCAGTGTACTTC	CAASATGGFKTIF	TGTGCAGCAAGCGCGACTGGAGGCTTCAAAACTATCTTT	GAGTRLFVKA	GGAGCAGGAACAAGACTATTTGTTAAAGCAA	343	4	clonotype2953	clonotype2953_consensus_2	1
AACCATGAGCCAGAAC-1	true	AACCATGAGCCAGAAC-1_contig_3	true	340	None			TRBJ1-2	TRBC1	false	false															974	9
AACCATGAGCCAGAAC-1	true	AACCATGAGCCAGAAC-1_contig_4	true	507	TRA	TRAV13-2		TRAJ22	TRAC	true	false											CAAFWF	TGTGCTGCTTTCTGGTTC			117	1
AACCATGAGCCCAACC-1	false	AACCATGAGCCCAACC-1_contig_1	false	502	TRB	TRBV7-9		TRBJ2-3	TRBC2	true	true											CASSPLAGGTDTQYF	TGTGCCAGCAGCCCTCTAGCGGGAGGAACAGATACGCAGTATTTT			99	1
AACCATGAGCCTCGTG-1	false	AACCATGAGCCTCGTG-1_contig_1	false	550	TRA	TRAV12-2		TRAJ6	TRAC	true	true											CAVNGASGGSYIPTF	TGTGCCGTGAACGGGGCATCAGGAGGAAGCTACATACCTACATTT			112	1
AACCATGAGGAGCGAG-1	true	AACCATGAGGAGCGAG-1_contig_1	true	505	TRA	TRAV1-2		TRAJ20	TRAC	true	true	GQNIDQPTEMTATEGAIVQINCTYQ	GGACAAAACATTGACCAGCCCACTGAGATGACAGCTACGGAAGGTGCCATTGTCCAGATCAACTGCACGTACCAG	TSGFNG	ACATCTGGGTTCAACGGG	LFWYQQHAGEAPTFLSY	CTGTTCTGGTACCAGCAACATGCTGGCGAAGCACCCACATTTCTGTCTTAC	NVLDGL	AATGTTCTGGATGGTTTG	EEKGRFSSFLSRSKGYSYLLLKELQMKDSASYL	GAGGAGAAAGGTCGTTTTTCTTCATTCCTTAGTCGGTCTAAAGGGTACAGTTACCTCCTTTTGAAGGAGCTCCAGATGAAAGACTCTGCCTCTTACCTC	CAVRDGDYKLSF	TGTGCTGTGAGAGATGGCGACTACAAGCTCAGCTTT	GAGTTVTVRA	GGAGCCGGAACCACAGTAACTGTAAGAGCAA	291	2	clonotype56	clonotype56_consensus_2	1
AACCATGAGGAGCGAG-1	true	AACCATGAGGAGCGAG-1_contig_2	true	507	TRB	TRBV6-4		TRBJ2-1	TRBC2	true	true	IAGITQAPTSQILAAGRRMTLRCTQD	ATTGCTGGGATCACCCAGGCACCAACATCTCAGATCCTGGCAGCAGGACGGCGCATGACACTGAGATGTACCCAGGAT	MRHNA	ATGAGACATAATGCC	MYWYRQDLGLGLRLIHY	ATGTACTGGTATAGACAAGATCTAGGACTGGGGCTAAGGCTCATCCATTAT	SNTAGT	TCAAATACTGCAGGTACC	TGKGEVPDGYSVSRANTDDFPLTLASAVPSQTSVYF	ACTGGCAAAGGAGAAGTCCCTGATGGTTATAGTGTCTCCAGAGCAAACACAGATGATTTCCCCCTCACGTTGGCGTCTGCTGTACCCTCTCAGACATCTGTGTACTTC	CASSTGTNNEQFF	TGTGCCAGCAGCACCGGGACTAACAATGAGCAGTTCTTC	GPGTRLTVL	GGGCCAGGGACACGGCTCACCGTGCTAG	568	7	clonotype56	clonotype56_consensus_1	1
AACCATGAGGCACATG-1	true	AACCATGAGGCACATG-1_contig_1	true	618	TRA	TRAV3		TRAJ27	TRAC	true	true	AQSVAQPEDQVNVAEGNPLTVKCTYS	GCTCAGTCAGTGGCTCAGCCGGAAGATCAGGTCAACGTTGCTGAAGGGAATCCTCTGACTGTGAAATGCACCTATTCA	VSGNPY	GTCTCTGGAAACCCTTAT	LFWYVQYPNRGLQFLLK	CTTTTTTGGTATGTTCAATACCCCAACCGAGGCCTCCAGTTCCTTCTGAAA	YITGDNLV	TACATCACAGGGGATAACCTGGTT	KGSYGFEAEFNKSQTSFHLKKPSALVSDSALYF	AAAGGCAGCTATGGCTTTGAAGCTGAATTTAACAAGAGCCAAACCTCCTTCCACCTGAAGAAACCATCTGCCCTTGTGAGCGACTCCGCTTTGTACTTC	CAVRANTNAGKSTF	TGTGCTGTGAGGGCTAACACCAATGCAGGCAAATCAACCTTT	GDGTTLTVKP	GGGGATGGGACTACGCTCACTGTGAAGCCAA	198	4	clonotype4880	clonotype4880_consensus_2	1
AACCATGAGGCACATG-1	true	AACCATGAGGCACATG-1_contig_2	true	515	TRB	TRBV5-5		TRBJ2-1	TRBC2	true	true	DAGVTQSPTHLIKTRGQHVTLRCSPI	GACGCTGGAGTCACCCAAAGTCCCACACACCTGATCAAAACGAGAGGACAGCACGTGACTCTGAGATGCTCTCCTATC	SGHKS	TCTGGGCACAAGAGT	VSWYQQVLGQGPQFIFQ	GTGTCCTGGTACCAACAGGTCCTGGGTCAGGGGCCCCAGTTTATCTTTCAG	YYEKEE	TATTATGAGAAAGAAGAG	RGRGNFPDRFSARQFPNYSSELNVNALLLGDSALYL	AGAGGAAGAGGAAACTTCCCTGATCGATTCTCAGCTCGCCAGTTCCCTAACTATAGCTCTGAGCTGAATGTGAACGCCTTGTTGCTGGGGGACTCGGCCCTGTATCTC	CASSLGGAQFYNEQFF	TGTGCCAGCAGCTTGGGCGGGGCCCAATTCTACAATGAGCAGTTCTTC	GPGTRLTVL	GGGCCAGGGACACGGCTCACCGTGCTAG	866	11	clonotype4880	clonotype4880_consensus_1	1
AACCATGCAAGACGTG-1	true	AACCATGCAAGACGTG-1_contig_1	true	481	TRB	TRBV4-1		TRBJ2-2	TRBC2	true	true	DTEVTQTPKHLVMGMTNKKSLKCEQH	GACACTGAAGTTACCCAGACACCAAAACACCTGGTCATGGGAATGACAAATAAGAAGTCTTTGAAATGTGAACAACAT	MGHRA	ATGGGGCACAGGGCT	MYWYKQKAKKPPELMFV	ATGTATTGGTACAAGCAGAAAGCTAAGAAGCCACCGGAGCTCATGTTTGTC	YSYEKL	TACAGCTATGAGAAACTC	SINESVPSRFSPECPNSSLLNLHLHALQPEDSALYL	TCTATAAATGAAAGTGTGCCAAGTCGCTTCTCACCTGAATGCCCCAACAGCTCTCTCTTAAACCTTCACCTACACGCCCTGCAGCCAGAAGACTCAGCCCTGTATCTC	CASSQTSGNTGELFF	TGCGCCAGCAGCCAAACTAGCGGGAACACCGGGGAGCTGTTTTTT	GEGSRLTVL	GGAGAAGGCTCTAGGCTGACCGTACTGG	935	10	clonotype3480	clonotype3480_consensus_1	1
AACCATGCAAGACGTG-1	true	AACCATGCAAGACGTG-1_contig_2	true	490	TRA	TRAV1-1		TRAJ9	TRAC	true	true	GQSLEQPSEVTAVEGAIVQINCTYQ	GGACAAAGCCTTGAGCAGCCCTCTGAAGTGACAGCTGTGGAAGGAGCCATTGTCCAGATAAACTGCACGTACCAG	TSGFYG	ACATCTGGGTTTTATGGG	LSWYQQHDGGAPTFLSY	CTGTCCTGGTACCAGCAACATGATGGCGGAGCACCCACATTTCTTTCTTAC	NALDGL	AATGCTCTGGATGGTTTG	EETGRFSSFLSRSDSYGYLLLQELQMKDSASYF	GAGGAGACAGGTCGTTTTTCTTCATTCCTTAGTCGCTCTGATAGTTATGGTTACCTCCTTCTACAGGAGCTCCAGATGAAAGACTCTGCCTCTTACTTC	CAVKRAGGFKTIF	TGCGCTGTGAAGAGGGCTGGAGGCTTCAAAACTATCTTT	GAGTRLFVKA	GGAGCAGGAACAAGACTATTTGTTAAAGCAA	270	2	clonotype3480	clonotype3480_consensus_2	1
AACCATGCAAGTTAAG-1	true	AACCATGCAAGTTAAG-1_contig_1	true	463	TRB	TRBV28		TRBJ1-2	TRBC1	true	true	DVKVTQSSRYLVKRTGEKVFLECVQD	GATGTGAAAGTAACCCAGAGCTCGAGATATCTAGTCAAAAGGACGGGAGAGAAAGTTTTTCTGGAATGTGTCCAGGAT	MDHEN	ATGGACCATGAAAAT	MFWYRQDPGLGLRLIYF	ATGTTCTGGTATCGACAAGACCCAGGTCTGGGGCTACGGCTGATCTATTTC	SYDVKM	TCATATGATGTTAAAATG	KEKGDIPEGYSVSREKKERFSLILESASTNQTSMYL	AAAGAAAAAGGAGATATTCCTGAGGGGTACAGTGTCTCTAGAGAGAAGAAGGAGCGCTTCTCCCTGATTCTGGAGTCCGCCAGCACCAACCAGACATCTATGTACCTC	CASRGDDYGYTF	TGTGCCAGCAGGGGGGACGACTATGGCTACACCTTC	GSGTRLTVV	GGTTCGGGGACCAGGTTAACCGTTGTAG	792	9	clonotype1026	clonotype1026_consensus_1	1
AACCATGCAAGTTAAG-1	true	AACCATGCAAGTTAAG-1_contig_2	true	491	TRA	TRAV21		TRAJ3	TRAC	true	true	KQEVTQIPAALSVPEGENLVLNCSFT	AAACAGGAGGTGACACAGATTCCTGCAGCTCTGAGTGTCCCAGAAGGAGAAAACTTGGTTCTCAACTGCAGTTTCACT	DSAIYN	GATAGCGCTATTTACAAC	LQWFRQDPGKGLTSLLL	CTCCAGTGGTTTAGGCAGGACCCTGGGAAAGGTCTCACATCTCTGTTGCTT	IQSSQRE	ATTCAGTCAAGTCAGAGAGAG	QTSGRLNASLDKSSGRSTLYIAASQPGDSATYL	CAAACAAGTGGAAGACTTAATGCCTCGCTGGATAAATCATCAGGACGTAGTACTTTATACATTGCAGCTTCTCAGCCTGGTGACTCAGCCACCTACCTC	CARLKGYSSASKIIF	TGTGCCCGTCTTAAAGGGTACAGCAGTGCTTCCAAGATAATCTTT	GSGTRLSIRP	GGATCAGGGACCAGACTCAGCATCCGGCCAA	203	4	clonotype1026	clonotype1026_consensus_2	1
AACCATGCAAGTTAAG-1	true	AACCATGCAAGTTAAG-1_contig_3	true	346	None			TRBJ2-3		false	false															84	1
AACCATGCACGAAATA-1	false	AACCATGCACGAAATA-1_contig_1	false	498	TRA	TRAV9-2		TRAJ45	TRAC	true	true											CALSDSGGGADGLTF	TGTGCTCTGAGCGATTCAGGAGGAGGTGCTGACGGACTCACCTTT			96	1
AACCATGCACGTCTCT-1	false	AACCATGCACGTCTCT-1_contig_1	false	476	TRB	TRBV9	TRBD1	TRBJ2-4	TRBC2	true	true											CASSQTGDLRNIQYF	TGTGCCAGCAGCCAGACAGGGGACCTTAGGAACATTCAGTACTTC			94	1
AACCATGCACTAAGTC-1	true	AACCATGCACTAAGTC-1_contig_1	true	502	TRB	TRBV7-2		TRBJ1-5	TRBC1	true	true	GAGVSQSPSNKVTEKGKDVELRCDPI	GGAGCTGGAGTCTCCCAGTCCCCCAGTAACAAGGTCACAGAGAAGGGAAAGGATGTAGAGCTCAGGTGTGATCCAATT	SGHTA	TCAGGTCATACTGCC	LYWYRQSLGQGLEFLIY	CTTTACTGGTACCGACAGAGCCTGGGGCAGGGCCTGGAGTTTTTAATTTAC	FQGNSA	TTCCAAGGCAACAGTGCA	PDKSGLPSDRFSAERTGGSVSTLTIQRTQQEDSAVYL	CCAGACAAATCAGGGCTGCCCAGTGATCGCTTCTCTGCAGAGAGGACTGGGGGATCCGTCTCCACTCTGACGATCCAGCGCACACAGCAGGAGGACTCGGCCGTGTATCTC	CASSGQGLSNQPQHF	TGTGCCAGCAGCGGACAGGGTTTGAGCAATCAGCCCCAGCATTTT	GDGTRLSIL	GGTGATGGGACTCGACTCTCCATCCTAG	944	12	clonotype4871	clonotype4871_consensus_1	1
AACCATGCACTAAGTC-1	true	AACCATGCACTAAGTC-1_contig_2	true	522	TRA	TRAV21		TRAJ58	TRAC	true	true	KQEVTQIPAALSVPEGENLVLNCSFT	AAACAGGAGGTGACACAGATTCCTGCAGCTCTGAGTGTCCCAGAAGGAGAAAACTTGGTTCTCAACTGCAGTTTCACT	DSAIYN	GATAGCGCTATTTACAAC	LQWFRQDPGKGLTSLLL	CTCCAGTGGTTTAGGCAGGACCCTGGGAAAGGTCTCACATCTCTGTTGCTT	IQSSQRE	ATTCAGTCAAGTCAGAGAGAG	QTSGRLNASLDKSSGRSTLYIAASQPGDSATYL	CAAACAAGTGGAAGACTTAATGCCTCGCTGGATAAATCATCAGGACGTAGTACTTTATACATTGCAGCTTCTCAGCCTGGTGACTCAGCCACCTACCTC	CAVTWGETSGSRLTF	TGTGCTGTGACGTGGGGAGAAACCAGTGGCTCTAGGTTGACCTTT	GEGTQLTVNP	GGGGAAGGAACACAGCTCACAGTGAATCCTG	128	3	clonotype4871	clonotype4871_consensus_2	1
AACCATGCAGGAACGT-1	true	AACCATGCAGGAACGT-1_contig_1	true	507	TRB	TRBV5-1		TRBJ1-1	TRBC1	true	true	KAGVTQTPRYLIKTRGQQVTLSCSPI	AAGGCTGGAGTCACTCAAACTCCAAGATATCTGATCAAAACGAGAGGACAGCAAGTGACACTGAGCTGCTCCCCTATC	SGHRS	TCTGGGCATAGGAGT	VSWYQQTPGQGLQFLFE	GTATCCTGGTACCAACAGACCCCAGGACAGGGCCTTCAGTTCCTCTTTGAA	YFSETQ	TACTTCAGTGAGACACAG	RNKGNFPGRFSGRQFSNSRSEMNVSTLELGDSALYL	AGAAACAAAGGAAACTTCCCTGGTCGATTCTCAGGGCGCCAGTTCTCTAACTCTCGCTCTGAGATGAATGTGAGCACCTTGGAGCTGGGGGACTCGGCCCTTTATCTT	CASSLTAETEAFF	TGCGCCAGCAGCTTGACCGCTGAGACTGAAGCTTTCTTT	GQGTRLTVV	GGACAAGGCACCAGACTCACAGTTGTAG	1673	20	clonotype1510	clonotype1510_consensus_1	1
AACCATGCAGGAACGT-1	true	AACCATGCAGGAACGT-1_contig_2	true	499	TRA	TRAV20		TRAJ29	TRAC	true	true	EDQVTQSPEALRLQEGESSSLNCSYT	GAAGACCAGGTGACGCAGAGTCCCGAGGCCCTGAGACTCCAGGAGGGAGAGAGTAGCAGTCTCAACTGCAGTTACACA	VSGLRG	GTCAGCGGTTTAAGAGGG	LFWYRQDPGKGPEFLFT	CTGTTCTGGTATAGGCAAGATCCTGGGAAAGGCCCTGAATTCCTCTTCACC	LYSAGEE	CTGTATTCAGCTGGGGAAGAA	KEKERLKATLTKKESFLHITAPKPEDSATYL	AAGGAGAAAGAAAGGCTAAAAGCCACATTAACAAAGAAGGAAAGCTTTCTGCACATCACAGCCCCTAAACCTGAAGACTCAGCCACTTATCTC	CAVQGNTPLVF	TGTGCTGTGCAAGGAAACACACCTCTTGTCTTT	GKGTRLSVIA	GGAAAGGGCACAAGACTTTCTGTGATTGCAA	714	6	clonotype1510	clonotype1510_consensus_2	1
AACCATGCAGGAACGT-1	true	AACCATGCAGGAACGT-1_contig_3	true	464	TRA	TRAV4		TRAJ18	TRAC	false	false															240	2
AACCATGCATACTCTT-1	false	AACCATGCATACTCTT-1_contig_1	false	473	TRB	TRBV9	TRBD1	TRBJ2-5	TRBC2	true	true											CASSAGGGETQYF	TGTGCCAGCAGCGCAGGGGGCGGGGAGACCCAGTACTTC			136	1
AACCATGCATGGTCAT-1	true	AACCATGCATGGTCAT-1_contig_1	true	499	TRB	TRBV7-2		TRBJ2-1	TRBC2	true	true	GAGVSQSPSNKVTEKGKDVELRCDPI	GGAGCTGGAGTCTCCCAGTCCCCCAGTAACAAGGTCACAGAGAAGGGAAAGGATGTAGAGCTCAGGTGTGATCCAATT	SGHTA	TCAGGTCATACTGCC	LYWYRQSLGQGLEFLIY	CTTTACTGGTACCGACAGAGCCTGGGGCAGGGCCTGGAGTTTTTAATTTAC	FQGNSA	TTCCAAGGCAACAGTGCA	PDKSGLPSDRFSAERTGGSVSTLTIQRTQQEDSAVYL	CCAGACAAATCAGGGCTGCCCAGTGATCGCTTCTCTGCAGAGAGGACTGGGGGATCCGTCTCCACTCTGACGATCCAGCGCACACAGCAGGAGGACTCGGCCGTGTATCTC	CASKTSGTPTGQFF	TGTGCCAGTAAAACTAGCGGGACCCCAACAGGGCAGTTCTTC	GPGTRLTVL	GGGCCAGGGACACGGCTCACCGTGCTAG	1111	15	clonotype5	clonotype5_consensus_1	1
AACCATGCATGTCTCC-1	false	AACCATGCATGTCTCC-1_contig_1	false	470	TRB	TRBV27		TRBJ2-7	TRBC2	true	true											CASSLFTGSYEQYF	TGTGCCAGCAGTTTATTTACTGGGTCCTACGAGCAGTACTTC			114	1
AACCATGGTAAGGGAA-1	false	AACCATGGTAAGGGAA-1_contig_1	false	394	TRB	TRBV27	TRBD1	TRBJ1-2	TRBC1	false	false											CASSLDRGFGYTF	TGTGCCAGCAGCCTCGACAGGGGGTTTGGCTACACCTTC			18	1
AACCATGGTACATCCA-1	false	AACCATGGTACATCCA-1_contig_1	false	358	None			TRBJ1-2	TRBC1	false	false															122	1
AACCATGGTATTCTCT-1	false	AACCATGGTATTCTCT-1_contig_1	false	507	TRB	TRBV6-5		TRBJ2-5	TRBC2	true	true											CASSYSATGQQETQYF	TGTGCCAGCAGTTATTCCGCGACAGGGCAGCAAGAGACCCAGTACTTC			551	5
AACCATGGTATTCTCT-1	false	AACCATGGTATTCTCT-1_contig_2	false	513	TRA	TRAV21		TRAJ7	TRAC	true	true											CAVTYGNNRLAF	TGTGCTGTGACCTATGGGAACAACAGACTCGCTTTT			98	2
AACCATGGTCCGTTAA-1	false	AACCATGGTCCGTTAA-1_contig_1	false	457	TRB	TRBV9		TRBJ1-1	TRBC1	true	true											CASSVDPNTEAFF	TGTGCCAGCAGCGTAGATCCCAACACTGAAGCTTTCTTT			217	3
AACCATGGTCGAAAGC-1	true	AACCATGGTCGAAAGC-1_contig_1	true	499	TRB	TRBV9	TRBD1	TRBJ2-7	TRBC2	true	true	DSGVTQTPKHLITATGQRVTLRCSPR	GATTCTGGAGTCACACAAACCCCAAAGCACCTGATCACAGCAACTGGACAGCGAGTGACGCTGAGATGCTCCCCTAGG	SGDLS	TCTGGAGACCTCTCT	VYWYQQSLDQGLQFLIQ	GTGTACTGGTACCAACAGAGCCTGGACCAGGGCCTCCAGTTCCTCATTCAG	YYNGEE	TATTATAATGGAGAAGAG	RAKGNILERFSAQQFPDLHSELNLSSLELGDSALYF	AGAGCAAAAGGAAACATTCTTGAACGATTCTCCGCACAACAGTTCCCTGACTTGCACTCTGAACTAAACCTGAGCTCTCTGGAGCTGGGGGACTCAGCTTTGTATTTC	CASSAGQGDSYEQYF	TGTGCCAGCAGCGCGGGACAGGGGGACTCCTACGAGCAGTACTTC	GPGTRLTVT	GGGCCGGGCACCAGGCTCACGGTCACAG	733	8	clonotype4031	clonotype4031_consensus_1	1
AACCATGGTCGAAAGC-1	true	AACCATGGTCGAAAGC-1_contig_2	true	621	TRA	TRAV3		TRAJ4	TRAC	true	true	AQSVAQPEDQVNVAEGNPLTVKCTYS	GCTCAGTCAGTGGCTCAGCCGGAAGATCAGGTCAACGTTGCTGAAGGGAATCCTCTGACTGTGAAATGCACCTATTCA	VSGNPY	GTCTCTGGAAACCCTTAT	LFWYVQYPNRGLQFLLK	CTTTTTTGGTATGTTCAATACCCCAACCGAGGCCTCCAGTTCCTTCTGAAA	YITGDNLV	TACATCACAGGGGATAACCTGGTT	KGSYGFEAEFNKSQTSFHLKKPSALVSDSALYF	AAAGGCAGCTATGGCTTTGAAGCTGAATTTAACAAGAGCCAAACCTCCTTCCACCTGAAGAAACCATCTGCCCTTGTGAGCGACTCCGCTTTGTACTTC	CAVRDKTGGYNKLIF	TGTGCTGTGAGAGACAAGACTGGTGGCTACAATAAGCTGATTTTT	GAGTRLAVHP	GGAGCAGGGACCAGGCTGGCTGTACACCCAT	156	2	clonotype4031	clonotype4031_consensus_2	1
AACCATGGTCTCTTAT-1	true	AACCATGGTCTCTTAT-1_contig_1	true	669	TRB	TRBV5-6		TRBJ1-2	TRBC1	true	true	DAGVTQSPTHLIKTRGQQVTLRCSPK	GACGCTGGAGTCACCCAAAGTCCCACACACCTGATCAAAACGAGAGGACAGCAAGTGACTCTGAGATGCTCTCCTAAG	SGHDT	TCTGGGCATGACACT	VSWYQQALGQGPQFIFQ	GTGTCCTGGTACCAACAGGCCCTGGGTCAGGGGCCCCAGTTTATCTTTCAG	YYEEEE	TATTATGAGGAGGAAGAG	RQRGNFPDRFSGHQFPNYSSELNVNALLLGDSALYL	AGACAGAGAGGCAACTTCCCTGATCGATTCTCAGGTCACCAGTTCCCTAACTATAGCTCTGAGCTGAATGTGAACGCCTTGTTGCTGGGGGACTCGGCCCTCTATCTC	CASSEFSGRDYGNGYTF	TGTGCCAGCAGCGAATTCTCTGGGCGGGACTACGGGAATGGCTACACCTTC	GSGTRLTVV	GGTTCGGGGACCAGGTTAACCGTTGTAG	428	7	clonotype5482	clonotype5482_consensus_1	1
AACCATGGTCTCTTAT-1	true	AACCATGGTCTCTTAT-1_contig_2	true	500	TRA	TRAV38-2/DV8		TRAJ58	TRAC	true	true	AQTVTQSQPEMSVQEAETVTLSCTYD	GCTCAGACAGTCACTCAGTCTCAACCAGAGATGTCTGTGCAGGAGGCAGAGACCGTGACCCTGAGCTGCACATATGAC	TSESDYY	ACCAGTGAGAGTGATTATTAT	LFWYKQPPSRQMILVIR	TTATTCTGGTACAAGCAGCCTCCCAGCAGGCAGATGATTCTCGTTATTCGC	QEAYKQQN	CAAGAAGCTTATAAGCAACAGAAT	ATENRFSVNFQKAAKSFSLKISDSQLGDAAMYF	GCAACAGAGAATCGTTTCTCTGTGAACTTCCAGAAAGCAGCCAAATCCTTCAGTCTCAAGATCTCAGACTCACAGCTGGGGGATGCCGCGATGTATTTC	CAYRSPVETSGSRLTF	TGTGCTTATAGGAGCCCCGTAGAAACCAGTGGCTCTAGGTTGACCTTT	GEGTQLTVNP	GGGGAAGGAACACAGCTCACAGTGAATCCTG	453	6	clonotype5482	clonotype5482_consensus_2	1
AACCATGGTGAGTGAC-1	true	AACCATGGTGAGTGAC-1_contig_1	true	485	TRB	TRBV24-1	TRBD1	TRBJ1-2	TRBC1	true	true	DADVTQTPRNRITKTGKRIMLECSQT	GATGCTGATGTTACCCAGACCCCAAGGAATAGGATCACAAAGACAGGAAAGAGGATTATGCTGGAATGTTCTCAGACT	KGHDR	AAGGGTCATGATAGA	MYWYRQDPGLGLRLIYY	ATGTACTGGTATCGACAAGACCCAGGACTGGGCCTACGGTTGATCTATTAC	SFDVKD	TCCTTTGATGTCAAAGAT	INKGEISDGYSVSRQAQAKFSLSLESAIPNQTALYF	ATAAACAAAGGAGAGATCTCTGATGGATACAGTGTCTCTCGACAGGCACAGGCTAAATTCTCCCTGTCCCTAGAGTCTGCCATCCCCAACCAGACAGCTCTTTACTTC	CATSEPGTGKDYTF	TGTGCCACCAGTGAACCGGGGACAGGGAAAGACTACACCTTC	GSGTRLTVV	GGTTCGGGGACCAGGTTAACCGTTGTAG	203	5	clonotype2082	clonotype2082_consensus_1	1
AACCATGGTGAGTGAC-1	true	AACCATGGTGAGTGAC-1_contig_2	true	514	TRA	TRAV12-2		TRAJ43	TRAC	true	false															187	3
AACCATGGTGGTACAG-1	false	AACCATGGTGGTACAG-1_contig_1	false	476	TRB	TRBV9		TRBJ2-7	TRBC2	true	true											CASSVAESSHEQYF	TGTGCCAGCAGCGTAGCCGAGAGTTCCCACGAGCAGTACTTC			106	1
AACCATGGTTAAGAAC-1	false	AACCATGGTTAAGAAC-1_contig_1	false	500	TRB	TRBV7-9		TRBJ2-5	TRBC2	true	true											CASSPRQIQETQYF	TGTGCCAGCTCCCCGAGGCAGATACAGGAGACCCAGTACTTC			117	1
AACCATGGTTACAGAA-1	true	AACCATGGTTACAGAA-1_contig_1	true	500	TRB	TRBV7-9		TRBJ2-5	TRBC2	true	true	DTGVSQDPRHKITKRGQNVTFRCDPI	GATACTGGAGTCTCCCAGGACCCCAGACACAAGATCACAAAGAGGGGACAGAATGTAACTTTCAGGTGTGATCCAATT	SEHNR	TCTGAACACAACCGC	LYWYRQTLGQGPEFLTY	CTTTATTGGTACCGACAGACCCTGGGGCAGGGCCCAGAGTTTCTGACTTAC	FQNEAQ	TTCCAGAATGAAGCTCAA	LEKSRLLSDRFSAERPKGSFSTLEIQRTEQGDSAMYL	CTAGAAAAATCAAGGCTGCTCAGTGATCGGTTCTCTGCAGAGAGGCCTAAGGGATCTTTCTCCACCTTGGAGATCCAGCGCACAGAGCAGGGGGACTCGGCCATGTATCTC	CASSPRQIQETQYF	TGTGCCAGCTCCCCGAGGCAGATACAGGAGACCCAGTACTTC	GPGTRLLVL	GGGCCAGGCACGCGGCTCCTGGTGCTCG	1233	16	clonotype3603	clonotype3603_consensus_1	1
AACCATGGTTACAGAA-1	true	AACCATGGTTACAGAA-1_contig_2	true	548	TRA	TRAV12-1		TRAJ9	TRAC	true	true	RKEVEQDPGPFNVPEGATVAFNCTYS	CGGAAGGAGGTGGAGCAGGATCCTGGACCCTTCAATGTTCCAGAGGGAGCCACTGTCGCTTTCAACTGTACTTACAGC	NSASQS	AACAGTGCTTCTCAGTCT	FFWYRQDCRKEPKLLMS	TTCTTCTGGTACAGACAGGATTGCAGGAAAGAACCTAAGTTGCTGATGTCC	VYSSG	GTATACTCCAGTGGT	NEDGRFTAQLNRASQYISLLIRDSKLSDSATYL	AATGAAGATGGAAGGTTTACAGCACAGCTCAATAGAGCCAGCCAGTATATTTCCCTGCTCATCAGAGACTCCAAGCTCAGTGATTCAGCCACCTACCTC	CVLNTGGFKTIF	TGTGTGTTAAATACTGGAGGCTTCAAAACTATCTTT	GAGTRLFVKA	GGAGCAGGAACAAGACTATTTGTTAAAGCAA	243	6	clonotype3603	clonotype3603_consensus_2	1
AACCATGGTTTGGGCC-1	true	AACCATGGTTTGGGCC-1_contig_1	true	485	TRB	TRBV20-1		TRBJ1-2	TRBC1	true	true	GAVVSQHPSRVICKSGTSVKIECRSL	GGTGCTGTCGTCTCTCAACATCCGAGCAGGGTTATCTGTAAGAGTGGAACCTCTGTGAAGATCGAGTGCCGTTCCCTG	DFQATT	GACTTTCAGGCCACAACT	MFWYRQFPKKSLMLMAT	ATGTTTTGGTATCGTCAGTTCCCGAAAAAGAGTCTCATGCTGATGGCAACT	SNEGSKA	TCCAATGAGGGCTCCAAGGCC	TYEQGVEKDKFLINHASLTLSTLTVTSAHPEDSSFYI	ACATACGAGCAAGGCGTCGAGAAGGACAAGTTTCTCATCAACCATGCAAGCCTGACCTTGTCCACTCTGACAGTGACCAGTGCCCATCCTGAAGACAGCAGCTTCTACATC	CSASPRGWAYGYTF	TGCAGTGCTAGTCCCCGGGGGTGGGCCTATGGCTACACCTTC	GSGTRLTVV	GGTTCGGGGACCAGGTTAACCGTTGTAG	216	3	clonotype710	clonotype710_consensus_1	1
AACCATGGTTTGGGCC-1	true	AACCATGGTTTGGGCC-1_contig_2	true	343	None			TRBJ1-5	TRBC1	false	false															115	1
AACCATGTCAGAGGTG-1	false	AACCATGTCAGAGGTG-1_contig_1	false	397	TRB	TRBV11-2			TRBC1	false	false															112	1
AACCATGTCGGATGGA-1	true	AACCATGTCGGATGGA-1_contig_1	true	465	TRA	TRAV9-2		TRAJ37	TRAC	true	true	GDSVTQMEGPVTLSEEAFLTINCTYT	GGAGATTCAGTGACCCAGATGGAAGGGCCAGTGACTCTCTCAGAAGAGGCCTTCCTGACTATAAACTGCACGTACACA	ATGYPS	GCCACAGGATACCCTTCC	LFWYVQYPGEGLQLLLK	CTTTTCTGGTATGTCCAATATCCTGGAGAAGGTCTACAGCTCCTCCTGAAA	ATKADDK	GCCACGAAGGCTGATGACAAG	GSNKGFEATYRKETTSFHLEKGSVQVSDSAVYF	GGAAGCAACAAAGGTTTTGAAGCCACATACCGTAAAGAAACCACTTCTTTCCACTTGGAGAAAGGCTCAGTTCAAGTGTCAGACTCAGCGGTGTACTTC	CALKAGNTGKLIF	TGTGCTCTGAAGGCTGGCAACACAGGCAAACTAATCTTT	GQGTTLQVKP	GGGCAAGGGACAACTTTACAAGTAAAACCAG	203	2	clonotype5269	clonotype5269_consensus_2	1
AACCATGTCGGATGGA-1	true	AACCATGTCGGATGGA-1_contig_2	true	558	TRA	TRAV16		TRAJ42	TRAC	true	true	AQRVTQPEKLLSVFKGAPVELKCNYS	GCCCAGAGAGTGACTCAGCCCGAGAAGCTCCTCTCTGTCTTTAAAGGGGCCCCAGTGGAGCTGAAGTGCAACTATTCC	YSGSPE	TATTCTGGGAGTCCTGAA	LFWYVQYSRQRLQLLLR	CTCTTCTGGTATGTCCAGTACTCCAGACAACGCCTCCAGTTACTCTTGAGA	HISR	CACATCTCTAGA	ESIKGFTADLNKGETSFHLKKPFAQEEDSAMYY	GAGAGCATCAAAGGCTTCACTGCTGACCTTAACAAAGGCGAGACATCTTTCCACCTGAAGAAACCATTTGCTCAAGAGGAAGACTCAGCCATGTATTAC	CAPNYGGSQGNLIF	TGTGCCCCGAATTATGGAGGAAGCCAAGGAAATCTCATCTTT	GKGTKLSVKP	GGAAAAGGCACTAAACTCTCTGTTAAACCAA	291	4	clonotype5269	clonotype5269_consensus_3	1
AACCATGTCGGATGGA-1	true	AACCATGTCGGATGGA-1_contig_3	true	476	TRB	TRBV11-2		TRBJ1-3	TRBC1	true	true	EAGVAQSPRYKIIEKRQSVAFWCNPI	GAAGCTGGAGTTGCCCAGTCTCCCAGATATAAGATTATAGAGAAAAGGCAGAGTGTGGCTTTTTGGTGCAATCCTATA	SGHAT	TCTGGCCATGCTACC	LYWYQQILGQGPKLLIQ	CTTTACTGGTACCAGCAGATCCTGGGACAGGGCCCAAAGCTTCTGATTCAG	FQNNGV	TTTCAGAATAACGGTGTA	VDDSQLPKDRFSAERLKGVDSTLKIQPAKLEDSAVYL	GTGGATGATTCACAGTTGCCTAAGGATCGATTTTCTGCAGAGAGGCTCAAAGGAGTAGACTCCACTCTCAAGATCCAGCCTGCAAAGCTTGAGGACTCGGCCGTGTATCTC	CASSLVSTHSGNTIYF	TGTGCCAGCAGCTTAGTAAGCACCCACTCTGGAAACACCATATATTTT	GEGSWLTVV	GGAGAGGGAAGTTGGCTCACTGTTGTAG	298	7	clonotype5269	clonotype5269_consensus_1	1
AACCATGTCGTTGACA-1	false	AACCATGTCGTTGACA-1_contig_1	false	495	TRB	TRBV27	TRBD1	TRBJ1-2	TRBC1	true	true											CASSFRQGAIDGYTF	TGTGCCAGCAGCTTCCGACAGGGGGCCATCGATGGCTACACCTTC			82	1
AACCATGTCTGAGTGT-1	false	AACCATGTCTGAGTGT-1_contig_1	false	552	TRB	TRBV30		TRBJ2-3	TRBC2	true	true											CAWSVKGSDTQYF	TGTGCCTGGAGTGTAAAGGGCTCAGATACGCAGTATTTT			104	1
AACCATGTCTGATTCT-1	false	AACCATGTCTGATTCT-1_contig_1	false	433	TRB	TRBV20-1		TRBJ1-2	TRBC1	false	false											CSARQGNYGYTF	TGCAGTGCAAGACAGGGAAACTATGGCTACACCTTC			44	1
AACCATGTCTGCTGCT-1	true	AACCATGTCTGCTGCT-1_contig_1	true	487	TRA	TRAV35		TRAJ49	TRAC	true	true	GQQLNQSPQSMFIQEGEDVSMNCTSS	GGTCAACAGCTGAATCAGAGTCCTCAATCTATGTTTATCCAGGAAGGAGAAGATGTCTCCATGAACTGCACTTCTTCA	SIFNT	AGCATATTTAACACC	WLWYKQDPGEGPVLLIA	TGGCTATGGTACAAGCAGGACCCTGGGGAAGGTCCTGTCCTCTTGATAGCC	LYKAGEL	TTATATAAGGCTGGTGAATTG	TSNGRLTAQFGITRKDSFLNISASIPSDVGIYF	ACCTCAAATGGAAGACTGACTGCTCAGTTTGGTATAACCAGAAAGGACAGCTTCCTGAATATCTCAGCATCCATACCTAGTGATGTAGGCATCTACTTC	CAGQSGNQFYF	TGTGCTGGGCAGTCCGGTAACCAGTTCTATTTT	GTGTSLTVIP	GGGACAGGGACAAGTTTGACGGTCATTCCAA	297	3	clonotype3461	clonotype3461_consensus_2	1
AACCATGTCTGCTGCT-1	true	AACCATGTCTGCTGCT-1_contig_2	true	498	TRB	TRBV6-6		TRBJ2-2	TRBC2	true	true	NAGVTQTPKFRILKIGQSMTLQCTQD	AATGCTGGTGTCACTCAGACCCCAAAATTCCGCATCCTGAAGATAGGACAGAGCATGACACTGCAGTGTACCCAGGAT	MNHNY	ATGAACCATAACTAC	MYWYRQDPGMGLKLIYY	ATGTACTGGTATCGACAAGACCCAGGCATGGGGCTGAAGCTGATTTATTAT	SVGAGI	TCAGTTGGTGCTGGTATC	TDKGEVPNGYNVSRSTTEDFPLRLELAAPSQTSVYF	ACTGATAAAGGAGAAGTCCCGAATGGCTACAACGTCTCCAGATCAACCACAGAGGATTTCCCGCTCAGGCTGGAGTTGGCTGCTCCCTCCCAGACATCTGTGTACTTC	CASSRQGRLTGELFF	TGTGCCAGCAGCAGACAGGGGAGATTAACCGGGGAGCTGTTTTTT	GEGSRLTVL	GGAGAAGGCTCTAGGCTGACCGTACTGG	653	8	clonotype3461	clonotype3461_consensus_1	1
AACCGCGAGACTAAGT-1	true	AACCGCGAGACTAAGT-1_contig_1	true	507	TRB	TRBV6-4		TRBJ2-6	TRBC2	true	true	IAGITQAPTSQILAAGRRMTLRCTQD	ATTGCTGGGATCACCCAGGCACCAACATCTCAGATCCTGGCAGCAGGACGGCGCATGACACTGAGATGTACCCAGGAT	MRHNA	ATGAGACATAATGCC	MYWYRQDLGLGLRLIHY	ATGTACTGGTATAGACAAGATCTAGGACTGGGGCTAAGGCTCATCCATTAT	SNTAGT	TCAAATACTGCAGGTACC	TGKGEVPDGYSVSRANTDDFPLTLASAVPSQTSVYF	ACTGGCAAAGGAGAAGTCCCTGATGGTTATAGTGTCTCCAGAGCAAACACAGATGATTTCCCCCTCACGTTGGCGTCTGCTGTACCCTCTCAGACATCTGTGTACTTC	CASSQQSSGANVLTF	TGTGCCAGCAGTCAACAGAGCTCTGGGGCCAACGTCCTGACTTTC	GAGSRLTVL	GGGGCCGGCAGCAGGCTGACCGTGCTGG	342	4	clonotype3016	clonotype3016_consensus_1	1
AACCGCGAGACTTGAA-1	false	AACCGCGAGACTTGAA-1_contig_1	false	505	TRB	TRBV3-1		TRBJ2-6	TRBC2	true	true											CASSKAGGPSGANVLTF	TGTGCCAGCAGCAAAGCGGGAGGCCCCTCTGGGGCCAACGTCCTGACTTTC			71	1
AACCGCGAGAGACTTA-1	true	AACCGCGAGAGACTTA-1_contig_1	true	508	TRA	TRAV23/DV6		TRAJ23	TRAC	true	true	QQQVKQSPQSLIVQKGGISIINCAYE	CAGCAGCAGGTGAAACAAAGTCCTCAATCTTTGATAGTCCAGAAAGGAGGGATTTCAATTATAAACTGTGCTTATGAG	NTAFDY	AACACTGCGTTTGACTAC	FPWYQQFPGKGPALLIA	TTTCCATGGTACCAACAATTCCCTGGGAAAGGCCCTGCATTATTGATAGCC	IRPDVSE	ATACGTCCAGATGTGAGTGAA	KKEGRFTISFNKSAKQFSLHIMDSQPGDSATYF	AAGAAAGAAGGAAGATTCACAATCTCCTTCAATAAAAGTGCCAAGCAGTTCTCATTGCATATCATGGATTCCCAGCCTGGAGACTCAGCCACCTACTTC	CAASDNQGGKLIF	TGTGCAGCAAGCGATAACCAGGGAGGAAAGCTTATCTTC	GQGTELSVKP	GGACAGGGAACGGAGTTATCTGTGAAACCCA	284	4	clonotype5905	clonotype5905_consensus_1	1
AACCGCGAGAGTACAT-1	false	AACCGCGAGAGTACAT-1_contig_1	false	500	TRB	TRBV7-2		TRBJ1-3	TRBC1	true	true											CASSLAPVQGNTIYF	TGTGCCAGCAGCTTAGCGCCGGTGCAAGGAAACACCATATATTTT			127	1
AACCGCGAGATGCCTT-1	true	AACCGCGAGATGCCTT-1_contig_1	true	526	TRB	TRBV2		TRBJ2-2	TRBC2	true	true	EPEVTQTPSHQVTQMGQEVILRCVPI	GAACCTGAAGTCACCCAGACTCCCAGCCATCAGGTCACACAGATGGGACAGGAAGTGATCTTGCGCTGTGTCCCCATC	SNHLY	TCTAATCACTTATAC	FYWYRQILGQKVEFLVS	TTCTATTGGTACAGACAAATCTTGGGGCAGAAAGTCGAGTTTCTGGTTTCC	FYNNEI	TTTTATAATAATGAAATC	SEKSEIFDDQFSVERPDGSNFTLKIRSTKLEDSAMYF	TCAGAGAAGTCTGAAATATTCGATGATCAATTCTCAGTTGAAAGGCCTGATGGATCAAATTTCACTCTGAAGATCCGGTCCACAAAGCTGGAGGACTCAGCCATGTACTTC	CASSDQFASGELFF	TGTGCCAGCAGTGACCAGTTTGCTTCCGGGGAGCTGTTTTTT	GEGSRLTVL	GGAGAAGGCTCTAGGCTGACCGTACTGG	395	4	clonotype3147	clonotype3147_consensus_1	1
AACCGCGAGCACCGCT-1	false	AACCGCGAGCACCGCT-1_contig_1	false	517	TRA	TRAV29/DV5		TRAJ53	TRAC	true	true											CAASESGGSNYKLTF	TGTGCAGCAAGCGAAAGTGGAGGTAGCAACTATAAACTGACATTT			138	1
AACCGCGAGCCAGTAG-1	true	AACCGCGAGCCAGTAG-1_contig_1	true	662	TRB	TRBV5-4	TRBD2	TRBJ2-1	TRBC2	true	true	ETGVTQSPTHLIKTRGQQVTLRCSSQ	GAGACTGGAGTCACCCAAAGTCCCACACACCTGATCAAAACGAGAGGACAGCAAGTGACTCTGAGATGCTCTTCTCAG	SGHNT	TCTGGGCACAACACT	VSWYQQALGQGPQFIFQ	GTGTCCTGGTACCAACAGGCCCTGGGTCAGGGGCCCCAGTTTATCTTTCAG	YYREEE	TATTATAGGGAGGAAGAG	NGRGNFPPRFSGLQFPNYSSELNVNALELDDSALYL	AATGGCAGAGGAAACTTCCCTCCTAGATTCTCAGGTCTCCAGTTCCCTAATTATAGCTCTGAGCTGAATGTGAACGCCTTGGAGCTGGACGACTCGGCCCTGTATCTC	CASSFGLAGGISYNEQFF	TGTGCCAGCAGCTTCGGGCTAGCGGGAGGGATCTCCTACAATGAGCAGTTCTTC	GPGTRLTVL	GGGCCAGGGACACGGCTCACCGTGCTAG	1290	18	clonotype5599	clonotype5599_consensus_1	1
AACCGCGAGCCAGTAG-1	true	AACCGCGAGCCAGTAG-1_contig_2	true	523	TRA	TRAV26-1		TRAJ20	TRAC	true	true	DAKTTQPPSMDCAEGRAANLPCNHS	GATGCTAAGACCACCCAGCCCCCCTCCATGGATTGCGCTGAAGGAAGAGCTGCAAACCTGCCTTGTAATCACTCT	TISGNEY	ACCATCAGTGGAAATGAGTAT	VYWYRQIHSQGPQYIIH	GTGTATTGGTATCGACAGATTCACTCCCAGGGGCCACAGTATATCATTCAT	GLKNN	GGTCTAAAAAACAAT	ETNEMASLIITEDRKSSTLILPHATLRDTAVYY	GAAACCAATGAAATGGCCTCTCTGATCATCACAGAAGACAGAAAGTCCAGCACCTTGATCCTGCCCCACGCTACGCTGAGAGACACTGCTGTGTACTAT	CIVRVLNDYKLSF	TGCATCGTCAGAGTCCTTAACGACTACAAGCTCAGCTTT	GAGTTVTVRA	GGAGCCGGAACCACAGTAACTGTAAGAGCAA	101	2	clonotype5599	clonotype5599_consensus_2	1
AACCGCGAGCGCTTAT-1	true	AACCGCGAGCGCTTAT-1_contig_1	true	501	TRA	TRAV12-3		TRAJ23	TRAC	true	true	QKEVEQDPGPLSVPEGAIVSLNCTYS	CAGAAGGAGGTGGAGCAGGATCCTGGACCACTCAGTGTTCCAGAGGGAGCCATTGTTTCTCTCAACTGCACTTACAGC	NSAFQY	AACAGTGCTTTTCAATAC	FMWYRQYSRKGPELLMY	TTCATGTGGTACAGACAGTATTCCAGAAAAGGCCCTGAGTTGCTGATGTAC	TYSSGN	ACATACTCCAGTGGTAAC	KEDGRFTAQVDKSSKYISLFIRDSQPSDSATYL	AAAGAAGATGGAAGGTTTACAGCACAGGTCGATAAATCCAGCAAGTATATCTCCTTGTTCATCAGAGACTCACAGCCCAGTGATTCAGCCACCTACCTC	CAMTKYNQGGKLIF	TGTGCAATGACCAAGTATAACCAGGGAGGAAAGCTTATCTTC	GQGTELSVKP	GGACAGGGAACGGAGTTATCTGTGAAACCCA	52	1	clonotype4024	clonotype4024_consensus_2	1
AACCGCGAGCGCTTAT-1	true	AACCGCGAGCGCTTAT-1_contig_2	true	499	TRB	TRBV3-1		TRBJ2-1	TRBC2	true	true	DTAVSQTPKYLVTQMGNDKSIKCEQN	GACACAGCTGTTTCCCAGACTCCAAAATACCTGGTCACACAGATGGGAAACGACAAGTCCATTAAATGTGAACAAAAT	LGHDT	CTGGGCCATGATACT	MYWYKQDSKKFLKIMFS	ATGTATTGGTATAAACAGGACTCTAAGAAATTTCTGAAGATAATGTTTAGC	YNNKEL	TACAATAATAAGGAGCTC	IINETVPNRFSPKSPDKAHLNLHINSLELGDSAVYF	ATTATAAATGAAACAGTTCCAAATCGCTTCTCACCTAAATCTCCAGACAAAGCTCACTTAAATCTTCACATCAATTCCCTGGAGCTTGGTGACTCTGCTGTGTATTTC	CASSRTESSYNEQFF	TGTGCCAGCAGCCGGACGGAAAGCTCCTACAATGAGCAGTTCTTC	GPGTRLTVL	GGGCCAGGGACACGGCTCACCGTGCTAG	484	8	clonotype4024	clonotype4024_consensus_1	1
AACCGCGAGCGCTTAT-1	true	AACCGCGAGCGCTTAT-1_contig_3	true	364	None			TRBJ1-5	TRBC1	false	false															28	2
AACCGCGAGGATATAC-1	false	AACCGCGAGGATATAC-1_contig_1	false	471	TRB	TRBV7-2		TRBJ1-1	TRBC1	true	true											CASSAQQMNTEAFF	TGTGCCAGCAGCGCTCAGCAGATGAACACTGAAGCTTTCTTT			116	1
AACCGCGAGGCATTGG-1	true	AACCGCGAGGCATTGG-1_contig_1	true	498	TRB	TRBV12-4		TRBJ2-7	TRBC2	true	true	DAGVIQSPRHEVTEMGQEVTLRCKPI	GATGCTGGAGTTATCCAGTCACCCCGGCACGAGGTGACAGAGATGGGACAAGAAGTGACTCTGAGATGTAAACCAATT	SGHDY	TCAGGACATGACTAC	LFWYRQTMMRGLELLIY	CTTTTCTGGTACAGACAGACCATGATGCGGGGACTGGAGTTGCTCATTTAC	FNNNVP	TTTAACAACAACGTTCCG	IDDSGMPEDRFSAKMPNASFSTLKIQPSEPRDSAVYF	ATAGATGATTCAGGGATGCCCGAGGATCGATTCTCAGCTAAGATGCCTAATGCATCATTCTCCACTCTGAAGATCCAGCCCTCAGAACCCAGGGACTCAGCTGTGTACTTC	CASSLGAWEQYF	TGTGCCAGCAGTCTGGGGGCATGGGAGCAGTACTTC	GPGTRLTVT	GGGCCGGGCACCAGGCTCACGGTCACAG	581	7	clonotype1374	clonotype1374_consensus_1	1
AACCGCGAGGCATTGG-1	true	AACCGCGAGGCATTGG-1_contig_2	true	455	TRA	TRAV10		TRAJ45	TRAC	true	false											CDPSGGGADGLTF	TGTGATCCGTCAGGAGGAGGTGCTGACGGACTCACCTTT			83	1
AACCGCGAGTACATGA-1	true	AACCGCGAGTACATGA-1_contig_1	true	495	TRB	TRBV6-6	TRBD1	TRBJ1-5	TRBC1	true	true	NAGVTQTPKFRILKIGQSMTLQCTQD	AATGCTGGTGTCACTCAGACCCCAAAATTCCGCATCCTGAAGATAGGACAGAGCATGACACTGCAGTGTACCCAGGAT	MNHNY	ATGAACCATAACTAC	MYWYRQDPGMGLKLIYY	ATGTACTGGTATCGACAAGACCCAGGCATGGGGCTGAAGCTGATTTATTAT	SVGAGI	TCAGTTGGTGCTGGTATC	TDKGEVPNGYNVSRSTTEDFPLRLELAAPSQTSVYF	ACTGATAAAGGAGAAGTCCCGAATGGCTACAACGTCTCCAGATCAACCACAGAGGATTTCCCGCTCAGGCTGGAGTTGGCTGCTCCCTCCCAGACATCTGTGTACTTC	CASSYGDSRQPQHF	TGTGCCAGCAGTTACGGGGACAGCCGTCAGCCCCAGCATTTT	GDGTRLSIL	GGTGATGGGACTCGACTCTCCATCCTAG	797	9	clonotype2613	clonotype2613_consensus_2	1
AACCGCGAGTACATGA-1	true	AACCGCGAGTACATGA-1_contig_2	true	674	TRA	TRAV8-3		TRAJ23	TRAC	true	true	AQSVTQPDIHITVSEGASLELRCNYS	GCCCAGTCAGTGACCCAGCCTGACATCCACATCACTGTCTCTGAAGGAGCCTCACTGGAGTTGAGATGTAACTATTCC	YGATPY	TATGGGGCAACACCTTAT	LFWYVQSPGQGLQLLLK	CTCTTCTGGTATGTCCAGTCCCCCGGCCAAGGCCTCCAGCTGCTCCTGAAG	YFSGDTLV	TACTTTTCAGGAGACACTCTGGTT	QGIKGFEAEFKRSQSSFNLRKPSVHWSDAAEYF	CAAGGCATTAAAGGCTTTGAGGCTGAATTTAAGAGGAGTCAATCTTCCTTCAACCTGAGGAAACCCTCTGTGCATTGGAGTGATGCTGCTGAGTACTTC	CAVFSNQGGKLIF	TGTGCTGTGTTCAGTAACCAGGGAGGAAAGCTTATCTTC	GQGTELSVKP	GGACAGGGAACGGAGTTATCTGTGAAACCCA	314	5	clonotype2613	clonotype2613_consensus_3	1
AACCGCGAGTACATGA-1	true	AACCGCGAGTACATGA-1_contig_3	true	496	TRB	TRBV7-2		TRBJ1-5	TRBC1	true	true	GAGVSQSPSNKVTEKGKDVELRCDPI	GGAGCTGGAGTCTCCCAGTCCCCCAGTAACAAGGTCACAGAGAAGGGAAAGGATGTAGAGCTCAGGTGTGATCCAATT	SGHTA	TCAGGTCATACTGCC	LYWYRQRLGQGLEFLIY	CTTTACTGGTACCGACAGAGGCTGGGGCAGGGCCTGGAGTTTTTAATTTAC	FQGNSA	TTCCAAGGCAACAGTGCA	PDKSGLPSDRFSAERTGESVSTLTIQRTQQEDSAVYL	CCAGACAAATCAGGGCTGCCCAGTGATCGCTTCTCTGCAGAGAGGACTGGGGAATCCGTCTCCACTCTGACGATCCAGCGCACACAGCAGGAGGACTCGGCCGTGTATCTC	CASSLGSNQPQHF	TGTGCCAGCAGCTTAGGTAGCAATCAGCCCCAGCATTTT	GDGTRLSIL	GGTGATGGGACTCGACTCTCCATCCTAG	724	10	clonotype2613	clonotype2613_consensus_1	1
AACCGCGAGTACATGA-1	true	AACCGCGAGTACATGA-1_contig_4	true	363	None			TRBJ1-1	TRBC1	false	false															478	4
AACCGCGAGTCCCACG-1	false	AACCGCGAGTCCCACG-1_contig_1	false	525	TRB	TRBV12-5	TRBD1	TRBJ1-2	TRBC1	true	true											CASGPFRGGALNYGYTF	TGTGCTAGTGGTCCTTTCCGGGGCGGGGCGCTTAACTATGGCTACACCTTC			130	1
AACCGCGAGTGAACGC-1	true	AACCGCGAGTGAACGC-1_contig_1	true	482	TRB	TRBV11-1		TRBJ2-2	TRBC2	true	true	EAEVAQSPRYKITEKSQAVAFWCDPI	GAAGCTGAAGTTGCCCAGTCCCCCAGATATAAGATTACAGAGAAAAGCCAGGCTGTGGCTTTTTGGTGTGATCCTATT	SGHAT	TCTGGCCATGCTACC	LYWYRQILGQGPELLVQ	CTTTACTGGTACCGGCAGATCCTGGGACAGGGCCCGGAGCTTCTGGTTCAA	FQDESV	TTTCAGGATGAGAGTGTA	VDDSQLPKDRFSAERLKGVDSTLKIQPAELGDSAMYL	GTAGATGATTCACAGTTGCCTAAGGATCGATTTTCTGCAGAGAGGCTCAAAGGAGTAGACTCCACTCTCAAGATCCAGCCTGCAGAGCTTGGGGACTCGGCCATGTATCTC	CASSLRTSGEKTGELFF	TGTGCCAGCAGCTTACGGACTAGCGGGGAGAAAACCGGGGAGCTGTTTTTT	GEGSRLTVL	GGAGAAGGCTCTAGGCTGACCGTACTGG	1310	15	clonotype3	clonotype3_consensus_1	1
AACCGCGAGTGAACGC-1	true	AACCGCGAGTGAACGC-1_contig_2	true	568	TRA	TRAV29/DV5		TRAJ33	TRAC	true	true	DQQVKQNSPSLSVQEGRISILNCDYT	GACCAGCAAGTTAAGCAAAATTCACCATCCCTGAGCGTCCAGGAAGGAAGAATTTCTATTCTGAACTGTGACTATACT	NSMFDY	AACAGCATGTTTGATTAT	FLWYKKYPAEGPTFLIS	TTCCTATGGTACAAAAAATACCCTGCTGAAGGTCCTACATTCCTGATATCT	ISSIKDK	ATAAGTTCCATTAAGGATAAA	NEDGRFTVFLNKSAKHLSLHIVPSQPGDSAVYF	AATGAAGATGGAAGATTCACTGTCTTCTTAAACAAAAGTGCCAAGCACCTCTCTCTGCACATTGTGCCCTCCCAGCCTGGAGACTCTGCAGTGTACTTC	CAASYYSNYQLIW	TGTGCAGCAAGTTATTATAGCAACTATCAGTTAATCTGG	GAGTKLIIKP	GGCGCTGGGACCAAGCTAATTATAAAGCCAG	289	5	clonotype3	clonotype3_consensus_2	1
AACCGCGCAATGTAAG-1	false	AACCGCGCAATGTAAG-1_contig_1	false	518	TRA	TRAV27		TRAJ57	TRAC	true	true											CAGGPQGGSEKLVF	TGTGCAGGAGGACCTCAGGGCGGATCTGAAAAGCTGGTCTTT			130	1
AACCGCGCACTTAACG-1	true	AACCGCGCACTTAACG-1_contig_1	true	661	TRB	TRBV5-6	TRBD1	TRBJ2-3	TRBC2	true	true	DAGVTQSPTHLIKTRGQQVTLRCSPK	GACGCTGGAGTCACCCAAAGTCCCACACACCTGATCAAAACGAGAGGACAGCAAGTGACTCTGAGATGCTCTCCTAAG	SGHDT	TCTGGGCATGACACT	VSWYQQALGQGPQFIFQ	GTGTCCTGGTACCAACAGGCCCTGGGTCAGGGGCCCCAGTTTATCTTTCAG	YYEEEE	TATTATGAGGAGGAAGAG	RQRGNFPDRFSGHQFPNYSSELNVNALLLGDSALYL	AGACAGAGAGGCAACTTCCCTGATCGATTCTCAGGTCACCAGTTCCCTAACTATAGCTCTGAGCTGAATGTGAACGCCTTGTTGCTGGGGGACTCGGCCCTCTATCTC	CASSPDRGLRDTQYF	TGTGCCAGCAGCCCGGACAGGGGGCTAAGGGATACGCAGTATTTT	GPGTRLTVL	GGCCCAGGCACCCGGCTGACAGTGCTCG	812	17	clonotype4093	clonotype4093_consensus_1	1
AACCGCGCACTTAACG-1	true	AACCGCGCACTTAACG-1_contig_2	true	521	TRA	TRAV13-2		TRAJ52	TRAC	true	true	GESVGLHLPTLSVQEGDNSIINCAYS	GGAGAGAGTGTGGGGCTGCATCTTCCTACCCTGAGTGTCCAGGAGGGTGACAACTCTATTATCAACTGTGCTTATTCA	NSASDY	AACAGCGCCTCAGACTAC	FIWYKQESGKGPQFIID	TTCATTTGGTACAAGCAAGAATCTGGAAAAGGTCCTCAATTCATTATAGAC	IRSNMDK	ATTCGTTCAAATATGGACAAA	RQGQRVTVLLNKTVKHLSLQIAATQPGDSAVYF	AGGCAAGGCCAAAGAGTCACCGTTTTATTGAATAAGACAGTGAAACATCTCTCTCTGCAAATTGCAGCTACTCAACCTGGAGACTCAGCTGTCTACTTT	CAENIGAGGTSYGKLTF	TGTGCAGAGAATATAGGTGCTGGTGGTACTAGCTATGGAAAGCTGACATTT	GQGTILTVHP	GGACAAGGGACCATCTTGACTGTCCATCCAA	131	3	clonotype4093	clonotype4093_consensus_2	1
AACCGCGCACTTAACG-1	true	AACCGCGCACTTAACG-1_contig_3	true	461	TRA	TRAV13-1		TRAJ49	TRAC	true	false											CSKYRSTGNQFYF	TGCAGCAAGTACCGGAGCACCGGTAACCAGTTCTATTTT			148	3
AACCGCGCAGCGATCC-1	false	AACCGCGCAGCGATCC-1_contig_1	false	634	TRB	TRBV19		TRBJ1-6	TRBC1	true	true											CASSLVEYRSPLHF	TGTGCCAGTAGCCTAGTGGAGTATCGTTCACCCCTCCACTTT			45	1
AACCGCGCAGGGCATA-1	false	AACCGCGCAGGGCATA-1_contig_1	false	480	TRB	TRBV7-8		TRBJ2-1	TRBC2	true	true											CASSLADEQFF	TGTGCCAGCAGCTTGGCTGATGAGCAGTTCTTC			72	1
AACCGCGCAGGGTACA-1	false	AACCGCGCAGGGTACA-1_contig_1	false	505	TRB	TRBV6-5		TRBJ2-7	TRBC2	true	true											CASSYPTAGPNEQYF	TGTGCCAGCAGTTACCCCACTGCGGGGCCGAATGAGCAGTACTTC			106	1
AACCGCGCAGTAAGCG-1	true	AACCGCGCAGTAAGCG-1_contig_1	true	490	TRB	TRBV3-1		TRBJ2-7	TRBC2	true	true	DTAVSQTPKYLVTQMGNDKSIKCEQN	GACACAGCTGTTTCCCAGACTCCAAAATACCTGGTCACACAGATGGGAAACGACAAGTCCATTAAATGTGAACAAAAT	LGHDT	CTGGGCCATGATACT	MYWYKQDSKKFLKIMFS	ATGTATTGGTATAAACAGGACTCTAAGAAATTTCTGAAGATAATGTTTAGC	YNNKEL	TACAATAATAAGGAGCTC	IINETVPNRFSPKSPDKAHLNLHINSLELGDSAVYF	ATTATAAATGAAACAGTTCCAAATCGCTTCTCACCTAAATCTCCAGACAAAGCTCACTTAAATCTTCACATCAATTCCCTGGAGCTTGGTGACTCTGCTGTGTATTTC	CASSQEPTRQYF	TGTGCCAGCAGCCAAGAGCCAACTCGGCAGTACTTC	GPGTRLTVT	GGGCCGGGCACCAGGCTCACGGTCACAG	2106	25	clonotype52	clonotype52_consensus_1	1
AACCGCGCAGTAAGCG-1	true	AACCGCGCAGTAAGCG-1_contig_2	true	446	TRA	TRAV9-2		TRAJ57	TRAC	true	true	GDSVTQMEGPVTLSEEAFLTINCTYT	GGAGATTCAGTGACCCAGATGGAAGGGCCAGTGACTCTCTCAGAAGAGGCCTTCCTGACTATAAACTGCACGTACACA	ATGYPS	GCCACAGGATACCCTTCC	LFWYVQYPGEGLQLLLK	CTTTTCTGGTATGTCCAATATCCTGGAGAAGGTCTACAGCTCCTCCTGAAA	ATKADDK	GCCACGAAGGCTGATGACAAG	GSNKGFEATYRKETTSFHLEKGSVQVSDSAVYF	GGAAGCAACAAAGGTTTTGAAGCCACATACCGTAAGGAAACCACTTCTTTCCACTTGGAGAAAGGCTCAGTTCAAGTGTCAGACTCAGCGGTGTACTTC	CALIQGGSEKLVF	TGTGCTCTGATTCAGGGCGGATCTGAAAAGCTGGTCTTT	GKGTKLTVNP	GGAAAGGGAACGAAACTGACAGTAAACCCAT	209	2	clonotype52	clonotype52_consensus_2	1
AACCGCGCAGTAAGCG-1	true	AACCGCGCAGTAAGCG-1_contig_3	true	497	TRB	TRBV10-3		TRBJ1-6	TRBC1	true	false											CATLP*	TGTGCCACGCTACCTTAA			230	3
AACCGCGCAGTACACT-1	false	AACCGCGCAGTACACT-1_contig_1	false	495	TRB	TRBV20-1		TRBJ2-5	TRBC2	true	true											CSAQVTSGGSETQYF	TGCAGTGCCCAGGTCACTAGCGGGGGCTCGGAGACCCAGTACTTC			113	1
AACCGCGCAGTGACAG-1	true	AACCGCGCAGTGACAG-1_contig_1	true	484	TRB	TRBV2	TRBD1	TRBJ1-4	TRBC1	true	true	EPEVTQTPSHQVTQMGQEVILRCVPI	GAACCTGAAGTCACCCAGACTCCCAGCCATCAGGTCACACAGATGGGACAGGAAGTGATCTTGCGCTGTGTCCCCATC	SNHLY	TCTAATCACTTATAC	FYWYRQILGQKVEFLVS	TTCTATTGGTACAGACAAATCTTGGGGCAGAAAGTCGAGTTTCTGGTTTCC	FYNNEI	TTTTATAATAATGAAATC	SEKSEIFDDQFSVERPDGSNFTLKIRSTKLEDSAMYF	TCAGAGAAGTCTGAAATATTCGATGATCAATTCTCAGTTGAAAGGCCTGATGGATCAAATTTCACTCTGAAGATCCGGTCCACAAAGCTGGAGGACTCAGCCATGTACTTC	CASSRSGPRGANEKLFF	TGTGCCAGCAGTCGATCCGGGCCACGGGGGGCTAATGAAAAACTGTTTTTT	GSGTQLSVL	GGCAGTGGAACCCAGCTCTCTGTCTTGG	236	4	clonotype5534	clonotype5534_consensus_1	1
AACCGCGGTAAACACA-1	true	AACCGCGGTAAACACA-1_contig_1	true	505	TRB	TRBV7-3		TRBJ2-4	TRBC2	true	true	GAGVSQTPSNKVTEKGKYVELRCDPI	GGTGCTGGAGTCTCCCAGACCCCCAGTAACAAGGTCACAGAGAAGGGAAAATATGTAGAGCTCAGGTGTGATCCAATT	SGHTA	TCAGGTCATACTGCC	LYWYRQSLGQGPEFLIY	CTTTACTGGTACCGACAAAGCCTGGGGCAGGGCCCAGAGTTTCTAATTTAC	FQGTGA	TTCCAAGGCACGGGTGCG	ADDSGLPNDRFFAVRPEGSVSTLKIQRTERGDSAVYL	GCAGATGACTCAGGGCTGCCCAACGATCGGTTCTTTGCAGTCAGGCCTGAGGGATCCGTCTCTACTCTGAAGATCCAGCGCACAGAGCGGGGGGACTCAGCCGTGTATCTC	CASSERGGLAKNIQYF	TGTGCCAGCAGCGAACGGGGGGGTCTAGCCAAAAACATTCAGTACTTC	GAGTRLSVL	GGCGCCGGGACCCGGCTCTCAGTGCTGG	879	9	clonotype5318	clonotype5318_consensus_1	1
AACCGCGGTAAACACA-1	true	AACCGCGGTAAACACA-1_contig_2	true	506	TRA	TRAV13-2		TRAJ54	TRAC	true	true	GESVGLHLPTLSVQEGDNSIINCAYS	GGAGAGAGTGTGGGGCTGCATCTTCCTACCCTGAGTGTCCAGGAGGGTGACAACTCTATTATCAACTGTGCTTATTCA	NSASDY	AACAGCGCCTCAGACTAC	FIWYKQESGKGPQFIID	TTCATTTGGTACAAGCAAGAATCTGGAAAAGGTCCTCAATTCATTATAGAC	IRSNMDK	ATTCGTTCAAATATGGACAAA	RQGQRVTVLLNKTVKHLSLQIAATQPGDSAVYF	AGGCAAGGCCAAAGAGTCACCGTTTTATTGAATAAGACAGTGAAACATCTCTCTCTGCAAATTGCAGCTACTCAACCTGGAGACTCAGCTGTCTACTTT	CAENKGAQKLVF	TGTGCAGAGAATAAAGGAGCCCAGAAGCTGGTATTT	GQGTRLTINP	GGCCAAGGAACCAGGCTGACTATCAACCCAA	211	2	clonotype5318	clonotype5318_consensus_2	1
AACCGCGGTAAACACA-1	true	AACCGCGGTAAACACA-1_contig_3	true	357	None			TRBJ2-3	TRBC2	false	false															303	4
AACCGCGGTAAACACA-1	true	AACCGCGGTAAACACA-1_contig_4	true	397	None			TRBJ1-5	TRBC1	false	false															351	3
AACCGCGGTAAGGGCT-1	true	AACCGCGGTAAGGGCT-1_contig_1	true	498	TRA	TRAV12-3		TRAJ49	TRAC	true	true	QKEVEQDPGPLSVPEGAIVSLNCTYS	CAGAAGGAGGTGGAGCAGGATCCTGGACCACTCAGTGTTCCAGAGGGAGCCATTGTTTCTCTCAACTGCACTTACAGC	NSAFQY	AACAGTGCTTTTCAATAC	FMWYRQYSRKGPELLMY	TTCATGTGGTACAGACAGTATTCCAGAAAAGGCCCTGAGTTGCTGATGTAC	TYSSGN	ACATACTCCAGTGGTAAC	KEDGRFTAQVDKSSKYISLFIRDSQPSDSATYL	AAAGAAGATGGAAGGTTTACAGCACAGGTCGATAAATCCAGCAAGTATATCTCCTTGTTCATCAGAGACTCACAGCCCAGTGATTCAGCCACCTACCTC	CAMSSNTGNQFYF	TGTGCAATGAGCTCGAACACCGGTAACCAGTTCTATTTT	GTGTSLTVIP	GGGACAGGGACAAGTTTGACGGTCATTCCAA	597	7	clonotype5422	clonotype5422_consensus_2	1
AACCGCGGTAAGGGCT-1	true	AACCGCGGTAAGGGCT-1_contig_2	true	517	TRB	TRBV14	TRBD1	TRBJ2-7	TRBC2	true	true	EAGVTQFPSHSVIEKGQTVTLRCDPI	GAAGCTGGAGTTACTCAGTTCCCCAGCCACAGCGTAATAGAGAAGGGCCAGACTGTGACTCTGAGATGTGACCCAATT	SGHDN	TCTGGACATGATAAT	LYWYRRVMGKEIKFLLH	CTTTATTGGTATCGACGTGTTATGGGAAAAGAAATAAAATTTCTGTTACAT	FVKESK	TTTGTGAAAGAGTCTAAA	QDESGMPNNRFLAERTGGTYSTLKVQPAELEDSGVYF	CAGGATGAGTCCGGTATGCCCAACAATCGATTCTTAGCTGAAAGGACTGGAGGGACGTATTCTACTCTGAAGGTGCAGCCTGCAGAACTGGAGGATTCTGGAGTTTATTTC	CASSPHLGQGSYEQYF	TGTGCCAGCAGCCCGCACCTGGGACAGGGAAGCTACGAGCAGTACTTC	GPGTRLTVT	GGGCCGGGCACCAGGCTCACGGTCACAG	695	8	clonotype5422	clonotype5422_consensus_1	1
AACCGCGGTAAGGGCT-1	true	AACCGCGGTAAGGGCT-1_contig_3	true	303	None			TRBJ1-1	TRBC1	false	false															358	4
AACCGCGGTACAGTTC-1	true	AACCGCGGTACAGTTC-1_contig_1	true	492	TRB	TRBV6-6		TRBJ2-7	TRBC2	true	true	NAGVTQTPKFRILKIGQSMTLQCTQD	AATGCTGGTGTCACTCAGACCCCAAAATTCCGCATCCTGAAGATAGGACAGAGCATGACACTGCAGTGTACCCAGGAT	MNHNY	ATGAACCATAACTAC	MYWYRQDPGMGLKLIYY	ATGTACTGGTATCGACAAGACCCAGGCATGGGGCTGAAGCTGATTTATTAT	SVGAGI	TCAGTTGGTGCTGGTATC	TDKGEVPNGYNVSRSTTEDFPLRLELAAPSQTSVYF	ACTGATAAAGGAGAAGTCCCGAATGGCTACAACGTCTCCAGATCAACCACAGAGGATTTCCCGCTCAGGCTGGAGTTGGCTGCTCCCTCCCAGACATCTGTGTACTTC	CASSYSGVGEQYF	TGTGCCAGCAGTTACTCCGGGGTTGGCGAGCAGTACTTC	GPGTRLTVT	GGGCCGGGCACCAGGCTCACGGTCACAG	556	8	clonotype1922	clonotype1922_consensus_1	1
AACCGCGGTACAGTTC-1	true	AACCGCGGTACAGTTC-1_contig_2	true	514	TRA	TRAV23/DV6		TRAJ32	TRAC	true	true	QQQVKQSPQSLIVQKGGISIINCAYE	CAGCAGCAGGTGAAACAAAGTCCTCAATCTTTGATAGTCCAGAAAGGAGGGATTTCAATTATAAACTGTGCTTATGAG	NTAFDY	AACACTGCGTTTGACTAC	FPWYQQFPGKGPALLIA	TTTCCATGGTACCAACAATTCCCTGGGAAAGGCCCTGCATTATTGATAGCC	IRPDVSE	ATACGTCCAGATGTGAGTGAA	KKEGRFTISFNKSAKQFSLHIMDSQPGDSATYF	AAGAAAGAAGGAAGATTCACAATCTCCTTCAATAAAAGTGCCAAGCAGTTCTCATTGCATATCATGGATTCCCAGCCTGGAGACTCAGCCACCTACTTC	CAASRRDGATNKLIF	TGTGCAGCAAGCAGAAGGGATGGTGCTACAAACAAGCTCATCTTT	GTGTLLAVQP	GGAACTGGCACTCTGCTTGCTGTCCAGCCAA	96	1	clonotype1922	clonotype1922_consensus_2	1
AACCGCGGTCCCGACA-1	true	AACCGCGGTCCCGACA-1_contig_1	true	508	TRA	TRAV17		TRAJ53	TRAC	true	true	SQQGEEDPQALSIQEGENATMNCSYK	AGTCAACAGGGAGAAGAGGATCCTCAGGCCTTGAGCATCCAGGAGGGTGAAAATGCCACCATGAACTGCAGTTACAAA	TSINN	ACTAGTATAAACAAT	LQWYRQNSGRGLVHLIL	TTACAGTGGTATAGACAAAATTCAGGTAGAGGCCTTGTCCACCTAATTTTA	IRSNERE	ATACGTTCAAATGAAAGAGAG	KHSGRLRVTLDTSKKSSSLLITASRAADTASYF	AAACACAGTGGAAGATTAAGAGTCACGCTTGACACTTCCAAGAAAAGCAGTTCCTTGTTGATCACGGCTTCCCGGGCAGCAGACACTGCTTCTTACTTC	CATDGGSNYKLTF	TGTGCTACGGACGGAGGTAGCAACTATAAACTGACATTT	GKGTLLTVNP	GGAAAAGGAACTCTCTTAACCGTGAATCCAA	244	2	clonotype554	clonotype554_consensus_2	1
AACCGCGGTCCCGACA-1	true	AACCGCGGTCCCGACA-1_contig_2	true	493	TRB	TRBV6-5		TRBJ2-1	TRBC2	true	true	NAGVTQTPKFQVLKTGQSMTLQCAQD	AATGCTGGTGTCACTCAGACCCCAAAATTCCAGGTCCTGAAGACAGGACAGAGCATGACACTGCAGTGTGCCCAGGAT	MNHEY	ATGAACCATGAATAC	MSWYRQDPGMGLRLIHY	ATGTCCTGGTATCGACAAGACCCAGGCATGGGGCTGAGGCTGATTCATTAC	SVGAGI	TCAGTTGGTGCTGGTATC	TDQGEVPNGYNVSRSTTEDFPLRLLSAAPSQTSVYF	ACTGACCAAGGAGAAGTCCCCAATGGCTACAATGTCTCCAGATCAACCACAGAGGATTTCCCGCTCAGGCTGCTGTCGGCTGCTCCCTCCCAGACATCTGTGTACTTC	CASSRGNEQFF	TGTGCCAGCAGCCGGGGTAATGAGCAGTTCTTC	GPGTRLTVL	GGGCCAGGGACACGGCTCACCGTGCTAG	129	4	clonotype554	clonotype554_consensus_1	1
AACCGCGGTCCCTACT-1	false	AACCGCGGTCCCTACT-1_contig_1	false	340	TRA	TRAV21		TRAJ7	TRAC	false	false											CAVTYGNNRLAF	TGTGCTGTGACCTATGGGAACAACAGACTCGCTTTT			22	1
AACCGCGGTGCACGAA-1	true	AACCGCGGTGCACGAA-1_contig_1	true	504	TRB	TRBV12-3		TRBJ2-7	TRBC2	true	true	DAGVIQSPRHEVTEMGQEVTLRCKPI	GATGCTGGAGTTATCCAGTCACCCCGCCATGAGGTGACAGAGATGGGACAAGAAGTGACTCTGAGATGTAAACCAATT	SGHNS	TCAGGCCACAACTCC	LFWYRQTMMRGLELLIY	CTTTTCTGGTACAGACAGACCATGATGCGGGGACTGGAGTTGCTCATTTAC	FNNNVP	TTTAACAACAACGTTCCG	IDDSGMPEDRFSAKMPNASFSTLKIQPSEPRDSAVYF	ATAGATGATTCAGGGATGCCCGAGGATCGATTCTCAGCTAAGATGCCTAATGCATCATTCTCCACTCTGAAGATCCAGCCCTCAGAACCCAGGGACTCAGCTGTGTACTTC	CASKRTGKSYEQYF	TGTGCCAGCAAACGGACAGGAAAGTCTTACGAGCAGTACTTC	GPGTRLTVT	GGGCCGGGCACCAGGCTCACGGTCACAG	847	10	clonotype3589	clonotype3589_consensus_1	1
AACCGCGGTGCACGAA-1	true	AACCGCGGTGCACGAA-1_contig_2	true	454	TRA	TRAV39		TRAJ45	TRAC	true	true	ELKVEQNPLFLSMQEGKNYTIYCNYS	GAGCTGAAAGTGGAACAAAACCCTCTGTTCCTGAGCATGCAGGAGGGAAAAAACTATACCATCTACTGCAATTATTCA	TTSDR	ACCACTTCAGACAGA	LYWYRQDPGKSLESLFV	CTGTATTGGTACAGGCAGGATCCTGGGAAAAGTCTGGAATCTCTGTTTGTG	LLSNGAV	TTGCTATCAAATGGAGCAGTG	KQEGRLMASLDTKARLSTLHITAAVHDLSATYF	AAGCAGGAGGGACGATTAATGGCCTCACTTGATACCAAAGCCCGTCTCAGCACCCTCCACATCACAGCTGCCGTGCATGACCTCTCTGCCACCTACTTC	CAVDIRGGADGLTF	TGTGCCGTGGACATAAGAGGAGGTGCTGACGGACTCACCTTT	GKGTHLIIQP	GGCAAAGGGACTCATCTAATCATCCAGCCCT	83	1	clonotype3589	clonotype3589_consensus_2	1
AACCGCGGTGTTGGGA-1	true	AACCGCGGTGTTGGGA-1_contig_1	true	484	TRB	TRBV4-1		TRBJ2-3	TRBC2	true	true	DTEVTQTPKHLVMGMTNKKSLKCEQH	GACACTGAAGTTACCCAGACACCAAAACACCTGGTCATGGGAATGACAAATAAGAAGTCTTTGAAATGTGAACAACAT	MGHRA	ATGGGGCACAGGGCT	MYWYKQKAKKPPELMFV	ATGTATTGGTACAAGCAGAAAGCTAAGAAGCCACCGGAGCTCATGTTTGTC	YSYEKL	TACAGCTATGAGAAACTC	SINESVPSRFSPECPNSSLLNLHLHALQPEDSALYL	TCTATAAATGAAAGTGTGCCAAGTCGCTTCTCACCTGAATGCCCCAACAGCTCTCTCTTAAACCTTCACCTACACGCCCTGCAGCCAGAAGACTCAGCCCTGTATCTC	CASSQFPGGGTDTQYF	TGCGCCAGCAGCCAATTTCCCGGGGGAGGCACAGATACGCAGTATTTT	GPGTRLTVL	GGCCCAGGCACCCGGCTGACAGTGCTCG	1714	20	clonotype177	clonotype177_consensus_1	1
AACCGCGGTGTTGGGA-1	true	AACCGCGGTGTTGGGA-1_contig_2	true	656	TRA	TRAV8-3		TRAJ42	TRAC	true	true	AQSVTQPDIHITVSEGASLELRCNYS	GCCCAGTCAGTGACCCAGCCTGACATCCACATCACTGTCTCTGAAGGAGCCTCACTGGAGTTGAGATGTAACTATTCC	YGATPY	TATGGGGCAACACCTTAT	LFWYVQSPGQGLQLLLK	CTCTTCTGGTATGTCCAGTCCCCCGGCCAAGGCCTCCAGCTGCTCCTGAAG	YFSGDTLV	TACTTTTCAGGAGACACTCTGGTT	QGIKGFEAEFKRSQSSFNLRKPSVHWSDAAEYF	CAAGGCATTAAAGGCTTTGAGGCTGAATTTAAGAGGAGTCAATCTTCCTTCAATCTGAGGAAACCCTCTGTGCATTGGAGTGATGCTGCTGAGTACTTC	CAVGGGSQGNLIF	TGTGCTGTGGGCGGAGGAAGCCAAGGAAATCTCATCTTT	GKGTKLSVKP	GGAAAAGGCACTAAACTCTCTGTTAAACCAA	100	1	clonotype177	clonotype177_consensus_2	1
AACCGCGGTTGGAGGT-1	true	AACCGCGGTTGGAGGT-1_contig_1	true	497	TRB	TRBV10-2		TRBJ2-1	TRBC2	true	true	DAGITQSPRYKITETGRQVTLMCHQT	GATGCTGGAATCACCCAGAGCCCAAGATACAAGATCACAGAGACAGGAAGGCAGGTGACCTTGATGTGTCACCAGACT	WSHSY	TGGAGCCACAGCTAT	MFWYRQDLGHGLRLIYY	ATGTTCTGGTATCGACAAGACCTGGGACATGGGCTGAGGCTGATCTATTAC	SAAADI	TCAGCAGCTGCTGATATT	TDKGEVPDGYVVSRSKTENFPLTLESATRSQTSVYF	ACAGATAAAGGAGAAGTCCCCGATGGCTATGTTGTCTCCAGATCCAAGACAGAGAATTTCCCCCTCACTCTGGAGTCAGCTACCCGCTCCCAGACATCTGTGTATTTC	CASSVGTPSDLFF	TGCGCCAGCAGTGTCGGGACCCCCAGTGACTTATTCTTC	GPGTRLTVL	GGGCCAGGGACACGGCTCACCGTGCTAG	4948	58	clonotype61	clonotype61_consensus_1	1
AACCGCGGTTGGAGGT-1	true	AACCGCGGTTGGAGGT-1_contig_2	true	562	TRA	TRAV19		TRAJ38	TRAC	true	true	AQKVTQAQTEISVVEKEDVTLDCVYE	GCTCAGAAGGTAACTCAAGCGCAGACTGAAATTTCTGTGGTGGAGAAGGAGGATGTGACCTTGGACTGTGTGTATGAA	TRDTTYY	ACCCGTGATACTACTTATTAC	LFWYKQPPSGELVFLIR	TTATTCTGGTACAAGCAACCACCAAGTGGAGAATTGGTTTTCCTTATTCGT	RNSFDEQN	CGGAACTCTTTTGATGAGCAAAAT	EISGRYSWNFQKSTSSFNFTITASQVVDSAVYF	GAAATAAGTGGTCGGTATTCTTGGAACTTCCAGAAATCCACCAGTTCCTTCAACTTCACCATCACAGCCTCACAAGTCGTGGACTCAGCAGTATACTTC	CALNAGNNRKLIW	TGTGCTCTTAATGCTGGCAACAACCGTAAGCTGATTTGG	GLGTSLAVNP	GGATTGGGAACAAGCCTGGCAGTAAATCCGA	4799	59	clonotype61	clonotype61_consensus_2	1
AACCGCGTCAGGTTCA-1	false	AACCGCGTCAGGTTCA-1_contig_1	false	476	TRB	TRBV9		TRBJ2-1	TRBC2	true	true											CASSVGGTRNEQFF	TGTGCCAGCAGCGTAGGTGGGACTAGGAATGAGCAGTTCTTC			120	1
AACCGCGTCAGTTGAC-1	true	AACCGCGTCAGTTGAC-1_contig_1	true	506	TRA	TRAV25		TRAJ43	TRAC	true	true	GQQVMQIPQYQHVQEGEDFTTYCNSS	GGACAACAGGTAATGCAAATTCCTCAGTACCAGCATGTACAAGAAGGAGAGGACTTCACCACGTACTGCAATTCCTCA	TTLSN	ACTACTTTAAGCAAT	IQWYKQRPGGHPVFLIQ	ATACAGTGGTATAAGCAAAGGCCTGGTGGACATCCCGTTTTTTTGATACAG	LVKSGEV	TTAGTGAAGAGTGGAGAAGTG	KKQKRLTFQFGEAKKNSSLHITATQTTDVGTYF	AAGAAGCAGAAAAGACTGACATTTCAGTTTGGAGAAGCAAAAAAGAACAGCTCCCTGCACATCACAGCCACCCAGACTACAGATGTAGGAACCTACTTC	CAGGVDNNNDMRF	TGTGCAGGGGGGGTGGACAATAACAATGACATGCGCTTT	GAGTRLTVKP	GGAGCAGGGACCAGACTGACAGTAAAACCAA	102	2	clonotype1484	clonotype1484_consensus_2	1
AACCGCGTCAGTTGAC-1	true	AACCGCGTCAGTTGAC-1_contig_2	true	498	TRB	TRBV6-2		TRBJ2-1	TRBC2	true	true	NAGVTQTPKFRVLKTGQSMTLLCAQD	AATGCTGGTGTCACTCAGACCCCAAAATTCCGGGTCCTGAAGACAGGACAGAGCATGACACTGCTGTGTGCCCAGGAT	MNHEY	ATGAACCATGAATAC	MYWYRQDPGMGLRLIHY	ATGTACTGGTATCGACAAGACCCAGGCATGGGGCTGAGGCTGATTCATTAC	SVGEGT	TCAGTTGGTGAGGGTACA	TAKGEVPDGYNVSRLKKQNFLLGLESAAPSQTSVYF	ACTGCCAAAGGAGAGGTCCCTGATGGCTACAATGTCTCCAGATTAAAAAAACAGAATTTCCTGCTGGGGTTGGAGTCGGCTGCTCCCTCCCAAACATCTGTGTACTTC	CASSYFRYNEQFF	TGTGCCAGCAGTTACTTTCGGTACAATGAGCAGTTCTTC	GPGTRLTVL	GGGCCAGGGACACGGCTCACCGTGCTAG	651	7	clonotype1484	clonotype1484_consensus_1	1
AACCGCGTCCCAGGTG-1	false	AACCGCGTCCCAGGTG-1_contig_1	false	525	TRA	TRAV21		TRAJ32	TRAC	true	true											CAVRGYGGATNKLIF	TGTGCTGTGAGAGGCTATGGTGGTGCTACAAACAAGCTCATCTTT			79	1
AACCGCGTCCTATGTT-1	false	AACCGCGTCCTATGTT-1_contig_1	false	468	TRB	TRBV27		TRBJ2-1	TRBC2	true	true											CASSIGTANEQFF	TGTGCCAGCAGTATCGGGACAGCCAATGAGCAGTTCTTC			33	1
AACCGCGTCGCCCTTA-1	true	AACCGCGTCGCCCTTA-1_contig_1	true	509	TRB	TRBV7-9		TRBJ1-3	TRBC1	true	true	DTGVSQDPRHKITKRGQNVTFRCDPI	GATACTGGAGTCTCCCAGGACCCCAGACACAAGATCACAAAGAGGGGACAGAATGTAACTTTCAGGTGTGATCCAATT	SEHNR	TCTGAACACAACCGC	LYWYRQTLGQGPEFLTY	CTTTATTGGTACCGACAGACCCTGGGGCAGGGCCCAGAGTTTCTGACTTAC	FQNEAQ	TTCCAGAATGAAGCTCAA	LEKSRLLSDRFSAERPKGSFSTLEIQRTEQGDSAMYL	CTAGAAAAATCAAGGCTGCTCAGTGATCGGTTCTCTGCAGAGAGGCCTAAGGGATCTTTCTCCACCTTGGAGATCCAGCGCACAGAGCAGGGGGACTCGGCCATGTATCTC	CASSLFGQLSSGNTIYF	TGTGCCAGCAGCTTATTTGGACAACTAAGCTCTGGAAACACCATATATTTT	GEGSWLTVV	GGAGAGGGAAGTTGGCTCACTGTTGTAG	597	9	clonotype5550	clonotype5550_consensus_1	1
AACCGCGTCGTTGCCT-1	false	AACCGCGTCGTTGCCT-1_contig_1	false	469	TRB	TRBV28		TRBJ1-4	TRBC1	true	true											CASSFPGGNEKLFF	TGTGCCAGCAGTTTCCCAGGGGGCAATGAAAAACTGTTTTTT			53	1
AACCGCGTCTCAAGTG-1	false	AACCGCGTCTCAAGTG-1_contig_1	false	483	TRB	TRBV29-1		TRBJ2-1	TRBC2	true	true											CSVGRDRYNEQFF	TGCAGCGTTGGGAGGGACAGATACAATGAGCAGTTCTTC			100	1
AACCGCGTCTGTCAAG-1	true	AACCGCGTCTGTCAAG-1_contig_1	true	454	TRA	TRAV9-2		TRAJ52	TRAC	true	true	GDSVTQMEGPVTLSEEAFLTINCTYT	GGAGATTCAGTGACCCAGATGGAAGGGCCAGTGACTCTCTCAGAAGAGGCCTTCCTGACTATAAACTGCACGTACACA	ATGYPS	GCCACAGGATACCCTTCC	LFWYVQYPGEGLQLLLK	CTTTTCTGGTATGTCCAATATCCTGGAGAAGGTCTACAGCTCCTCCTGAAA	ATKADDK	GCCACGAAGGCTGATGACAAG	GSNKGFEATYRKETTSFHLEKGSVQVSDSAVYF	GGAAGCAACAAAGGTTTTGAAGCCACATACCGTAAAGAAACCACTTCTTTCCACTTGGAGAAAGGCTCAGTTCAAGTGTCAGACTCAGCGGTGTACTTC	CALYDAGGTSYGKLTF	TGTGCTCTCTACGATGCTGGTGGTACTAGCTATGGAAAGCTGACATTT	GQGTILTVHP	GGACAAGGGACCATCTTGACTGTCCATCCAA	253	3	clonotype2798	clonotype2798_consensus_2	1
AACCGCGTCTGTCAAG-1	true	AACCGCGTCTGTCAAG-1_contig_2	true	515	TRB	TRBV6-2		TRBJ2-3	TRBC2	true	true	NAGVTQTPKFRVLKTGQSMTLLCAQD	AATGCTGGTGTCACTCAGACCCCAAAATTCCGGGTCCTGAAGACAGGACAGAGCATGACACTGCTGTGTGCCCAGGAT	MNHEY	ATGAACCATGAATAC	MYWYRQDPGMGLRLIHY	ATGTACTGGTATCGACAAGACCCAGGCATGGGGCTGAGGCTGATTCATTAC	SVGEGT	TCAGTTGGTGAGGGTACA	TAKGEVPDGYNVSRLKKQNFLLGLESAAPSQTSVYF	ACTGCCAAAGGAGAGGTCCCTGATGGCTACAATGTCTCCAGATTAAAAAAACAGAATTTCCTGCTGGGGTTGGAGTCGGCTGCTCCCTCCCAAACATCTGTGTACTTC	CASSTQGGADTQYF	TGTGCCAGCAGTACTCAGGGAGGGGCAGATACGCAGTATTTT	GPGTRLTVL	GGCCCAGGCACCCGGCTGACAGTGCTCG	110	3	clonotype2798	clonotype2798_consensus_1	1
AACGTTGAGAACTCGG-1	false	AACGTTGAGAACTCGG-1_contig_1	false	476	TRB	TRBV9	TRBD1	TRBJ2-4	TRBC2	true	true											CASSQTGDLRNIQYF	TGTGCCAGCAGCCAGACAGGGGACCTTAGGAACATTCAGTACTTC			110	1
AACGTTGAGCAACGGT-1	false	AACGTTGAGCAACGGT-1_contig_1	false	503	TRB	TRBV7-3		TRBJ2-2	TRBC2	true	true											CASSALPLNTGELFF	TGTGCCAGCAGCGCCCTCCCCCTGAACACCGGGGAGCTGTTTTTT			50	1
AACGTTGAGCGTAATA-1	false	AACGTTGAGCGTAATA-1_contig_1	false	466	TRB	TRBV28		TRBJ2-1	TRBC2	true	true											CASSSGLPAYNEQFF	TGTGCCAGCAGTTCCGGACTCCCTGCCTACAATGAGCAGTTCTTC			100	1
AACGTTGAGCTATGCT-1	false	AACGTTGAGCTATGCT-1_contig_1	false	486	TRB	TRBV20-1		TRBJ1-1	TRBC1	true	true											CSARGPNTEAFF	TGCAGTGCTAGGGGCCCGAACACTGAAGCTTTCTTT			120	2
AACGTTGAGCTATGCT-1	false	AACGTTGAGCTATGCT-1_contig_2	false	468	TRA	TRAV21		TRAJ22	TRAC	true	true											CAASGSARQLTF	TGTGCGGCGTCTGGTTCTGCAAGGCAACTGACCTTT			133	2
AACGTTGCAACGATCT-1	false	AACGTTGCAACGATCT-1_contig_1	false	473	TRB	TRBV10-3		TRBJ2-7	TRBC2	true	true											CAISSSPGWLEQYF	TGTGCCATCAGCTCGTCCCCCGGCTGGCTGGAGCAGTACTTC			94	1
AACGTTGCACAACTGT-1	true	AACGTTGCACAACTGT-1_contig_1	true	467	TRB	TRBV10-3		TRBJ2-7	TRBC2	true	true	DAGITQSPRHKVTETGTPVTLRCHQT	GATGCTGGAATCACCCAGAGCCCAAGACACAAGGTCACAGAGACAGGAACACCAGTGACTCTGAGATGTCACCAGACT	ENHRY	GAGAACCACCGCTAT	MYWYRQDPGHGLRLIHY	ATGTACTGGTATCGACAAGACCCGGGGCATGGGCTGAGGCTGATCCATTAC	SYGVKD	TCATATGGTGTTAAAGAT	TDKGEVSDGYSVSRSKTEDFLLTLESATSSQTSVYF	ACTGACAAAGGAGAAGTCTCAGATGGCTATAGTGTCTCTAGATCAAAGACAGAGGATTTCCTCCTCACTCTGGAGTCCGCTACCAGCTCCCAGACATCTGTGTACTTC	CAISEMVFEQYF	TGTGCCATCAGTGAGATGGTGTTCGAGCAGTACTTC	GPGTRLTVT	GGGCCGGGCACCAGGCTCACGGTCACAG	594	8	clonotype860	clonotype860_consensus_1	1
AACGTTGCACAACTGT-1	true	AACGTTGCACAACTGT-1_contig_2	true	507	TRA	TRAV27		TRAJ58	TRAC	true	true	TQLLEQSPQFLSIQEGENLTVYCNSS	ACCCAGCTGCTGGAGCAGAGCCCTCAGTTTCTAAGCATCCAAGAGGGAGAAAATCTCACTGTGTACTGCAACTCCTCA	SVFSS	AGTGTTTTTTCCAGC	LQWYRQEPGEGPVLLVT	TTACAATGGTACAGACAGGAGCCTGGGGAAGGTCCTGTCCTCCTGGTGACA	VVTGGEV	GTAGTTACGGGTGGAGAAGTG	KKLKRLTFQFGDARKDSSLHITAAQPGDTGLYL	AAGAAGCTGAAGAGACTAACCTTTCAGTTTGGTGATGCAAGAAAGGACAGTTCTCTCCACATCACTGCAGCCCAGCCTGGTGATACAGGCCTCTACCTC	CAGEETSGSRLTF	TGTGCAGGAGAAGAAACCAGTGGCTCTAGGTTGACCTTT	GEGTQLTVNP	GGGGAAGGAACACAGCTCACAGTGAATCCTG	113	3	clonotype860	clonotype860_consensus_2	1
AACGTTGCACTTACGA-1	false	AACGTTGCACTTACGA-1_contig_1	false	521	TRA	TRAV27		TRAJ43	TRAC	true	true											CAGPRGNDMRF	TGTGCAGGACCTCGCGGCAATGACATGCGCTTT			71	1
AACGTTGCAGCCTTTC-1	true	AACGTTGCAGCCTTTC-1_contig_1	true	493	TRB	TRBV3-1	TRBD1	TRBJ1-2	TRBC1	true	true	DTAVSQTPKYLVTQMGNDKSIKCEQN	GACACAGCTGTTTCCCAGACTCCAAAATACCTGGTCACACAGATGGGAAACGACAAGTCCATTAAATGTGAACAAAAT	LGHDT	CTGGGCCATGATACT	MYWYKQDSKKFLKIMFS	ATGTATTGGTATAAACAGGACTCTAAGAAATTTCTGAAGATAATGTTTAGC	YNNKEL	TACAATAATAAGGAGCTC	IINETVPNRFSPKSPDKAHLNLHINSLELGDSAVYF	ATTATAAATGAAACAGTTCCAAATCGCTTCTCACCTAAATCTCCAGACAAAGCTCACTTAAATCTTCACATCAATTCCCTGGAGCTTGGTGACTCTGCTGTGTATTTC	CASSPLGAGGYTF	TGTGCCAGCAGCCCATTAGGGGCAGGAGGCTACACCTTC	GSGTRLTVV	GGTTCGGGGACCAGGTTAACCGTTGTAG	646	8	clonotype1472	clonotype1472_consensus_1	1
AACGTTGCAGCCTTTC-1	true	AACGTTGCAGCCTTTC-1_contig_2	true	548	TRA	TRAV16		TRAJ29	TRAC	true	true	AQRVTQPEKLLSVFKGAPVELKCNYS	GCCCAGAGAGTGACTCAGCCCGAGAAGCTCCTCTCTGTCTTTAAAGGGGCCCCAGTGGAGCTGAAGTGCAACTATTCC	YSGSPE	TATTCTGGGAGTCCTGAA	LFWYVQYSRQRLQLLLR	CTCTTCTGGTATGTCCAGTACTCCAGACAACGCCTCCAGTTACTCTTGAGA	HISR	CACATCTCTAGA	ESIKGFTADLNKGETSFHLKKPFAQEEDSAMYY	GAGAGCATCAAAGGCTTCACTGCTGACCTTAACAAAGGCGAGACATCTTTCCACCTGAAGAAACCATTTGCTCAAGAGGAAGACTCAGCCATGTATTAC	CAPRNSGNTPLVF	TGTGCTCCTCGGAATTCAGGAAACACACCTCTTGTCTTT	GKGTRLSVIA	GGAAAGGGCACAAGACTTTCTGTGATTGCAA	89	1	clonotype1472	clonotype1472_consensus_3	1
AACGTTGCAGCCTTTC-1	true	AACGTTGCAGCCTTTC-1_contig_3	true	558	TRA	TRAV5		TRAJ45	TRAC	true	true	GEDVEQSLFLSVREGDSSVINCTYT	GGAGAGGATGTGGAGCAGAGTCTTTTCCTGAGTGTCCGAGAGGGAGACAGCTCCGTTATAAACTGCACTTACACA	DSSSTY	GACAGCTCCTCCACCTAC	LYWYKQEPGAGLQLLTY	TTATACTGGTATAAGCAAGAACCTGGAGCAGGTCTCCAGTTGCTGACGTAT	IFSNMDM	ATTTTTTCAAATATGGACATG	KQDQRLTVLLNKKDKHLSLRIADTQTGDSAIYF	AAACAAGACCAAAGACTCACTGTTCTATTGAATAAAAAGGATAAACATCTGTCTCTGCGCATTGCAGACACCCAGACTGGGGACTCAGCTATCTACTTC	CAERGSGGGADGLTF	TGTGCAGAGAGGGGTTCAGGAGGAGGTGCTGACGGACTCACCTTT	GKGTHLIIQP	GGCAAAGGGACTCATCTAATCATCCAGCCCT	98	1	clonotype1472	clonotype1472_consensus_2	1
AACGTTGCAGCTATTG-1	false	AACGTTGCAGCTATTG-1_contig_1	false	568	TRA	TRAV19		TRAJ20	TRAC	true	true											CALSEAQGNDYKLSF	TGTGCTCTGAGTGAGGCGCAAGGTAACGACTACAAGCTCAGCTTT			114	1
AACGTTGCATTTCAGG-1	true	AACGTTGCATTTCAGG-1_contig_1	true	497	TRA	TRAV38-2/DV8		TRAJ42	TRAC	true	true	AQTVTQSQPEMSVQEAETVTLSCTYD	GCTCAGACAGTCACTCAGTCTCAACCAGAGATGTCTGTGCAGGAGGCAGAGACCGTGACCCTGAGCTGCACATATGAC	TSESDYY	ACCAGTGAGAGTGATTATTAT	LFWYKQPPSRQMILVIR	TTATTCTGGTACAAGCAGCCTCCCAGCAGGCAGATGATTCTCGTTATTCGC	QEAYKQQN	CAAGAAGCTTATAAGCAACAGAAT	ATENRFSVNFQKAAKSFSLKISDSQLGDAAMYF	GCAACAGAGAATCGTTTCTCTGTGAACTTCCAGAAAGCAGCCAAATCCTTCAGTCTCAAGATCTCAGACTCACAGCTGGGGGATGCCGCGATGTATTTC	CAYRSMEGSQGNLIF	TGTGCTTATAGGAGCATGGAAGGAAGCCAAGGAAATCTCATCTTT	GKGTKLSVKP	GGAAAAGGCACTAAACTCTCTGTTAAACCAA	321	6	clonotype8	clonotype8_consensus_2	1
AACGTTGCATTTCAGG-1	true	AACGTTGCATTTCAGG-1_contig_2	true	512	TRB	TRBV6-2		TRBJ1-1	TRBC1	true	true	NAGVTQTPKFRVLKTGQSMTLLCAQD	AATGCTGGTGTCACTCAGACCCCAAAATTCCGGGTCCTGAAGACAGGACAGAGCATGACACTGCTGTGTGCCCAGGAT	MNHEY	ATGAACCATGAATAC	MYWYRQDPGMGLRLIHY	ATGTACTGGTATCGACAAGACCCAGGCATGGGGCTGAGGCTGATTCATTAC	SVGEGT	TCAGTTGGTGAGGGTACA	TAKGEVPDGYNVSRLKKQNFLLGLESAAPSQTSVYF	ACTGCCAAAGGAGAGGTCCCTGATGGCTACAATGTCTCCAGATTAAAAAAACAGAATTTCCTGCTGGGGTTGGAGTCGGCTGCTCCCTCCCAAACATCTGTGTACTTC	CASKHRVPTEAFF	TGTGCCAGCAAACACAGGGTTCCCACTGAAGCTTTCTTT	GQGTRLTVV	GGACAAGGCACCAGACTCACAGTTGTAG	1472	16	clonotype8	clonotype8_consensus_1	1
AACGTTGCATTTGCCC-1	true	AACGTTGCATTTGCCC-1_contig_1	true	493	TRB	TRBV7-2		TRBJ1-5	TRBC1	true	true	GAGVSQSPSNKVTEKGKDVELRCDPI	GGAGCTGGAGTCTCCCAGTCCCCCAGTAACAAGGTCACAGAGAAGGGAAAGGATGTAGAGCTCAGGTGTGATCCAATT	SGHTA	TCAGGTCATACTGCC	LYWYRQSLGQGLEFLIY	CTTTACTGGTACCGACAGAGCCTGGGGCAGGGCCTGGAGTTTTTAATTTAC	FQGNSA	TTCCAAGGCAACAGTGCA	PDKSGLPSDRFSAERTGGSVSTLTIQRTQQEDSAVYL	CCAGACAAATCAGGGCTGCCCAGTGATCGCTTCTCTGCAGAGAGGACTGGGGGATCCGTCTCCACTCTGACGATCCAGCGCACACAGCAGGAGGACTCGGCCGTGTATCTC	CASSGNNQPQHF	TGTGCCAGCTCAGGGAATAATCAGCCCCAGCATTTT	GDGTRLSIL	GGTGATGGGACTCGACTCTCCATCCTAG	1540	22	clonotype1766	clonotype1766_consensus_1	1
AACGTTGCATTTGCCC-1	true	AACGTTGCATTTGCCC-1_contig_2	true	525	TRB	TRBV7-8	TRBD1	TRBJ1-2	TRBC1	true	true	GAGVSQSPRYKVAKRGQDVALRCDPI	GGTGCTGGAGTCTCCCAGTCCCCTAGGTACAAAGTCGCAAAGAGAGGACAGGATGTAGCTCTCAGGTGTGATCCAATT	SGHVS	TCGGGTCATGTATCC	LFWYQQALGQGPEFLTY	CTTTTTTGGTACCAACAGGCCCTGGGGCAGGGGCCAGAGTTTCTGACTTAT	FQNEAQ	TTCCAGAATGAAGCTCAA	LDKSGLPSDRFFAERPEGSVSTLKIQRTQQEDSAVYL	CTAGACAAATCGGGGCTGCCCAGTGATCGCTTCTTTGCAGAAAGGCCTGAGGGATCCGTCTCCACTCTGAAGATCCAGCGCACACAGCAGGAGGACTCCGCCGTGTATCTC	CASSSRHVGTGGANRGYTF	TGTGCCAGCAGCTCACGGCATGTCGGGACAGGGGGCGCGAATCGGGGCTACACCTTC	GSGTRLTVV	GGTTCGGGGACCAGGTTAACCGTTGTAG	523	10	clonotype1766	clonotype1766_consensus_2	1
AACGTTGCATTTGCCC-1	true	AACGTTGCATTTGCCC-1_contig_3	true	498	TRA	TRAV9-2		TRAJ53	TRAC	true	true	GDSVTQMEGPVTLSEEAFLTINCTYT	GGAGATTCAGTGACCCAGATGGAAGGGCCAGTGACTCTCTCAGAAGAGGCCTTCCTGACTATAAACTGCACGTACACA	ATGYPS	GCCACAGGATACCCTTCC	LFWYVQYPGEGLQLLLK	CTTTTCTGGTATGTCCAATATCCTGGAGAAGGTCTACAGCTCCTCCTGAAA	ATKADDK	GCCACGAAGGCTGATGACAAG	GSNKGFEATYRKETTSFHLEKGSVQVSDSAVYF	GGAAGCAACAAAGGTTTTGAAGCCACATACCGTAAAGAAACCACTTCTTTCCACTTGGAGAAAGGCTCAGTTCAAGTGTCAGACTCAGCGGTGTACTTC	CALSRSGGSNYKLTF	TGTGCTCTGAGTAGGAGTGGAGGTAGCAACTATAAACTGACATTT	GKGTLLTVNP	GGAAAAGGAACTCTCTTAACCGTGAATCCAA	247	7	clonotype1766	clonotype1766_consensus_3	1
AACGTTGGTACAGCAG-1	true	AACGTTGGTACAGCAG-1_contig_1	true	650	TRB	TRBV5-4		TRBJ1-1	TRBC1	true	true	ETGVTQSPTHLIKTRGQQVTLRCSSQ	GAGACTGGAGTCACCCAAAGTCCCACACACCTGATCAAAACGAGAGGACAGCAAGTGACTCTGAGATGCTCTTCTCAG	SGHNT	TCTGGGCACAACACT	VSWYQQALGQGPQFIFQ	GTGTCCTGGTACCAACAGGCCCTGGGTCAGGGGCCCCAGTTTATCTTTCAG	YYREEE	TATTATAGGGAGGAAGAG	NGRGNFPPRFSGLQFPNYSSELNVNALELDDSALYL	AATGGCAGAGGAAACTTCCCTCCTAGATTCTCAGGTCTCCAGTTCCCTAATTATAGCTCTGAGCTGAATGTGAACGCCTTGGAGCTGGACGACTCGGCCCTGTATCTC	CASSPTAGSTEAFF	TGTGCCAGCAGCCCCACCGCGGGATCGACTGAAGCTTTCTTT	GQGTRLTVV	GGACAAGGCACCAGACTCACAGTTGTAG	312	5	clonotype2185	clonotype2185_consensus_1	1
AACGTTGGTACAGCAG-1	true	AACGTTGGTACAGCAG-1_contig_2	true	310	None			TRBJ2-3	TRBC2	false	false															408	6
AACGTTGGTACCGAGA-1	false	AACGTTGGTACCGAGA-1_contig_1	false	446	TRA	TRAV9-2		TRAJ54	TRAC	true	true											CALSESKLVF	TGTGCTCTGAGTGAGTCCAAGCTGGTATTT			170	1
AACGTTGGTAGAAGGA-1	false	AACGTTGGTAGAAGGA-1_contig_1	false	515	TRA	TRAV5		TRAJ16	TRAC	true	true											CAEIFSDGQKLLF	TGTGCAGAAATTTTTTCAGATGGCCAGAAGCTGCTCTTT			63	1
AACGTTGGTATAGTAG-1	false	AACGTTGGTATAGTAG-1_contig_1	false	418	None			TRBJ2-2P	TRBC2	false	false															257	5
AACGTTGGTCCGAACC-1	false	AACGTTGGTCCGAACC-1_contig_1	false	565	TRA	TRAV19		TRAJ21	TRAC	true	true											CALSEAGNFNKFYF	TGTGCTCTGAGTGAGGCGGGCAACTTCAACAAATTTTACTTT			100	3
AACGTTGGTCCGAGTC-1	true	AACGTTGGTCCGAGTC-1_contig_1	true	514	TRA	TRAV14/DV4		TRAJ21	TRAC	true	true	AQKITQTQPGMFVQEKEAVTLDCTYD	GCCCAGAAGATAACTCAAACCCAACCAGGAATGTTCGTGCAGGAAAAGGAGGCTGTGACTCTGGACTGCACATATGAC	TSDPSYG	ACCAGTGATCCAAGTTATGGT	LFWYKQPSSGEMIFLIY	CTATTCTGGTACAAGCAGCCCAGCAGTGGGGAAATGATTTTTCTTATTTAT	QGSYDQQN	CAGGGGTCTTATGACCAGCAAAAT	ATEGRYSLNFQKARKSANLVISASQLGDSAMYF	GCAACAGAAGGTCGCTACTCATTGAATTTCCAGAAGGCAAGAAAATCCGCCAACCTTGTCATCTCCGCTTCACAACTGGGGGACTCAGCAATGTATTTC	CALRLKYNFNKFYF	TGTGCACTCCGGCTTAAATACAACTTCAACAAATTTTACTTT	GSGTKLNVKP	GGATCTGGGACCAAACTCAATGTAAAACCAA	123	1	clonotype1077	clonotype1077_consensus_2	1
AACGTTGGTCCGAGTC-1	true	AACGTTGGTCCGAGTC-1_contig_2	true	486	TRB	TRBV27		TRBJ2-3	TRBC2	true	true	EAQVTQNPRYLITVTGKKLTVTCSQN	GAAGCCCAAGTGACCCAGAACCCAAGATACCTCATCACAGTGACTGGAAAGAAGTTAACAGTGACTTGTTCTCAGAAT	MNHEY	ATGAACCATGAGTAT	MSWYRQDPGLGLRQIYY	ATGTCCTGGTATCGACAAGACCCAGGGCTGGGCTTAAGGCAGATCTACTAT	SMNVEV	TCAATGAATGTTGAGGTG	TDKGDVPEGYKVSRKEKRNFPLILESPSPNQTSLYF	ACTGATAAGGGAGATGTTCCTGAAGGGTACAAAGTCTCTCGAAAAGAGAAGAGGAATTTCCCCCTGATCCTGGAGTCGCCCAGCCCCAACCAGACCTCTCTGTACTTC	CASSSSTDTQYF	TGTGCCAGCAGTTCGAGCACAGATACGCAGTATTTT	GPGTRLTVL	GGCCCAGGCACCCGGCTGACAGTGCTCG	434	4	clonotype1077	clonotype1077_consensus_1	1
AACGTTGGTGCTCTTC-1	false	AACGTTGGTGCTCTTC-1_contig_1	false	491	TRB	TRBV7-2		TRBJ2-2	TRBC2	true	true											CASSSGGSNTGELFF	TGTGCCAGCAGCTCCGGAGGCTCCAACACCGGGGAGCTGTTTTTT			122	2
AACGTTGTCAACCAAC-1	false	AACGTTGTCAACCAAC-1_contig_1	false	517	TRB	TRBV11-2		TRBJ1-1	TRBC1	true	true											CASSSHGGPYTEAFF	TGTGCCAGCAGCTCTCACGGGGGTCCATACACTGAAGCTTTCTTT			144	1
AACGTTGTCAGGTTCA-1	false	AACGTTGTCAGGTTCA-1_contig_1	false	573	TRA	TRAV8-4		TRAJ17	TRAC	true	true											CAVSDPGAAGNKLTF	TGTGCTGTGAGTGATCCCGGAGCTGCAGGCAACAAGCTAACTTTT			130	2
AACGTTGTCAGGTTCA-1	false	AACGTTGTCAGGTTCA-1_contig_2	false	513	TRB	TRBV5-5		TRBJ2-1	TRBC2	true	true											CASSFRWDEQFF	TGTGCCAGCAGCTTTCGGTGGGATGAGCAGTTCTTC			220	2
AACGTTGTCATAAAGG-1	false	AACGTTGTCATAAAGG-1_contig_1	true	503	TRA	TRAV6		TRAJ27	TRAC	true	true											CALDELEAGKSTF	TGTGCTCTAGACGAACTAGAGGCAGGCAAATCAACCTTT			91	1
AACGTTGTCATAAAGG-1	false	AACGTTGTCATAAAGG-1_contig_2	true	383	TRB	TRBV10-3	TRBD1	TRBJ2-3	TRBC2	false	false											CAISEAGGTDTQYF	TGTGCCATCAGTGAGGCGGGGGGCACAGATACGCAGTATTTT			55	2
AACGTTGTCATAAAGG-1	false	AACGTTGTCATAAAGG-1_contig_3	true	443	None			TRBJ2-7	TRBC2	false	false															634	8
AACGTTGTCCAGATCA-1	false	AACGTTGTCCAGATCA-1_contig_1	false	317	None			TRBJ2-3	TRBC2	false	false															97	1
AACGTTGTCGAATCCA-1	false	AACGTTGTCGAATCCA-1_contig_1	false	480	TRB	TRBV6-5	TRBD1	TRBJ1-1	TRBC1	true	true											CASRQQGATEAFF	TGTGCCAGCAGGCAACAGGGGGCGACTGAAGCTTTCTTT			67	1
AACGTTGTCGTCCGTT-1	true	AACGTTGTCGTCCGTT-1_contig_1	true	647	TRB	TRBV5-4		TRBJ1-1	TRBC1	true	true	ETGVTQSPTHLIKTRGQQVTLRCSSQ	GAGACTGGAGTCACCCAAAGTCCCACACACCTGATCAAAACGAGAGGACAGCAAGTGACTCTGAGATGCTCTTCTCAG	SGHNT	TCTGGGCACAACACT	VSWYQQALGQGPQFIFQ	GTGTCCTGGTACCAACAGGCCCTGGGTCAGGGGCCCCAGTTTATCTTTCAG	YYREEE	TATTATAGGGAGGAAGAG	NGRGNFPPRFSGLQFPNYSSELNVNALELDDSALYL	AATGGCAGAGGAAACTTCCCTCCTAGATTCTCAGGTCTCCAGTTCCCTAATTATAGCTCTGAGCTGAATGTGAACGCCTTGGAGCTGGACGACTCGGCCCTGTATCTC	CASSLDGNTEAFF	TGTGCCAGCAGCTTGGACGGGAACACTGAAGCTTTCTTT	GQGTRLTVV	GGACAAGGCACCAGACTCACAGTTGTAG	613	8	clonotype1507	clonotype1507_consensus_1	1
AACGTTGTCGTCCGTT-1	true	AACGTTGTCGTCCGTT-1_contig_2	true	503	TRA	TRAV30		TRAJ54	TRAC	true	true	QQPVQSPQAVILREGEDAVINCSSS	CAACAACCAGTGCAGAGTCCTCAAGCCGTGATCCTCCGAGAAGGGGAAGATGCTGTCATCAACTGCAGTTCCTCC	KALYS	AAGGCTTTATATTCT	VHWYRQKHGEAPVFLMI	GTACACTGGTACAGGCAGAAGCATGGTGAAGCACCCGTCTTCCTGATGATA	LLKGGEQ	TTACTGAAGGGTGGAGAACAG	KGHDKISASFNEKKQQSSLYLTASQLSYSGTYF	AAGGGTCATGACAAAATATCTGCTTCATTTAATGAAAAAAAGCAGCAAAGCTCCCTGTACCTTACGGCCTCCCAGCTCAGTTACTCAGGAACCTACTTC	CGTQGAQKLVF	TGCGGCACACAGGGAGCCCAGAAGCTGGTATTT	GQGTRLTINP	GGCCAAGGAACCAGGCTGACTATCAACCCAA	266	3	clonotype1507	clonotype1507_consensus_2	1
AACGTTGTCTCCCTGA-1	false	AACGTTGTCTCCCTGA-1_contig_1	false	466	TRB	TRBV4-3		TRBJ2-3	TRBC2	true	true											CASSQVHADTQYF	TGCGCCAGCAGCCAAGTTCACGCAGATACGCAGTATTTT			99	1
AACGTTGTCTCCCTGA-1	false	AACGTTGTCTCCCTGA-1_contig_2	false	510	TRB	TRBV6-2		TRBJ2-7	TRBC2	true	true											CASSYPTYAGENEQYF	TGTGCCAGCAGTTACCCGACTTACGCGGGAGAGAACGAGCAGTACTTC			72	1
AACGTTGTCTTAACCT-1	false	AACGTTGTCTTAACCT-1_contig_1	false	636	TRA	TRAV19		TRAJ58	TRAC	true	true											CALSLEGETSGSRLTF	TGTGCTCTGAGTTTGGAGGGGGAAACCAGTGGCTCTAGGTTGACCTTT			88	1
AACGTTGTCTTAACCT-1	false	AACGTTGTCTTAACCT-1_contig_2	false	333	None			TRBJ2-1	TRBC2	false	false															100	1
AACTCAGAGAAGGCCT-1	true	AACTCAGAGAAGGCCT-1_contig_1	true	504	TRA	TRAV12-3		TRAJ28	TRAC	true	true	QKEVEQDPGPLSVPEGAIVSLNCTYS	CAGAAGGAGGTGGAGCAGGATCCTGGACCACTCAGTGTTCCAGAGGGAGCCATTGTTTCTCTCAACTGCACTTACAGC	NSAFQY	AACAGTGCTTTTCAATAC	FMWYRQYSRKGPELLMY	TTCATGTGGTACAGACAGTATTCCAGAAAAGGCCCTGAGTTGCTGATGTAC	TYSSGN	ACATACTCCAGTGGTAAC	KEDGRFTAQVDKSSKYISLFIRDSQPSDSATYL	AAAGAAGATGGAAGGTTTACAGCACAGGTCGATAAATCCAGCAAGTATATCTCCTTGTTCATCAGAGACTCACAGCCCAGTGATTCAGCCACCTACCTC	CAMSDGGAGSYQLTF	TGTGCAATGAGCGATGGGGGGGCTGGGAGTTACCAACTCACTTTC	GKGTKLSVIP	GGGAAGGGGACCAAACTCTCGGTCATACCAA	249	4	clonotype1078	clonotype1078_consensus_2	1
AACTCAGAGAAGGCCT-1	true	AACTCAGAGAAGGCCT-1_contig_2	true	644	TRB	TRBV5-4		TRBJ1-2	TRBC1	true	true	ETGVTQSPTHLIKTRGQQVTLRCSSQ	GAGACTGGAGTCACCCAAAGTCCCACACACCTGATCAAAACGAGAGGACAGCAAGTGACTCTGAGATGCTCTTCTCAG	SGHNT	TCTGGGCACAACACT	VSWYQQALGQGPQFIFQ	GTGTCCTGGTACCAACAGGCCCTGGGTCAGGGGCCCCAGTTTATCTTTCAG	YYREEE	TATTATAGGGAGGAAGAG	NGRGNFPPRFSGLQFPNYSSELNVNALELDDSALYL	AATGGCAGAGGAAACTTCCCTCCTAGATTCTCAGGTCTCCAGTTCCCTAATTATAGCTCTGAGCTGAATGTGAACGCCTTGGAGCTGGACGACTCGGCCCTGTATCTC	CASSHPMRGYTF	TGTGCCAGCAGTCATCCCATGAGAGGCTACACCTTC	GSGTRLTVV	GGTTCGGGGACCAGGTTAACCGTTGTAG	580	8	clonotype1078	clonotype1078_consensus_1	1
AACTCAGAGACCCACC-1	true	AACTCAGAGACCCACC-1_contig_1	true	492	TRA	TRAV26-2		TRAJ57	TRAC	true	true	DAKTTQPNSMESNEEEPVHLPCNHS	GATGCTAAGACCACACAGCCAAATTCAATGGAGAGTAACGAAGAAGAGCCTGTTCACTTGCCTTGTAACCACTCC	TISGTDY	ACAATCAGTGGAACTGATTAC	IHWYRQLPSQGPEYVIH	ATACATTGGTATCGACAGCTTCCCTCCCAGGGTCCAGAGTACGTGATTCAT	GLTSN	GGTCTTACAAGCAAT	VNNRMASLAIAEDRKSSTLILHRATLRDAAVYY	GTGAACAACAGAATGGCCTCTCTGGCAATCGCTGAAGACAGAAAGTCCAGTACCTTGATCCTGCACCGTGCTACCTTGAGAGATGCTGCTGTGTACTAC	CILLSTQGGSEKLVF	TGCATCCTTCTATCAACTCAGGGCGGATCTGAAAAGCTGGTCTTT	GKGTKLTVNP	GGAAAGGGAACGAAACTGACAGTAAACCCAT	202	3	clonotype400	clonotype400_consensus_1	1
AACTCAGAGACGACGT-1	true	AACTCAGAGACGACGT-1_contig_1	true	527	TRB	TRBV20-1		TRBJ2-1	TRBC2	true	true	GAVVSQHPSWVICKSGTSVKIECRSL	GGTGCTGTCGTCTCTCAACATCCGAGCTGGGTTATCTGTAAGAGTGGAACCTCTGTGAAGATCGAGTGCCGTTCCCTG	DFQATT	GACTTTCAGGCCACAACT	MFWYRQFPKQSLMLMAT	ATGTTTTGGTATCGTCAGTTCCCGAAACAGAGTCTCATGCTGATGGCAACT	SNEGSKA	TCCAATGAGGGCTCCAAGGCC	TYEQGVEKDKFLINHASLTLSTLTVTSAHPEDSSFYI	ACATACGAGCAAGGCGTCGAGAAGGACAAGTTTCTCATCAACCATGCAAGCCTGACCTTGTCCACTCTGACAGTGACCAGTGCCCATCCTGAAGACAGCAGCTTCTACATC	CSARDLDGSSYNEQFF	TGCAGTGCTAGAGATCTAGACGGGAGCTCCTACAATGAGCAGTTCTTC	GPGTRLTVL	GGGCCAGGGACACGGCTCACCGTGCTAG	1163	15	clonotype133	clonotype133_consensus_1	1
AACTCAGAGACGACGT-1	true	AACTCAGAGACGACGT-1_contig_2	true	505	TRA	TRAV1-2		TRAJ33	TRAC	true	true	GQNIDQPTEMTATEGAIVQINCTYQ	GGACAAAACATTGACCAGCCCACTGAGATGACAGCTACGGAAGGTGCCATTGTCCAGATCAACTGCACGTACCAG	TSGFNG	ACATCTGGGTTCAACGGG	LFWYQQHAGEAPTFLSY	CTGTTCTGGTACCAGCAACATGCTGGCGAAGCACCCACATTTCTGTCTTAC	NVLDGL	AATGTTCTGGATGGTTTG	EEKGRFSSFLSRSKGYSYLLLKELQMKDSASYL	GAGGAGAAAGGTCGTTTTTCTTCATTCCTTAGTCGGTCTAAAGGGTACAGTTACCTCCTTTTGAAGGAGCTCCAGATGAAAGACTCTGCCTCTTACCTC	CAPLDSNYQLIW	TGTGCTCCCCTGGATAGCAACTATCAGTTAATCTGG	GAGTKLIIKP	GGCGCTGGGACCAAGCTAATTATAAAGCCAG	407	5	clonotype133	clonotype133_consensus_2	1
AACTCAGAGCACAGGT-1	false	AACTCAGAGCACAGGT-1_contig_1	false	465	TRB	TRBV29-1		TRBJ2-1	TRBC2	true	true											CSVGRDRYNEQFF	TGCAGCGTTGGGAGGGACAGATACAATGAGCAGTTCTTC			80	1
AACTCAGAGCAGCGTA-1	true	AACTCAGAGCAGCGTA-1_contig_1	true	510	TRB	TRBV5-1		TRBJ2-3	TRBC2	true	true	KAGVTQTPRYLIKTRGQQVTLSCSPI	AAGGCTGGAGTCACTCAAACTCCAAGATATCTGATCAAAACGAGAGGACAGCAAGTGACACTGAGCTGCTCCCCTATC	SGHRS	TCTGGGCATAGGAGT	VSWYQQTPGQGLQFLFE	GTATCCTGGTACCAACAGACCCCAGGACAGGGCCTTCAGTTCCTCTTTGAA	YFSETQ	TACTTCAGTGAGACACAG	RNKGNFPGRFSGRQFSNSRSEMNVSTLELGDSALYL	AGAAACAAAGGAAACTTCCCTGGTCGATTCTCAGGGCGCCAGTTCTCTAACTCTCGCTCTGAGATGAATGTGAGCACCTTGGAGCTGGGGGACTCGGCCCTTTATCTT	CASSLMGGSADTQYF	TGCGCCAGCAGCTTGATGGGGGGTAGCGCAGATACGCAGTATTTT	GPGTRLTVL	GGCCCAGGCACCCGGCTGACAGTGCTCG	190	3	clonotype4158	clonotype4158_consensus_1	1
AACTCAGAGCAGCGTA-1	true	AACTCAGAGCAGCGTA-1_contig_2	true	489	TRA	TRAV38-1		TRAJ24	TRAC	true	true	AQTVTQSQPEMSVQEAETVTLSCTYD	GCCCAGACAGTCACTCAGTCTCAACCAGAGATGTCTGTGCAGGAGGCAGAGACTGTGACCCTGAGTTGCACATATGAC	TSESNYY	ACCAGTGAGAGTAATTATTAT	LFWYKQPPSRQMILVIR	TTGTTCTGGTACAAACAGCCTCCCAGCAGGCAGATGATTCTCGTTATTCGC	QEAYKQQN	CAAGAAGCTTATAAGCAACAGAAT	ATENRFSVNFQKAAKSFSLKISDSQLGDTAMYF	GCAACGGAGAATCGTTTCTCTGTGAACTTCCAGAAAGCAGCCAAATCCTTCAGTCTCAAGATCTCAGACTCACAGCTGGGGGACACTGCGATGTATTTC	CAFMKHGVTTDSWGKLQF	TGTGCTTTCATGAAGCATGGAGTGACAACTGACAGCTGGGGGAAATTGCAGTTT	GAGTQVVVTP	GGAGCAGGGACCCAGGTTGTGGTCACCCCAG	59	1	clonotype4158	clonotype4158_consensus_2	1
AACTCAGAGCGTGAAC-1	true	AACTCAGAGCGTGAAC-1_contig_1	true	492	TRB	TRBV20-1		TRBJ1-2	TRBC1	true	true	GAVVSQHPSWVICKSGTSVKIECRSL	GGTGCTGTCGTCTCTCAACATCCGAGCTGGGTTATCTGTAAGAGTGGAACCTCTGTGAAGATCGAGTGCCGTTCCCTG	DFQATT	GACTTTCAGGCCACAACT	MFWYRQFPKQSLMLMAT	ATGTTTTGGTATCGTCAGTTCCCGAAACAGAGTCTCATGCTGATGGCAACT	SNEGSKA	TCCAATGAGGGCTCCAAGGCC	TYEQGVEKDKFLINHASLTLSTLTVTSAHPEDSSFYI	ACATACGAGCAAGGCGTCGAGAAGGACAAGTTTCTCATCAACCATGCAAGCCTGACCTTGTCCACTCTGACAGTGACCAGTGCCCATCCTGAAGACAGCAGCTTCTACATC	CSARGDDYGYTF	TGCAGTGCTAGAGGGGACGACTATGGCTACACCTTC	GSGTRLTVV	GGTTCGGGGACCAGGTTAACCGTTGTAG	421	10	clonotype308	clonotype308_consensus_1	1
AACTCAGAGTCGCCGT-1	true	AACTCAGAGTCGCCGT-1_contig_1	true	509	TRB	TRBV5-1	TRBD2	TRBJ2-7	TRBC2	true	true	KAGVTQTPRYLIKTRGQQVTLSCSPI	AAGGCTGGAGTCACTCAAACTCCAAGATATCTGATCAAAACGAGAGGACAGCAAGTGACACTGAGCTGCTCCCCTATC	SGHRS	TCTGGGCATAGGAGT	VSWYQQTPGQGLQFLFE	GTATCCTGGTACCAACAGACCCCAGGACAGGGCCTTCAGTTCCTCTTTGAA	YFSETQ	TACTTCAGTGAGACACAG	RNKGNFPGRFSGRQFSNSRSEMNVSTLELGDSALYL	AGAAACAAAGGAAACTTCCCTGGTCGATTCTCAGGGCGCCAGTTCTCTAACTCTCGCTCTGAGATGAATGTGAGCACCTTGGAGCTGGGGGACTCGGCCCTTTATCTT	CASSLGTSGPSSYEQYF	TGCGCCAGCAGCTTAGGGACTAGCGGGCCGAGCTCCTACGAGCAGTACTTC	GPGTRLTVT	GGGCCGGGCACCAGGCTCACGGTCACAG	458	6	clonotype5206	clonotype5206_consensus_1	1
AACTCAGAGTCGCCGT-1	true	AACTCAGAGTCGCCGT-1_contig_2	true	446	TRA	TRAV21		TRAJ45	TRAC	true	false															43	1
AACTCAGAGTGCAAGC-1	true	AACTCAGAGTGCAAGC-1_contig_1	true	558	TRB	TRBV30	TRBD1	TRBJ2-3	TRBC2	true	true	SQTIHQWPATLVQPVGSPLSLECTVE	TCTCAGACTATTCATCAATGGCCAGCGACCCTGGTGCAGCCTGTGGGCAGCCCGCTCTCTCTGGAGTGCACTGTGGAG	GTSNPN	GGAACATCAAACCCCAAC	LYWYRQAAGRGLQLLFY	CTATACTGGTACCGACAGGCTGCAGGCAGGGGCCTCCAGCTGCTCTTCTAC	SVGIG	TCCGTTGGTATTGGC	QISSEVPQNLSASRPQDRQFILSSKKLLLSDSGFYL	CAGATCAGCTCTGAGGTGCCCCAGAATCTCTCAGCCTCCAGACCCCAGGACCGGCAGTTCATCCTGAGTTCTAAGAAGCTCCTTCTCAGTGACTCTGGCTTCTATCTC	CAWERGQGRTDTQYF	TGTGCCTGGGAACGGGGACAGGGGCGTACAGATACGCAGTATTTT	GPGTRLTVL	GGCCCAGGCACCCGGCTGACAGTGCTCG	336	4	clonotype1201	clonotype1201_consensus_1	1
AACTCAGAGTTCGATC-1	true	AACTCAGAGTTCGATC-1_contig_1	true	487	TRB	TRBV5-1		TRBJ2-1	TRBC2	true	true	KAGVTQTPRYLIKTRGQQVTLSCSPI	AAGGCTGGAGTCACTCAAACTCCAAGATATCTGATCAAAACGAGAGGACAGCAAGTGACACTGAGCTGCTCCCCTATC	SGHRS	TCTGGGCATAGGAGT	VSWYQQTPGQGLQFLFE	GTATCCTGGTACCAACAGACCCCAGGACAGGGCCTTCAGTTCCTCTTTGAA	YFSETQ	TACTTCAGTGAGACACAG	RNKGNFPGRFSGRQFSNSRSEMNVSTLELGDSALYL	AGAAACAAAGGAAACTTCCCTGGTCGATTCTCAGGGCGCCAGTTCTCTAACTCTCGCTCTGAGATGAATGTGAGCACCTTGGAGCTGGGGGACTCGGCCCTTTATCTT	CASTSIAGSSNEQFF	TGCGCCAGCACCTCGATAGCGGGATCTAGCAATGAGCAGTTCTTC	GPGTRLTVL	GGGCCAGGGACACGGCTCACCGTGCTAG	1014	13	clonotype3313	clonotype3313_consensus_1	1
AACTCAGCAAGGTTCT-1	false	AACTCAGCAAGGTTCT-1_contig_1	false	514	TRB	TRBV14	TRBD1	TRBJ2-3	TRBC2	true	true											CASSQEQGMPDTQYF	TGTGCCAGCAGCCAGGAACAGGGGATGCCAGATACGCAGTATTTT			106	1
AACTCAGCAATCCAAC-1	false	AACTCAGCAATCCAAC-1_contig_1	false	436	TRA	TRAV29/DV5		TRAJ40		false	false											CAASSGTYKYIF	TGTGCAGCAAGCTCAGGAACCTACAAATACATCTTT			26	1
AACTCAGCACACATGT-1	true	AACTCAGCACACATGT-1_contig_1	true	479	TRB	TRBV29-1		TRBJ2-3	TRBC2	true	true	SAVISQKPSRDICQRGTSLTIQCQVD	AGTGCTGTCATCTCTCAAAAGCCAAGCAGGGATATCTGTCAACGTGGAACCTCCCTGACGATCCAGTGTCAAGTCGAT	SQVTM	AGCCAAGTCACCATG	MFWYRQQPGQSLTLIAT	ATGTTCTGGTACCGTCAGCAACCTGGACAGAGCCTGACACTGATCGCAACT	ANQGSEA	GCAAATCAGGGCTCTGAGGCC	TYESGFVIDKFPISRPNLTFSTLTVSNMSPEDSSIYL	ACATATGAGAGTGGATTTGTCATTGACAAGTTTCCCATCAGCCGCCCAAACCTAACATTCTCAACTCTGACTGTGAGCAACATGAGCCCTGAAGACAGCAGCATATATCTC	CSVEGGRFTDTQYF	TGCAGCGTTGAAGGTGGCCGCTTCACAGATACGCAGTATTTT	GPGTRLTVL	GGCCCAGGCACCCGGCTGACAGTGCTCG	682	8	clonotype701	clonotype701_consensus_1	1
AACTCAGCACACATGT-1	true	AACTCAGCACACATGT-1_contig_2	true	376	None			TRBJ2-1	TRBC2	false	false															197	3
AACTCAGCACAGTCGC-1	false	AACTCAGCACAGTCGC-1_contig_1	false	498	TRB	TRBV20-1		TRBJ2-5	TRBC2	true	true											CSASRGLATETQYF	TGCAGTGCTAGTCGGGGACTAGCGACGGAGACCCAGTACTTC			106	1
AACTCAGCACCAACCG-1	true	AACTCAGCACCAACCG-1_contig_1	true	630	TRA	TRAV12-1		TRAJ31	TRAC	true	true	RKEVEQDPGPFNVPEGATVAFNCTYS	CGGAAGGAGGTGGAGCAGGATCCTGGACCCTTCAATGTTCCAGAGGGAGCCACTGTCGCTTTCAACTGTACTTACAGC	NSASQS	AACAGTGCTTCTCAGTCT	FFWYRQDCRKEPKLLMS	TTCTTCTGGTACAGACAGGATTGCAGGAAAGAACCTAAGTTGCTGATGTCC	VYSSG	GTATACTCCAGTGGT	NEDGRFTAQLNRASQYISLLIRDSKLSDSATYL	AATGAAGATGGAAGGTTTACAGCACAGCTCAATAGAGCCAGCCAGTATATTTCCCTGCTCATCAGAGACTCCAAGCTCAGTGATTCAGCCACCTACCTC	CVVFQNNNARLMF	TGTGTGGTGTTTCAGAATAACAATGCCAGACTCATGTTT	GDGTQLVVKP	GGAGATGGAACTCAGCTGGTGGTGAAGCCCA	1298	16	clonotype5312	clonotype5312_consensus_2	1
AACTCAGCACCAACCG-1	true	AACTCAGCACCAACCG-1_contig_2	true	478	TRB	TRBV28	TRBD1	TRBJ1-5	TRBC1	true	true	DVKVTQSSRYLVKRTGEKVFLECVQD	GATGTGAAAGTAACCCAGAGCTCGAGATATCTAGTCAAAAGGACGGGAGAGAAAGTTTTTCTGGAATGTGTCCAGGAT	MDHEN	ATGGACCATGAAAAT	MFWYRQDPGLGLRLIYF	ATGTTCTGGTATCGACAAGACCCAGGTCTGGGGCTACGGCTGATCTATTTC	SYDVKM	TCATATGATGTTAAAATG	KEKGDIPEGYSVSREKKERFSLILESASTNQTSMYL	AAAGAAAAAGGAGATATTCCTGAGGGGTACAGTGTCTCTAGAGAGAAGAAGGAGCGCTTCTCCCTGATTCTGGAGTCCGCCAGCACCAACCAGACATCTATGTACCTC	CASSSKTGGIGNQPQHF	TGTGCCAGCAGTTCAAAGACAGGGGGAATAGGCAATCAGCCCCAGCATTTT	GDGTRLSIL	GGTGATGGGACTCGACTCTCCATCCTAG	3259	38	clonotype5312	clonotype5312_consensus_1	1
AACTCAGCACCACCAG-1	true	AACTCAGCACCACCAG-1_contig_1	true	485	TRB	TRBV11-2	TRBD2	TRBJ2-1	TRBC2	true	true	EAGVAQSPRYKIIEKRQSVAFWCNPI	GAAGCTGGAGTTGCCCAGTCTCCCAGATATAAGATTATAGAGAAAAGGCAGAGTGTGGCTTTTTGGTGCAATCCTATA	SGHAT	TCTGGCCATGCTACC	LYWYQQILGQGPKLLIQ	CTTTACTGGTACCAGCAGATCCTGGGACAGGGCCCAAAGCTTCTGATTCAG	FQNNGV	TTTCAGAATAACGGTGTA	VDDSQLPKDRFSAERLKGVDSTLKIQPAKLEDSAVYL	GTGGATGATTCACAGTTGCCTAAGGATCGATTTTCTGCAGAGAGGCTCAAAGGAGTAGACTCCACTCTCAAGATCCAGCCTGCAAAGCTTGAGGACTCGGCCGTGTATCTC	CASSATSGSSWYNEQFF	TGTGCCAGCAGCGCGACTAGCGGGAGCTCTTGGTACAATGAGCAGTTCTTC	GPGTRLTVL	GGGCCAGGGACACGGCTCACCGTGCTAG	235	3	clonotype5725	clonotype5725_consensus_1	1
AACTCAGCACCACCAG-1	true	AACTCAGCACCACCAG-1_contig_2	true	508	TRA	TRAV29/DV5		TRAJ49	TRAC	true	true	DQQVKQNSPSLSVQEGRISILNCDYT	GACCAGCAAGTTAAGCAAAATTCACCATCCCTGAGCGTCCAGGAAGGAAGAATTTCTATTCTGAACTGTGACTATACT	NSMFDY	AACAGCATGTTTGATTAT	FLWYKKYPAEGPTFLIS	TTCCTATGGTACAAAAAATACCCTGCTGAAGGTCCTACATTCCTGATATCT	ISSIKDK	ATAAGTTCCATTAAGGATAAA	NEDGRFTVFLNKSAKHLSLHIVPSQPGDSAVYF	AATGAAGATGGAAGATTCACTGTCTTCTTAAACAAAAGTGCCAAGCACCTCTCTCTGCACATTGTGCCCTCCCAGCCTGGAGACTCTGCAGTGTACTTC	CAALSSNTGNQFYF	TGTGCAGCACTTTCGTCGAACACCGGTAACCAGTTCTATTTT	GTGTSLTVIP	GGGACAGGGACAAGTTTGACGGTCATTCCAA	115	1	clonotype5725	clonotype5725_consensus_2	1
AACTCAGCACGAAAGC-1	false	AACTCAGCACGAAAGC-1_contig_1	false	471	TRB	TRBV4-3	TRBD2	TRBJ2-1	TRBC2	true	true											CASSLDLAGGGRQFF	TGCGCCAGCAGCCTAGATCTAGCGGGAGGGGGGAGGCAGTTCTTC			86	1
AACTCAGCACGGATAG-1	true	AACTCAGCACGGATAG-1_contig_1	true	663	TRB	TRBV19		TRBJ1-1	TRBC1	true	true	DGGITQSPKYLFRKEGQNVTLSCEQN	GATGGTGGAATCACTCAGTCCCCAAAGTACCTGTTCAGAAAGGAAGGACAGAATGTGACCCTGAGTTGTGAACAGAAT	LNHDA	TTGAACCACGATGCC	MYWYRQDPGQGLRLIYY	ATGTACTGGTACCGACAGGACCCAGGGCAAGGGCTGAGATTGATCTACTAC	SQIVND	TCACAGATAGTAAATGAC	FQKGDIAEGYSVSREKKESFPLTVTSAQKNPTAFYL	TTTCAGAAAGGAGATATAGCTGAAGGGTACAGCGTCTCTCGGGAGAAGAAGGAATCCTTTCCTCTCACTGTGACATCGGCCCAAAAGAACCCGACAGCTTTCTATCTC	CASSILPDIRGTEAFF	TGTGCCAGTAGTATCCTCCCGGACATCAGAGGTACTGAAGCTTTCTTT	GQGTRLTVV	GGACAAGGCACCAGACTCACAGTTGTAG	686	11	clonotype4686	clonotype4686_consensus_1	1
AACTCAGCACGGATAG-1	true	AACTCAGCACGGATAG-1_contig_2	true	604	TRA	TRAV41		TRAJ47	TRAC	true	true	KNEVEQSPQNLTAQEGEFITINCSYS	AAAAATGAAGTGGAGCAGAGTCCTCAGAACCTGACTGCCCAGGAAGGAGAATTTATCACAATCAACTGCAGTTACTCG	VGISA	GTAGGAATAAGTGCC	LHWLQQHPGGGIVSLFM	TTACACTGGCTGCAACAGCATCCAGGAGGAGGCATTGTTTCCTTGTTTATG	LSSGK	CTGAGCTCAGGGAAG	KKHGRLIATINIQEKHSSLHITASHPRDSAVYI	AAGAAGCATGGAAGATTAATTGCCACAATAAACATACAGGAAAAGCACAGCTCCCTGCACATCACAGCCTCCCATCCCAGAGACTCTGCCGTCTACATC	CAAPREYGNKLVF	TGTGCTGCCCCCCGTGAATATGGAAACAAGCTGGTCTTT	GAGTILRVKS	GGCGCAGGAACCATTCTGAGAGTCAAGTCCT	619	8	clonotype4686	clonotype4686_consensus_2	1
AACTCAGCACGGATAG-1	true	AACTCAGCACGGATAG-1_contig_3	true	457	TRA	TRAV39		TRAJ45	TRAC	true	true	ELKVEQNPLFLSMQEGKNYTIYCNYS	GAGCTGAAAGTGGAACAAAACCCTCTGTTCCTGAGCATGCAGGAGGGAAAAAACTATACCATCTACTGCAATTATTCA	TTSDR	ACCACTTCAGACAGA	LYWYRQDPGKSLESLFV	CTGTATTGGTACAGGCAGGATCCTGGGAAAAGTCTGGAATCTCTGTTTGTG	LLSNGAV	TTGCTATCAAATGGAGCAGTG	KQEGRLMASLDTKARLSTLHITAAVHDLSATYF	AAGCAGGAGGGACGATTAATGGCCTCACTTGATACCAAAGCCCGTCTCAGCACCCTCCACATCACAGCTGCCGTGCATGACCTCTCTGCCACCTACTTC	CAVDGGMYSGGGADGLTF	TGTGCCGTGGACGGAGGGATGTATTCAGGAGGAGGTGCTGACGGACTCACCTTT	GKGTHLIIQP	GGCAAAGGGACTCATCTAATCATCCAGCCCT	207	2	clonotype4686	clonotype4686_consensus_3	1
AACTCAGCACGGATAG-1	true	AACTCAGCACGGATAG-1_contig_4	true	513	TRB	TRBV6-5		TRBJ1-2	TRBC1	true	false															207	2
AACTCAGCAGCATGAG-1	false	AACTCAGCAGCATGAG-1_contig_1	false	526	TRA	TRAV27		TRAJ10	TRAC	true	true											CAGLLTGGGNKLTF	TGTGCAGGGCTACTCACGGGAGGAGGAAACAAACTCACCTTT			135	1
AACTCAGCAGCCAATT-1	false	AACTCAGCAGCCAATT-1_contig_1	false	479	TRA	TRAV12-3		TRAJ16	TRAC	true	true											CATPKLSDGQKLLF	TGTGCAACCCCTAAACTTTCAGATGGCCAGAAGCTGCTCTTT			90	1
AACTCAGCAGCGTCCA-1	true	AACTCAGCAGCGTCCA-1_contig_1	true	518	TRB	TRBV20-1		TRBJ2-1	TRBC2	true	true	GAVVSQHPSRVICKSGTSVKIECRSL	GGTGCTGTCGTCTCTCAACATCCGAGCAGGGTTATCTGTAAGAGTGGAACCTCTGTGAAGATCGAGTGCCGTTCCCTG	DFQATT	GACTTTCAGGCCACAACT	MFWYRQFPKKSLMLMAT	ATGTTTTGGTATCGTCAGTTCCCGAAAAAGAGTCTCATGCTGATGGCAACT	SNEGSKA	TCCAATGAGGGCTCCAAGGCC	TYEQGVEKDKFLINHASLTLSTLTVTSAHPEDSSFYI	ACATACGAGCAAGGCGTCGAGAAGGACAAGTTTCTCATCAACCATGCAAGCCTGACCTTGTCCACTCTGACAGTGACCAGTGCCCATCCTGAAGACAGCAGCTTCTACATC	CSASGSSYNEQFF	TGCAGTGCGAGCGGGAGCTCCTACAATGAGCAGTTCTTC	GPGTRLTVL	GGGCCAGGGACACGGCTCACCGTGCTAG	1624	19	clonotype90	clonotype90_consensus_1	1
AACTCAGCAGCGTCCA-1	true	AACTCAGCAGCGTCCA-1_contig_2	true	540	TRA	TRAV24		TRAJ43	TRAC	true	true	ILNVEQSPQSLHVQEGDSTNFTCSFP	ATACTGAACGTGGAACAAAGTCCTCAGTCACTGCATGTTCAGGAGGGAGACAGCACCAATTTCACCTGCAGCTTCCCT	SSNFYA	TCCAGCAATTTTTATGCC	LHWYRWETAKSPEALFV	TTACACTGGTACAGATGGGAAACTGCAAAAAGCCCCGAGGCCTTGTTTGTA	MTLNGDE	ATGACTTTAAATGGGGATGAA	KKKGRISATLNTKEGYSYLYIKGSQPEDSATYL	AAGAAGAAAGGACGAATAAGTGCCACTCTTAATACCAAGGAGGGTTACAGCTATTTGTACATCAAAGGATCCCAGCCTGAAGACTCAGCCACATACCTC	CAFKGLGYDMRF	TGTGCCTTTAAGGGTTTGGGGTATGACATGCGCTTT	GAGTRLTVKP	GGAGCAGGGACCAGACTGACAGTAAAACCAA	66	1	clonotype90	clonotype90_consensus_2	1
AACTCAGCAGCTGGCT-1	false	AACTCAGCAGCTGGCT-1_contig_1	false	479	TRB	TRBV10-3		TRBJ2-7	TRBC2	true	true											CAITSQGTSGVYEQYF	TGTGCCATCACCTCACAGGGGACTAGCGGGGTATACGAGCAGTACTTC			185	2
AACTCAGCAGTTAACC-1	true	AACTCAGCAGTTAACC-1_contig_1	true	502	TRB	TRBV7-2		TRBJ2-5	TRBC2	true	true	GAGVSQSPSNKVTEKGKDVELRCDPI	GGAGCTGGAGTCTCCCAGTCCCCCAGTAACAAGGTCACAGAGAAGGGAAAGGATGTAGAGCTCAGGTGTGATCCAATT	SGHTA	TCAGGTCATACTGCC	LYWYRQSLGQGLEFLIY	CTTTACTGGTACCGACAGAGCCTGGGGCAGGGCCTGGAGTTTTTAATTTAC	FQGNSA	TTCCAAGGCAACAGTGCA	PDKSGLPSDRFSAERTGGSVSTLTIQRTQQEDSAVYL	CCAGACAAATCAGGGCTGCCCAGTGATCGCTTCTCTGCAGAGAGGACTGGGGGATCCGTCTCCACTCTGACGATCCAGCGCACACAGCAGGAGGACTCGGCCGTGTATCTC	CASSLNRSPGETQYF	TGTGCCAGCAGCTTAAACAGAAGCCCTGGGGAGACCCAGTACTTC	GPGTRLLVL	GGGCCAGGCACGCGGCTCCTGGTGCTCG	1109	12	clonotype2864	clonotype2864_consensus_2	1
AACTCAGCAGTTAACC-1	true	AACTCAGCAGTTAACC-1_contig_2	true	498	TRA	TRAV38-1		TRAJ45	TRAC	true	true	AQTVTQSQPEMSVQEAETVTLSCTYD	GCCCAGACAGTCACTCAGTCTCAACCAGAGATGTCTGTGCAGGAGGCAGAGACTGTGACCCTGAGTTGCACATATGAC	TSENNYY	ACCAGTGAGAATAATTATTAT	LFWYKQPPSRQMILVIR	TTGTTCTGGTACAAGCAGCCTCCCAGCAGGCAGATGATTCTCGTTATTCGC	QEAYKQQN	CAAGAAGCTTATAAGCAACAGAAT	ATENRFSVNFQKAAKSFSLKISDSQLGDTAMYF	GCAACGGAGAATCGTTTCTCTGTGAACTTCCAGAAAGCAGCCAAATCCTTCAGTCTCAAGATCTCAGACTCACAGCTGGGGGACACTGCGATGTATTTC	CAFERGYSGGGADGLTF	TGTGCTTTCGAGAGGGGGTATTCAGGAGGAGGTGCTGACGGACTCACCTTT	GKGTHLIIQP	GGCAAAGGGACTCATCTAATCATCCAGCCCT	91	5	clonotype2864	clonotype2864_consensus_3	1
AACTCAGCAGTTAACC-1	true	AACTCAGCAGTTAACC-1_contig_3	true	534	TRA	TRAV19		TRAJ9	TRAC	true	true	AQKVTQAQTEISVVEKEDVTLDCVYE	GCTCAGAAGGTAACTCAAGCGCAGACTGAAATTTCTGTGGTGGAGAAGGAGGATGTGACCTTGGACTGTGTGTATGAA	TRDTTYY	ACCCGTGATACTACTTATTAC	LFWYKQPPSGELVFLIR	TTATTCTGGTACAAGCAACCACCAAGTGGAGAATTGGTTTTCCTTATTCGT	RNSFDEQN	CGGAACTCTTTTGATGAGCAAAAT	EISGRYSWNFQKSTSSFNFTITASQVVDSAVYF	GAAATAAGTGGTCGGTATTCTTGGAACTTCCAGAAATCCACCAGTTCCTTCAACTTCACCATCACAGCCTCACAAGTCGTGGACTCAGCAGTATACTTC	CALTLNTGGFKTIF	TGTGCTCTGACTCTAAATACTGGAGGCTTCAAAACTATCTTT	GAGTRLFVKA	GGAGCAGGAACAAGACTATTTGTTAAAGCAA	74	1	clonotype2864	clonotype2864_consensus_4	1
AACTCAGCAGTTAACC-1	true	AACTCAGCAGTTAACC-1_contig_4	true	500	TRB	TRBV2		TRBJ1-2	TRBC1	true	true	EPEVTQTPSHQVTQMGQEVILRCVPI	GAACCTGAAGTCACCCAGACTCCCAGCCATCAGGTCACACAGATGGGACAGGAAGTGATCTTGCGCTGTGTCCCCATC	SNHLY	TCTAATCACTTATAC	FYWYRQILGQKVEFLVS	TTCTATTGGTACAGACAAATCTTGGGGCAGAAAGTCGAGTTTCTGGTTTCC	FYNNEI	TTTTATAATAATGAAATC	SEKSEIFDDQFSVERPDGSNFTLKIRSTKLEDSAMYF	TCAGAGAAGTCTGAAATATTCGATGATCAATTCTCAGTTGAAAGGCCTGATGGATCAAATTTCACTCTGAAGATCCGGTCCACAAAGCTGGAGGACTCAGCCATGTACTTC	CASSEPFRDGYTF	TGTGCCAGCAGTGAACCTTTTAGGGATGGCTACACCTTC	GSGTRLTVV	GGTTCGGGGACCAGGTTAACCGTTGTAG	340	4	clonotype2864	clonotype2864_consensus_1	1
AACTCAGCAGTTAACC-1	true	AACTCAGCAGTTAACC-1_contig_5	true	329	None			TRBJ2-1	TRBC2	false	false															152	2
AACTCAGCATTCCTCG-1	true	AACTCAGCATTCCTCG-1_contig_1	true	490	TRB	TRBV3-1		TRBJ2-5	TRBC2	true	true	DTAVSQTPKYLVTQMGNDKSIKCEQN	GACACAGCTGTTTCCCAGACTCCAAAATACCTGGTCACACAGATGGGAAACGACAAGTCCATTAAATGTGAACAAAAT	LGHDT	CTGGGCCATGATACT	MYWYKQDSKKFLKIMFS	ATGTATTGGTATAAACAGGACTCTAAGAAATTTCTGAAGATAATGTTTAGC	YNNKEL	TACAATAATAAGGAGCTC	IINETVPNRFSPKSPDKAHLNLHINSLELGDSAVYF	ATTATAAATGAAACAGTTCCAAATCGCTTCTCACCTAAATCTCCAGACAAAGCTCACTTAAATCTTCACATCAATTCCCTGGAGCTTGGTGACTCTGCTGTGTATTTC	CASSQASGTQYF	TGTGCCAGCAGCCAAGCATCCGGGACCCAGTACTTC	GPGTRLLVL	GGGCCAGGCACGCGGCTCCTGGTGCTCG	1009	16	clonotype1036	clonotype1036_consensus_1	1
AACTCAGCATTCCTCG-1	true	AACTCAGCATTCCTCG-1_contig_2	true	504	TRA	TRAV2		TRAJ45	TRAC	true	true	KDQVFQPSTVASSEGAVVEIFCNHS	AAGGACCAAGTGTTTCAGCCTTCCACAGTGGCATCTTCAGAGGGAGCTGTGGTGGAAATCTTCTGTAATCACTCT	VSNAYN	GTGTCCAATGCTTACAAC	FFWYLHFPGCAPRLLVK	TTCTTCTGGTACCTTCACTTCCCGGGATGTGCACCAAGACTCCTTGTTAAA	GSKP	GGCTCAAAGCCT	SQQGRYNMTYERFSSSLLILQVREADAAVYY	TCTCAGCAGGGACGATACAACATGACCTATGAACGGTTCTCTTCATCGCTGCTCATCCTCCAGGTGCGGGAGGCAGATGCTGCTGTTTACTAC	CAVADSGGGADGLTF	TGTGCTGTGGCCGATTCAGGAGGAGGTGCTGACGGACTCACCTTT	GKGTHLIIQP	GGCAAAGGGACTCATCTAATCATCCAGCCCT	659	7	clonotype1036	clonotype1036_consensus_2	1
AACTCAGGTAAATGAC-1	true	AACTCAGGTAAATGAC-1_contig_1	true	502	TRB	TRBV7-2		TRBJ2-2	TRBC2	true	true	GAGVSQSPSNKVTEKGKDVELRCDPI	GGAGCTGGAGTCTCCCAGTCCCCCAGTAACAAGGTCACAGAGAAGGGAAAGGATGTAGAGCTCAGGTGTGATCCAATT	SGHTA	TCAGGTCATACTGCC	LYWYRQSLGQGLEFLIY	CTTTACTGGTACCGACAGAGCCTGGGGCAGGGCCTGGAGTTTTTAATTTAC	FQGNSA	TTCCAAGGCAACAGTGCA	PDKSGLPSDRFSAERTGGSVSTLTIQRTQQEDSAVYL	CCAGACAAATCAGGGCTGCCCAGTGATCGCTTCTCTGCAGAGAGGACTGGGGGATCCGTCTCCACTCTGACGATCCAGCGCACACAGCAGGAGGACTCGGCCGTGTATCTC	CASSLGTPNTGELFF	TGTGCCAGCAGCTTAGGGACACCGAACACCGGGGAGCTGTTTTTT	GEGSRLTVL	GGAGAAGGCTCTAGGCTGACCGTACTGG	1267	18	clonotype4390	clonotype4390_consensus_1	1
AACTCAGGTAGATTAG-1	false	AACTCAGGTAGATTAG-1_contig_1	false	494	TRA	TRAV38-2/DV8		TRAJ57	TRAC	true	true											CAYRRRGGSEKLVF	TGTGCTTATAGGAGACGGGGCGGATCTGAAAAGCTGGTCTTT			115	1
AACTCAGGTAGATTAG-1	false	AACTCAGGTAGATTAG-1_contig_2	true	454	TRA	TRAV30			TRAC	false	false															122	2
AACTCAGGTCACACGC-1	false	AACTCAGGTCACACGC-1_contig_1	false	470	TRB	TRBV7-6		TRBJ2-7	TRBC2	true	true											CASSFNPGYEQYF	TGTGCCAGCAGCTTTAATCCGGGCTACGAGCAGTACTTC			115	1
AACTCAGGTCATATGC-1	false	AACTCAGGTCATATGC-1_contig_1	false	570	TRA	TRAV8-4		TRAJ20	TRAC	true	true											CAVSPSSNDYKLSF	TGTGCTGTGAGTCCGAGTTCTAACGACTACAAGCTCAGCTTT			82	1
AACTCAGGTCGCCATG-1	false	AACTCAGGTCGCCATG-1_contig_1	false	497	TRA	TRAV8-3		TRAJ9	TRAC	true	false											CSLLSGGFKTIF	TGCTCCCTACTATCTGGAGGCTTCAAAACTATCTTT			96	1
AACTCAGGTGAGGCTA-1	false	AACTCAGGTGAGGCTA-1_contig_1	false	488	TRB	TRBV7-9		TRBJ2-1	TRBC2	true	true											CASSLIDQVF	TGTGCCAGCAGCTTAATAGACCAGGTCTTC			119	1
AACTCAGGTGATGTGG-1	true	AACTCAGGTGATGTGG-1_contig_1	true	511	TRA	TRAV38-1		TRAJ31	TRAC	true	true	AQTVTQSQPEMSVQEAETVTLSCTYD	GCCCAGACAGTCACTCAGTCTCAACCAGAGATGTCTGTGCAGGAGGCAGAGACTGTGACCCTGAGTTGCACATATGAC	TSENNYY	ACCAGTGAGAATAATTATTAT	LFWYKQPPSRQMILVIR	TTGTTCTGGTACAAGCAGCCTCCCAGCAGGCAGATGATTCTCGTTATTCGC	QEAYKQQN	CAAGAAGCTTATAAGCAACAGAAT	ATENRFSVNFQKAAKSFSLKISDSQLGDTAMYF	GCAACGGAGAATCGTTTCTCTGTGAACTTCCAGAAAGCAGCCAAATCCTTCAGTCTCAAGATCTCAGACTCACAGCTGGGGGACACTGCGATGTATTTC	CAFVSENNARLMF	TGTGCTTTCGTTTCAGAGAACAATGCCAGACTCATGTTT	GDGTQLVVKP	GGAGATGGAACTCAGCTGGTGGTGAAGCCCA	548	7	clonotype6	clonotype6_consensus_2	1
AACTCAGGTGATGTGG-1	true	AACTCAGGTGATGTGG-1_contig_2	true	500	TRB	TRBV7-9	TRBD1	TRBJ2-3	TRBC2	true	true	DTGVSQNPRHKITKRGQNVTFRCDPI	GATACTGGAGTCTCCCAGAACCCCAGACACAAGATCACAAAGAGGGGACAGAATGTAACTTTCAGGTGTGATCCAATT	SEHNR	TCTGAACACAACCGC	LYWYRQTLGQGPEFLTY	CTTTATTGGTACCGACAGACCCTGGGGCAGGGCCCAGAGTTTCTGACTTAC	FQNEAQ	TTCCAGAATGAAGCTCAA	LEKSRLLSDRFSAERPKGSFSTLEIQRTEQGDSAMYL	CTAGAAAAATCAAGGCTGCTCAGTGATCGGTTCTCTGCAGAGAGGCCTAAGGGATCTTTCTCCACCTTGGAGATCCAGCGCACAGAGCAGGGGGACTCGGCCATGTATCTC	CASSWDRVTDTQYF	TGTGCCAGCAGCTGGGACAGGGTTACAGATACGCAGTATTTT	GPGTRLTVL	GGCCCAGGCACCCGGCTGACAGTGCTCG	518	7	clonotype6	clonotype6_consensus_1	1
AACTCAGGTTGCGTTA-1	false	AACTCAGGTTGCGTTA-1_contig_1	false	595	TRA	TRAV5		TRAJ13	TRAC	true	true											CAVTDSGGYQKVTF	TGTGCAGTGACTGATTCTGGGGGTTACCAGAAAGTTACCTTT			87	1
AACTCAGGTTGTCTTT-1	false	AACTCAGGTTGTCTTT-1_contig_1	false	491	TRB	TRBV20-1		TRBJ1-5	TRBC1	true	true											CSASHQGGVRDQPQHF	TGCAGTGCTAGCCACCAAGGGGGGGTTCGGGATCAGCCCCAGCATTTT			107	1
AACTCAGGTTTGCATG-1	true	AACTCAGGTTTGCATG-1_contig_1	true	463	TRB	TRBV28		TRBJ2-7	TRBC2	true	true	DVKVTQSSRYLVKRTGEKVFLECVQD	GATGTGAAAGTAACCCAGAGCTCGAGATATCTAGTCAAAAGGACGGGAGAGAAAGTTTTTCTGGAATGTGTCCAGGAT	MDHEN	ATGGACCATGAAAAT	MFWYRQDPGLGLRLIYF	ATGTTCTGGTATCGACAAGACCCAGGTCTGGGGCTACGGCTGATCTATTTC	SYDVKM	TCATATGATGTTAAAATG	KEKGDIPEGYSVSREKKERFSLILESASTNQTSMYL	AAAGAAAAAGGAGATATTCCTGAGGGGTACAGTGTCTCTAGAGAGAAGAAGGAGCGCTTCTCCCTGATTCTGGAGTCCGCCAGCACCAACCAGACATCTATGTACCTC	CASSPHYHEQYF	TGTGCCAGCAGTCCCCACTACCACGAGCAGTACTTC	GPGTRLTVT	GGGCCGGGCACCAGGCTCACGGTCACAG	1068	13	clonotype25	clonotype25_consensus_2	1
AACTCAGGTTTGCATG-1	true	AACTCAGGTTTGCATG-1_contig_2	true	476	TRB	TRBV27		TRBJ2-2	TRBC2	true	true	EAQVTQNPRYLITVTGKKLTVTCSQN	GAAGCCCAAGTGACCCAGAACCCAAGATACCTCATCACAGTGACTGGAAAGAAGTTAACAGTGACTTGTTCTCAGAAT	MNHEY	ATGAACCATGAGTAT	MSWYRQDPGLGLRQIYY	ATGTCCTGGTATCGACAAGACCCAGGGCTGGGCTTAAGGCAGATCTACTAT	SMNVEV	TCAATGAATGTTGAGGTG	TDKGDVPEGYKVSRKEKRNFPLILESPSPNQTSLYF	ACTGATAAGGGAGATGTTCCTGAAGGGTACAAAGTCTCTCGAAAAGAGAAGAGGAATTTCCCCCTGATCCTGGAGTCGCCCAGCCCCAACCAGACCTCTCTGTACTTC	CASSFTSAGELFF	TGTGCCAGCAGTTTCACTAGTGCCGGGGAGCTGTTTTTT	GEGSRLTVL	GGAGAAGGCTCTAGGCTGACCGTACTGG	295	3	clonotype25	clonotype25_consensus_1	1
AACTCAGGTTTGCATG-1	true	AACTCAGGTTTGCATG-1_contig_3	true	514	TRA	TRAV29/DV5		TRAJ35	TRAC	true	true	DQQVKQNSPSLSVQEGRISILNCDYT	GACCAGCAAGTTAAGCAAAATTCACCATCCCTGAGCGTCCAGGAAGGAAGAATTTCTATTCTGAACTGTGACTATACT	NSMFDY	AACAGCATGTTTGATTAT	FLWYKKYPAEGPTFLIS	TTCCTATGGTACAAAAAATACCCTGCTGAAGGTCCTACATTCCTGATATCT	ISSIKDK	ATAAGTTCCATTAAGGATAAA	NEDGRFTVFLNKSAKHLSLHIVPSQPGDSAVYF	AATGAAGATGGAAGATTCACTGTCTTCTTAAACAAAAGTGCCAAGCACCTCTCTCTGCACATTGTGCCCTCCCAGCCTGGAGACTCTGCAGTGTACTTC	CAASVFGFGNVLHC	TGTGCAGCAAGCGTGTTCGGCTTTGGGAATGTGCTGCATTGC	GSGTQVIVLP	GGGTCCGGCACTCAAGTGATTGTTTTACCAC	116	2	clonotype25	clonotype25_consensus_3	1
AACTCAGGTTTGCATG-1	true	AACTCAGGTTTGCATG-1_contig_4	true	502	TRA	TRAV38-2/DV8		TRAJ52	TRAC	true	false											CFRGRIGGTSYGKLTF	TGCTTTCGTGGGCGAATTGGTGGTACTAGCTATGGAAAGCTGACATTT			105	1
AACTCAGTCAGCCTAA-1	true	AACTCAGTCAGCCTAA-1_contig_1	true	524	TRA	TRAV27		TRAJ58	TRAC	true	true	TQLLEQSPQFLSIQEGENLTVYCNSS	ACCCAGCTGCTGGAGCAGAGCCCTCAGTTTCTAAGCATCCAAGAGGGAGAAAATCTCACTGTGTACTGCAACTCCTCA	SVFSS	AGTGTTTTTTCCAGC	LQWYRQEPGEGPVLLVT	TTACAATGGTACAGACAGGAGCCTGGGGAAGGTCCTGTCCTCCTGGTGACA	VVTGGEV	GTAGTTACGGGTGGAGAAGTG	KKLKRLTFQFGDARKDSSLHITAAQTGDTGLYL	AAGAAGCTGAAGAGACTAACCTTTCAGTTTGGTGATGCAAGAAAGGACAGTTCTCTCCACATCACTGCAGCCCAGACTGGTGATACAGGCCTCTACCTC	CAGETSGSRLTF	TGTGCAGGCGAAACCAGTGGCTCTAGGTTGACCTTT	GEGTQLTVNP	GGGGAAGGAACACAGCTCACAGTGAATCCTG	109	1	clonotype1467	clonotype1467_consensus_2	1
AACTCAGTCAGCCTAA-1	true	AACTCAGTCAGCCTAA-1_contig_2	true	653	TRB	TRBV5-6		TRBJ2-5	TRBC2	true	true	DAGVTQSPTHLIKTRGQQVTLRCSPK	GACGCTGGAGTCACCCAAAGTCCCACACACCTGATCAAAACGAGAGGACAGCAAGTGACTCTGAGATGCTCTCCTAAA	SGHDT	TCTGGGCATGACACT	VSWYQQALGQGPQFIFQ	GTGTCCTGGTACCAACAGGCCCTGGGTCAGGGGCCCCAGTTTATCTTTCAG	YYEEEE	TATTATGAGGAGGAAGAG	RQRGNFPDRFSGHQFPNYSSELNVNALLLGDSALYL	AGACAGAGAGGCAACTTCCCTGATCGATTCTCAGGTCACCAGTTCCCTAACTATAGCTCTGAGCTGAATGTGAACGCCTTGTTGCTGGGGGACTCGGCCCTCTATCTC	CASSSIGGETQYF	TGTGCCAGCAGCTCAATCGGGGGGGAGACCCAGTACTTC	GPGTRLLVL	GGGCCAGGCACGCGGCTCCTGGTGCTCG	160	6	clonotype1467	clonotype1467_consensus_1	1
AACTCAGTCCGCATAA-1	false	AACTCAGTCCGCATAA-1_contig_1	false	517	TRA	TRAV14/DV4		TRAJ43	TRAC	true	true											CAMREYNNDMRF	TGTGCAATGAGAGAGTATAACAATGACATGCGCTTT			148	1
AACTCAGTCGCAAACT-1	false	AACTCAGTCGCAAACT-1_contig_1	false	496	TRB	TRBV7-2		TRBJ2-2	TRBC2	true	true											CASSQGLGAELFF	TGTGCCAGCAGCCAGGGGTTAGGCGCGGAGCTGTTTTTT			74	1
AACTCAGTCGCAAACT-1	false	AACTCAGTCGCAAACT-1_contig_2	false	512	TRA	TRAV17		TRAJ58	TRAC	true	false															111	1
AACTCAGTCGCCAGCA-1	true	AACTCAGTCGCCAGCA-1_contig_1	true	552	TRB	TRBV30		TRBJ1-1	TRBC1	true	true	SQTIHQWPATLVQPVGSPLSLECTVE	TCTCAGACTATTCATCAATGGCCAGCGACCCTGGTGCAGCCTGTGGGCAGCCCGCTCTCTCTGGAGTGCACTGTGGAG	GTSNPN	GGAACATCAAACCCCAAC	LYWYRQAAGRGLQLLFY	CTATACTGGTACCGACAGGCTGCAGGCAGGGGCCTCCAGCTGCTCTTCTAC	SVGIG	TCCGTTGGTATTGGC	QISSEVPQNLSASRPQDRQFILSSKKLLLSDSGFYL	CAGATCAGCTCTGAGGTGCCCCAGAATCTCTCAGCCTCCAGACCCCAGGACCGGCAGTTCATCCTGAGTTCTAAGAAGCTCCTTCTCAGTGACTCTGGCTTCTATCTC	CAWTRPPNTEAFF	TGTGCCTGGACCCGACCCCCGAACACTGAAGCTTTCTTT	GQGTRLTVV	GGACAAGGCACCAGACTCACAGTTGTAG	648	11	clonotype31	clonotype31_consensus_1	1
AACTCAGTCGCCAGCA-1	true	AACTCAGTCGCCAGCA-1_contig_2	true	500	TRA	TRAV29/DV5		TRAJ9	TRAC	true	true	DQQVKQNSPSLSVQEGRISILNCDYT	GACCAGCAAGTTAAGCAAAATTCACCATCCCTGAGCGTCCAGGAAGGAAGAATTTCTATTCTGAACTGTGACTATACT	NSMFDY	AACAGCATGTTTGATTAT	FLWYKKYPAEGPTFLIS	TTCCTATGGTACAAAAAATACCCTGCTGAAGGTCCTACATTCCTGATATCT	ISSIKDK	ATAAGTTCCATTAAGGATAAA	NEDGRFTVFLNKSAKHLSLHIVPSQPGDSAVYF	AATGAAGATGGAAGATTCACTGTCTTCTTAAACAAAAGTGCCAAGCACCTCTCTCTGCACATTGTGCCCTCCCAGCCTGGAGACTCTGCAGTGTACTTC	CAASSGGFKTIF	TGTGCAGCAAGCAGTGGAGGCTTCAAAACTATCTTT	GAGTRLFVKA	GGAGCAGGAACAAGACTATTTGTTAAAGCAA	275	3	clonotype31	clonotype31_consensus_2	1
AACTCAGTCGCGGATC-1	true	AACTCAGTCGCGGATC-1_contig_1	true	465	TRA	TRAV13-1		TRAJ23	TRAC	true	true	GENVEQHPSTLSVQEGDSAVIKCTYS	GGAGAGAATGTGGAGCAGCATCCTTCAACCCTGAGTGTCCAGGAGGGAGACAGCGCTGTTATCAAGTGTACTTATTCA	DSASNY	GACAGTGCCTCAAACTAC	FPWYKQELGKRPQLIID	TTCCCTTGGTATAAGCAAGAACTTGGAAAAAGACCTCAGCTTATTATAGAC	IRSNVGE	ATTCGTTCAAATGTGGGCGAA	KKDQRIAVTLNKTAKHFSLHITETQPEDSAVYF	AAGAAAGACCAACGAATTGCTGTTACATTGAACAAGACAGCCAAACATTTCTCCCTGCACATCACAGAGACCCAACCTGAAGACTCGGCTGTCTACTTC	CAASLLRNQGGKLIF	TGTGCAGCAAGCCTGCTAAGGAACCAGGGAGGAAAGCTTATCTTC	GQGTELSVKP	GGACAGGGAACGGAGTTATCTGTGAAACCCA	471	4	clonotype1001	clonotype1001_consensus_2	1
AACTCAGTCGCGGATC-1	true	AACTCAGTCGCGGATC-1_contig_2	true	626	TRB	TRBV19		TRBJ2-5	TRBC2	true	true	DGGITQSPKYLFRKEGQNVTLSCEQN	GATGGTGGAATCACTCAGTCCCCAAAGTACCTGTTCAGAAAGGAAGGACAGAATGTGACCCTGAGTTGTGAACAGAAT	LNHDA	TTGAACCACGATGCC	MYWYRQDPGQGLRLIYY	ATGTACTGGTACCGACAGGACCCAGGGCAAGGGCTGAGATTGATCTACTAC	SQIVND	TCACAGATAGTAAATGAC	FQKGDIAEGYSVSREKKESFPLTVTSAQKNPTAFYL	TTTCAGAAAGGAGATATAGCTGAAGGGTACAGCGTCTCTCGGGAGAAGAAGGAATCCTTTCCTCTCACTGTGACATCGGCCCAAAAGAACCCGACAGCTTTCTATCTC	CASSMSQETQYF	TGTGCCAGTAGTATGAGTCAAGAGACCCAGTACTTC	GPGTRLLVL	GGGCCAGGCACGCGGCTCCTGGTGCTCG	678	11	clonotype1001	clonotype1001_consensus_1	1
AACTCAGTCGCGGATC-1	true	AACTCAGTCGCGGATC-1_contig_3	true	480	TRB	TRBV7-4		TRBJ2-5	TRBC2	true	false											CISVPAAFMTSLYQETQYF	TGTATCTCTGTGCCAGCAGCTTTCATGACTAGTCTGTACCAAGAGACCCAGTACTTC			190	3
AACTCAGTCTCGATGA-1	true	AACTCAGTCTCGATGA-1_contig_1	true	558	TRA	TRAV26-2		TRAJ47	TRAC	true	true	DAKTTQPNSMESNEEEPVHLPCNHS	GATGCTAAGACCACACAGCCAAATTCAATGGAGAGTAACGAAGAAGAGCCTGTTCACTTGCCTTGTAACCACTCC	TISGTDY	ACAATCAGTGGAACTGATTAC	IHWYRQLPSQGPEYVIH	ATACATTGGTATCGACAGCTTCCCTCCCAGGGTCCAGAGTACGTGATTCAT	GLTSN	GGTCTTACAAGCAAT	VNNRMASLAIAEDRKSSTLILHRATLRDAAVYY	GTGAACAACAGAATGGCCTCTCTGGCAATCGCTGAAGACAGAAAGTCCAGTACCTTGATCCTGCACCGTGCTACCTTGAGAGATGCTGCTGTGTACTAC	CILRDVAEYGNKLVF	TGCATCCTGAGAGACGTAGCGGAATATGGAAACAAACTGGTCTTT	GAGTILRVKS	GGCGCAGGAACCATTCTGAGAGTCAAGTCCT	1765	19	clonotype5273	clonotype5273_consensus_2	1
AACTCAGTCTCGATGA-1	true	AACTCAGTCTCGATGA-1_contig_2	true	501	TRB	TRBV27		TRBJ2-2	TRBC2	true	true	EAQVTQNPRYLITVTGKKLTVTCSQN	GAAGCCCAAGTGACCCAGAACCCAAGATACCTCATCACAGTGACTGGAAAGAAGTTAACAGTGACTTGTTCTCAGAAT	MNHEY	ATGAACCATGAGTAT	MSWYRQDPGLGLRQIYY	ATGTCCTGGTATCGACAAGACCCAGGGCTGGGCTTAAGGCAGATCTACTAT	SMNVEV	TCAATGAATGTTGAGGTG	TDKGDVPEGYKVSRKEKRNFPLILESPSPNQTSLYF	ACTGATAAGGGAGATGTTCCTGAAGGGTACAAAGTCTCTCGAAAAGAGAAGAGGAATTTCCCCCTGATCCTGGAGTCGCCCAGCCCCAACCAGACCTCTCTGTACTTC	CASSLLQSGGNTGELFF	TGTGCCAGCAGTTTATTACAATCCGGGGGCAACACCGGGGAGCTGTTTTTT	GEGSRLTVL	GGAGAAGGCTCTAGGCTGACCGTACTGG	1335	18	clonotype5273	clonotype5273_consensus_1	1
AACTCAGTCTGCGGCA-1	false	AACTCAGTCTGCGGCA-1_contig_1	false	470	TRA	TRAV23/DV6		TRAJ44	TRAC	true	true											CAVPNTGTASKLTF	TGTGCAGTCCCAAATACCGGCACTGCCAGTAAACTCACCTTT			84	1
AACTCAGTCTGCGGCA-1	false	AACTCAGTCTGCGGCA-1_contig_2	false	496	TRB	TRBV6-5		TRBJ2-1	TRBC2	true	true											CASTLGGQRMSEQFF	TGTGCCAGCACTCTAGGGGGCCAGAGAATGTCTGAGCAGTTCTTC			110	2
AACTCAGTCTGGAGCC-1	false	AACTCAGTCTGGAGCC-1_contig_1	false	482	TRB	TRBV20-1		TRBJ2-5	TRBC2	true	true											CSAATGTQETQYF	TGCAGTGCAGCCACGGGGACCCAAGAGACCCAGTACTTC			60	1
AACTCAGTCTTCAACT-1	true	AACTCAGTCTTCAACT-1_contig_1	true	518	TRB	TRBV6-5		TRBJ2-1	TRBC2	true	true	NAGVTQTPKFQVLKTGQSMTLQCAQD	AATGCTGGTGTCACTCAGACCCCAAAATTCCAGGTCCTGAAGACAGGACAGAGCATGACACTGCAGTGTGCCCAGGAT	MNHEY	ATGAACCATGAATAC	MSWYRQDPGMGLRLIHY	ATGTCCTGGTATCGACAAGACCCAGGCATGGGGCTGAGGCTGATTCATTAC	SVGAGI	TCAGTTGGTGCTGGTATC	TDQGEVPNGYNVSRSTTEDFPLRLLSAAPSQTSVYF	ACTGACCAAGGAGAAGTCCCCAATGGCTACAATGTCTCCAGATCAACCACAGAGGATTTCCCGCTCAGGCTGCTGTCGGCTGCTCCCTCCCAGACATCTGTGTACTTC	CASSYLARSYNEQFF	TGTGCCAGCAGTTACCTGGCGCGATCCTACAATGAGCAGTTCTTC	GPGTRLTVL	GGGCCAGGGACACGGCTCACCGTGCTAG	490	7	clonotype3054	clonotype3054_consensus_1	1
AACTCAGTCTTCAACT-1	true	AACTCAGTCTTCAACT-1_contig_2	true	422	TRA	TRAV38-1		TRAJ43	TRAC	false	false											CAFMKLGAGNDMRF	TGTGCTTTCATGAAGCTTGGAGCGGGTAATGACATGCGCTTT			162	2
AACTCCCAGAGACTAT-1	true	AACTCCCAGAGACTAT-1_contig_1	true	524	TRB	TRBV20-1		TRBJ1-6	TRBC1	true	true	GAVVSQHPSRVICKSGTSVKIECRSL	GGTGCTGTCGTCTCTCAACATCCGAGCAGGGTTATCTGTAAGAGTGGAACCTCTGTGAAGATCGAGTGCCGTTCCCTG	DFQATT	GACTTTCAGGCCACAACT	MFWYRQFPKQSLMLMAT	ATGTTTTGGTATCGTCAGTTCCCGAAACAGAGTCTCATGCTGATGGCAACT	SNEGSKA	TCCAATGAGGGCTCCAAGGCC	TYEQGVEKDKFLINHASLTLSTLTVTSAHPEDSSFYI	ACATACGAGCAAGGCGTCGAGAAGGACAAGTTTCTCATCAACCATGCAAGCCTGACCTTGTCCACTCTGACAGTGACCAGTGCCCATCCTGAAGACAGCAGCTTCTACATC	CSARDGGVSNSPLHF	TGCAGTGCTAGAGATGGGGGGGTTAGTAATTCACCCCTCCACTTT	GNGTRLTVT	GGGAACGGGACCAGGCTCACTGTGACAG	1051	13	clonotype1226	clonotype1226_consensus_1	1
AACTCCCAGAGACTAT-1	true	AACTCCCAGAGACTAT-1_contig_2	true	476	TRB	TRBV11-3		TRBJ2-1	TRBC2	true	false															214	4
AACTCCCAGAGACTAT-1	true	AACTCCCAGAGACTAT-1_contig_3	true	497	TRA	TRAV6		TRAJ12	TRAC	false	false											CALGGMDSSYKLIF	TGTGCTCTAGGGGGGATGGATAGCAGCTATAAATTGATCTTC			161	2
AACTCCCAGCCTTGAT-1	false	AACTCCCAGCCTTGAT-1_contig_1	false	473	TRB	TRBV10-3		TRBJ2-7	TRBC2	true	true											CAISSSPGWLEQYF	TGTGCCATCAGCTCGTCCCCCGGCTGGCTGGAGCAGTACTTC			120	1
AACTCCCAGGACACCA-1	true	AACTCCCAGGACACCA-1_contig_1	true	476	TRA	TRAV4		TRAJ21	TRAC	true	true	LAKTTQPISMDSYEGQEVNITCSHN	CTTGCTAAGACCACCCAGCCCATCTCCATGGACTCATATGAAGGACAAGAAGTGAACATAACCTGTAGCCACAAC	NIATNDY	AACATTGCTACAAATGATTAT	ITWYQQFPSQGPRFIIQ	ATCACGTGGTACCAACAGTTTCCCAGCCAAGGACCACGATTTATTATTCAA	GYKTK	GGATACAAGACAAAA	VTNEVASLFIPADRKSSTLSLPRVSLSDTAVYY	GTTACAAACGAAGTGGCCTCCCTGTTTATCCCTGCCGACAGAAAGTCCAGCACTCTGAGCCTGCCCCGGGTTTCCCTGAGCGACACTGCTGTGTACTAC	CLVGETYNFNKFYF	TGCCTCGTGGGTGAAACATACAACTTCAACAAATTTTACTTT	GSGTKLNVKP	GGATCTGGGACCAAACTCAATGTAAAACCAA	134	1	clonotype87	clonotype87_consensus_2	1
AACTCCCAGGACACCA-1	true	AACTCCCAGGACACCA-1_contig_2	true	623	TRB	TRBV19		TRBJ1-1	TRBC1	true	true	DGGITQSPKYLFRKEGQNVTLSCEQN	GATGGTGGAATCACTCAGTCCCCAAAGTACCTGTTCAGAAAGGAAGGACAGAATGTGACCCTGAGTTGTGAACAGAAT	LNHDA	TTGAACCACGATGCC	MYWYRQDPGQGLRLIYY	ATGTACTGGTACCGACAGGACCCAGGGCAAGGGCTGAGATTGATCTACTAC	SQIVND	TCACAGATAGTAAATGAC	FQKGDIAEGYSVSREKKESFPLTVTSAQKNPTAFYL	TTTCAGAAAGGAGATATAGCTGAAGGGTACAGCGTCTCTCGGGAGAAGAAGGAATCCTTTCCTCTCACTGTGACATCGGCCCAAAAGAACCCGACAGCTTTCTATCTC	CASRMNTEAFF	TGTGCCAGTAGGATGAACACTGAAGCTTTCTTT	GQGTRLTVV	GGACAAGGCACCAGACTCACAGTTGTAG	1102	14	clonotype87	clonotype87_consensus_1	1
AACTCCCAGTACGTTC-1	false	AACTCCCAGTACGTTC-1_contig_1	false	525	TRB	TRBV12-3		TRBJ2-2	TRBC2	true	true											CASSYIFRTGGLGQGGGELFF	TGTGCCAGCAGTTACATATTTCGGACCGGAGGACTCGGACAGGGAGGCGGGGAGCTGTTTTTT			95	2
AACTCCCAGTACGTTC-1	false	AACTCCCAGTACGTTC-1_contig_2	false	532	TRA	TRAV14/DV4		TRAJ5	TRAC	true	false															80	1
AACTCCCAGTACTTGC-1	true	AACTCCCAGTACTTGC-1_contig_1	true	470	TRA	TRAV39		TRAJ39	TRAC	true	true	ELKVEQNPLFLSMQEGKNYTIYCNYS	GAGCTGAAAGTGGAACAAAACCCTCTGTTCCTGAGCATGCAGGAGGGAAAAAACTATACCATCTACTGCAATTATTCA	TTSDR	ACCACTTCAGACAGA	LYWYRQDPGKSLESLFV	CTGTATTGGTACAGGCAGGATCCTGGGAAAAGTCTGGAATCTCTGTTTGTG	LLSNGAV	TTGCTATCAAATGGAGCAGTG	KQEGRLMASLDTKARLSTLHITAAVHDLSATYF	AAGCAGGAGGGACGATTAATGGCCTCACTTGATACCAAAGCCCGTCTCAGCACCCTCCACATCACAGCTGCCGTGCATGACCTCTCTGCCACCTACTTC	CAVVPWAGNMLTF	TGTGCCGTGGTCCCCTGGGCAGGCAACATGCTCACCTTT	GGGTRLMVKP	GGAGGGGGAACAAGGTTAATGGTCAAACCCC	295	3	clonotype332	clonotype332_consensus_2	1
AACTCCCAGTACTTGC-1	true	AACTCCCAGTACTTGC-1_contig_2	true	549	TRB	TRBV30		TRBJ2-7	TRBC2	true	true	SQTIHQWPATLVQPVGSPLSLECTVE	TCTCAGACTATTCATCAATGGCCAGCGACCCTGGTGCAGCCTGTGGGCAGCCCGCTCTCTCTGGAGTGCACTGTGGAG	GTSNPN	GGAACATCAAACCCCAAC	LYWYRQAAGRGLQLLFY	CTATACTGGTACCGACAGGCTGCAGGCAGGGGCCTCCAGCTGCTCTTCTAC	SVGIG	TCCGTTGGTATTGGC	QISSEVPQNLSASRPQDRQFILSSKKLLLSDSGFYL	CAGATCAGCTCTGAGGTGCCCCAGAATCTCTCAGCCTCCAGACCCCAGGACCGGCAGTTCATCCTGAGTTCTAAGAAGCTCCTTCTCAGTGACTCTGGCTTCTATCTC	CAQWDGAYEQYF	TGTGCCCAGTGGGACGGAGCCTACGAGCAGTACTTC	GPGTRLTVT	GGGCCGGGCACCAGGCTCACGGTCACAG	299	4	clonotype332	clonotype332_consensus_1	1
AACTCCCAGTGCCAGA-1	false	AACTCCCAGTGCCAGA-1_contig_1	true	478	TRB	TRBV4-1		TRBJ1-5	TRBC1	true	true											CASSQVPMTGSNQPQHF	TGCGCCAGCAGCCAAGTACCCATGACAGGAAGCAATCAGCCCCAGCATTTT			364	10
AACTCCCCACCCATGG-1	true	AACTCCCCACCCATGG-1_contig_1	true	508	TRA	TRAV17		TRAJ57	TRAC	true	true	SQQGEEDPQALSIQEGENATMNCSYK	AGTCAACAGGGAGAAGAGGATCCTCAGGCCTTGAGCATCCAGGAGGGTGAAAATGCCACCATGAACTGCAGTTACAAA	TSINN	ACTAGTATAAACAAT	LQWYRQNSGRGLVHLIL	TTACAGTGGTATAGACAAAATTCAGGTAGAGGCCTTGTCCACCTAATTTTA	IRSNERE	ATACGTTCAAATGAAAGAGAG	KHSGRLRVTLDTSKKSSSLLITASRAADTASYF	AAACACAGTGGAAGATTAAGAGTCACGCTTGACACTTCCAAGAAAAGCAGTTCCTTGTTGATCACGGCTTCCCGGGCAGCAGACACTGCTTCTTACTTC	CAPSQGGSEKLVF	TGTGCTCCCTCTCAGGGCGGATCTGAAAAGCTGGTCTTT	GKGTKLTVNP	GGAAAGGGAACGAAACTGACAGTAAACCCAT	76	2	clonotype3697	clonotype3697_consensus_2	1
AACTCCCCACCCATGG-1	true	AACTCCCCACCCATGG-1_contig_2	true	474	TRB	TRBV10-2		TRBJ1-1	TRBC1	true	true	DAGITQSPRYKITETGRQVTLMCHQT	GATGCTGGAATCACCCAGAGCCCAAGATACAAGATCACAGAGACAGGAAGGCAGGTGACCTTGATGTGTCACCAGACT	WSHSY	TGGAGCCACAGCTAT	MFWYRQDLGHGLRLIYY	ATGTTCTGGTATCGACAAGACCTGGGACATGGGCTGAGGCTGATCTATTAC	SAAADI	TCAGCAGCTGCTGATATT	TDKGEVPDGYVVSRSKTENFPLTLESATRSQTSVYF	ACAGATAAAGGAGAAGTCCCCGATGGCTATGTTGTCTCCAGATCCAAGACAGAGAATTTCCCCCTCACTCTGGAGTCAGCTACCCGCTCCCAGACATCTGTGTATTTC	CASIGKDSLRSEAFF	TGCGCCAGCATTGGCAAGGACAGCCTTAGGAGTGAAGCTTTCTTT	GQGTRLTVV	GGACAAGGCACCAGACTCACAGTTGTAG	240	5	clonotype3697	clonotype3697_consensus_1	1
AACTCCCCAGATCGGA-1	true	AACTCCCCAGATCGGA-1_contig_1	true	571	TRA	TRAV8-1		TRAJ13	TRAC	true	true	AQSVSQHNHHVILSEAASLELGCNYS	GCCCAGTCTGTGAGCCAGCATAACCACCACGTAATTCTCTCTGAAGCAGCCTCACTGGAGTTGGGATGCAACTATTCC	YGGTVN	TATGGTGGAACTGTTAAT	LFWYVQYPGQHLQLLLK	CTCTTCTGGTATGTCCAGTACCCTGGTCAACACCTTCAGCTTCTCCTCAAG	YFSGDPLV	TACTTTTCAGGGGATCCACTGGTT	KGIKGFEAEFIKSKFSFNLRKPSVQWSDTAEYF	AAAGGCATCAAGGGCTTTGAGGCTGAATTTATAAAGAGTAAATTCTCCTTTAATCTGAGGAAACCCTCTGTGCAGTGGAGTGACACAGCTGAGTACTTC	CAVRTGGYQKVTF	TGTGCCGTGAGAACTGGGGGTTACCAGAAAGTTACCTTT	GTGTKLQVIP	GGAACTGGAACAAAGCTCCAAGTCATCCCAA	97	2	clonotype965	clonotype965_consensus_2	1
AACTCCCCAGATCGGA-1	true	AACTCCCCAGATCGGA-1_contig_2	true	466	TRB	TRBV20-1		TRBJ1-1	TRBC1	true	true	GAVVSQHPSRVICKSGTSVKIECRSL	GGTGCTGTCGTCTCTCAACATCCGAGCAGGGTTATCTGTAAGAGTGGAACCTCTGTGAAGATCGAGTGCCGTTCCCTG	DFQATT	GACTTTCAGGCCACAACT	MFWYRQFPKKSLMLMAT	ATGTTTTGGTATCGTCAGTTCCCGAAAAAGAGTCTCATGCTGATGGCAACT	SNEGSKA	TCCAATGAGGGCTCCAAGGCC	TYEQGVEKDKFLINHASLTLSTLTVTSAHPEDSSFYI	ACATACGAGCAAGGCGTCGAGAAGGACAAGTTTCTCATCAACCATGCAAGCCTGACCTTGTCCACTCTGACAGTGACCAGTGCCCATCCTGAAGACAGCAGCTTCTACATC	CSALPWTENTEAFF	TGCAGTGCTCTTCCTTGGACAGAGAACACTGAAGCTTTCTTT	GQGTRLTVV	GGACAAGGCACCAGACTCACAGTTGTAG	150	4	clonotype965	clonotype965_consensus_1	1
AACTCCCCAGGCTGAA-1	false	AACTCCCCAGGCTGAA-1_contig_1	false	515	TRB	TRBV6-5		TRBJ2-1	TRBC2	true	true											CASTLYQGGNEQFF	TGTGCCAGCACCCTTTATCAAGGGGGGAATGAGCAGTTCTTC			106	1
AACTCCCCAGTGAGTG-1	false	AACTCCCCAGTGAGTG-1_contig_1	false	489	TRB	TRBV20-1		TRBJ1-2	TRBC1	true	true											CSARQGNYGYTF	TGCAGTGCAAGACAGGGAAACTATGGCTACACCTTC			112	1
AACTCCCCATCGGACC-1	false	AACTCCCCATCGGACC-1_contig_1	false	498	TRB	TRBV20-1		TRBJ1-1	TRBC1	true	true											CSALPWTENTEAFF	TGCAGTGCTCTTCCTTGGACAGAGAACACTGAAGCTTTCTTT			74	2
AACTCCCCATTCCTCG-1	true	AACTCCCCATTCCTCG-1_contig_1	true	541	TRA	TRAV12-2		TRAJ50	TRAC	true	true	QKEVEQNSGPLSVPEGAIASLNCTYS	CAGAAGGAGGTGGAGCAGAATTCTGGACCCCTCAGTGTTCCAGAGGGAGCCATTGCCTCTCTCAACTGCACTTACAGT	DRGSQS	GACCGAGGTTCCCAGTCC	FFWYRQYSGKSPELIMS	TTCTTCTGGTACAGACAATATTCTGGGAAAAGCCCTGAGTTGATAATGTCC	IYSNGD	ATATACTCCAATGGTGAC	KEDGRFTAQLNKASQYVSLLIRDSQPSDSATYL	AAAGAAGATGGAAGGTTTACAGCACAGCTCAATAAAGCCAGCCAGTATGTTTCTCTGCTCATCAGAGACTCCCAGCCCAGTGATTCAGCCACCTACCTC	CAVSPSYDKVIF	TGTGCCGTGAGTCCCTCCTACGACAAGGTGATATTT	GPGTSLSVIP	GGGCCAGGGACAAGCTTATCAGTCATTCCAA	283	4	clonotype347	clonotype347_consensus_3	1
AACTCCCCATTCCTCG-1	true	AACTCCCCATTCCTCG-1_contig_2	true	549	TRB	TRBV30		TRBJ2-7	TRBC2	true	true	SQTIHQWPATLVQPVGSPLSLECTVE	TCTCAGACTATTCATCAATGGCCAGCGACCCTGGTGCAGCCTGTGGGCAGCCCGCTCTCTCTGGAGTGCACTGTGGAG	GTSNPN	GGAACATCAAACCCCAAC	LYWYRQAAGRGLQLLFY	CTATACTGGTACCGACAGGCTGCAGGCAGGGGCCTCCAGCTGCTCTTCTAC	SVGIG	TCCGTTGGTATTGGC	QISSEVPQNLSASRPQDRQFILSSKKLLLSDSGFYL	CAGATCAGCTCTGAGGTGCCCCAGAATCTCTCAGCCTCCAGACCCCAGGACCGGCAGTTCATCCTGAGTTCTAAGAAGCTCCTTCTCAGTGACTCTGGCTTCTATCTC	CAWVAADYEQYF	TGTGCCTGGGTCGCGGCAGACTACGAGCAGTACTTC	GPGTRLTVT	GGGCCGGGCACCAGGCTCACGGTCACAG	228	3	clonotype347	clonotype347_consensus_1	1
AACTCCCCATTCCTCG-1	true	AACTCCCCATTCCTCG-1_contig_3	true	589	TRA	TRAV41		TRAJ58	TRAC	true	true	KNEVEQSPQNLTAQEGEFITINCSYS	AAAAATGAAGTGGAGCAGAGTCCTCAGAACCTGACTGCCCAGGAAGGAGAATTTATCACAATCAACTGCAGTTACTCG	VGISA	GTAGGAATAAGTGCC	LHWLQQHPGGGIVSLFM	TTACACTGGCTGCAACAGCATCCAGGAGGAGGCATTGTTTCCTTGTTTATG	LSSGK	CTGAGCTCAGGGAAG	KKHGRLIATINIQEKHSSLHITASHPRDSAVYI	AAGAAGCATGGAAGATTAATTGCCACAATAAACATACAGGAAAAGCACAGCTCCCTGCACATCACAGCCTCCCATCCCAGAGACTCTGCCGTCTACATC	CAVRCGETSGSRLTF	TGTGCTGTCAGATGTGGGGAAACCAGTGGCTCTAGGTTGACCTTT	GEGTQLTVNP	GGGGAAGGAACACAGCTCACAGTGAATCCTG	157	2	clonotype347	clonotype347_consensus_2	1
AACTCCCGTACAGACG-1	true	AACTCCCGTACAGACG-1_contig_1	true	536	TRB	TRBV18		TRBJ1-2	TRBC1	true	true	NAGVMQNPRHLVRRRGQEARLRCSPM	AATGCCGGCGTCATGCAGAACCCAAGACACCTGGTCAGGAGGAGGGGACAGGAGGCAAGACTGAGATGCAGCCCAATG	KGHSH	AAAGGACACAGTCAT	VYWYRQLPEEGLKFMVY	GTTTACTGGTATCGGCAGCTCCCAGAGGAAGGTCTGAAATTCATGGTTTAT	LQKENI	CTCCAGAAAGAAAATATC	IDESGMPKERFSAEFPKEGPSILRIQQVVRGDSAAYF	ATAGATGAGTCAGGAATGCCAAAGGAACGATTTTCTGCTGAATTTCCCAAAGAGGGCCCCAGCATCCTGAGGATCCAGCAGGTAGTGCGAGGAGATTCGGCAGCTTATTTC	CASSPITGLNYGYTF	TGTGCCAGCTCACCAATTACAGGGCTAAACTATGGCTACACCTTC	GSGTRLTVV	GGTTCGGGGACCAGGTTAACCGTTGTAG	425	4	clonotype4254	clonotype4254_consensus_1	1
AACTCCCGTCAAACTC-1	false	AACTCCCGTCAAACTC-1_contig_1	false	517	TRA	TRAV20		TRAJ22	TRAC	true	true											CAVQPLGVSGSARQLTF	TGTGCTGTGCAGCCCCTCGGCGTTTCTGGTTCTGCAAGGCAACTGACCTTT			147	1
AACTCCCGTGAAATCA-1	true	AACTCCCGTGAAATCA-1_contig_1	true	544	TRA	TRAV12-2		TRAJ35	TRAC	true	true	QKEVEQNSGPLSVPEGAIASLNCTYS	CAGAAGGAGGTGGAGCAGAATTCTGGACCCCTCAGTGTTCCAGAGGGAGCCATTGCCTCTCTCAACTGCACTTACAGT	DRGSQS	GACCGAGGTTCCCAGTCC	FFWYRQYSGKSPELIMS	TTCTTCTGGTACAGACAATATTCTGGGAAAAGCCCTGAGTTGATAATGTCC	IYSNGD	ATATACTCCAATGGTGAC	KEDGRFTAQLNKASQYVSLLIRDSQPSDSATYL	AAAGAAGATGGAAGGTTTACAGCACAGCTCAATAAAGCCAGCCAGTATGTTTCTCTGCTCATCAGAGACTCCCAGCCCAGTGATTCAGCCACCTACCTC	CAVNPDFGNVLHC	TGTGCCGTGAACCCGGACTTTGGGAATGTGCTGCATTGC	GSGTQVIVLP	GGGTCCGGCACTCAAGTGATTGTTTTACCAC	362	6	clonotype2651	clonotype2651_consensus_2	1
AACTCCCGTGAAATCA-1	true	AACTCCCGTGAAATCA-1_contig_2	true	513	TRB	TRBV7-9	TRBD1	TRBJ1-2	TRBC1	true	true	DTGVSQNPRHKITKRGQNVTFRCDPI	GATACTGGAGTCTCCCAGAACCCCAGACACAAGATCACAAAGAGGGGACAGAATGTAACTTTCAGGTGTGATCCAATT	SEHNR	TCTGAACACAACCGC	LYWYRQTLGQGPEFLTY	CTTTATTGGTACCGACAGACCCTGGGGCAGGGCCCAGAGTTTCTGACTTAC	FQNEAQ	TTCCAGAATGAAGCTCAA	LEKSRLLSDRFSAERPKGSFSTLEIQRTEQGDSAMYL	CTAGAAAAATCAAGGCTGCTCAGTGATCGGTTCTCTGCAGAGAGGCCTAAGGGATCTTTCTCCACCTTGGAGATCCAGCGCACAGAGCAGGGGGACTCGGCCATGTATCTC	CASSLGQGEGYTF	TGTGCCAGCAGCTTAGGACAGGGTGAGGGCTACACCTTC	GSGTRLTVV	GGTTCGGGGACCAGGTTAACCGTTGTAG	1174	16	clonotype2651	clonotype2651_consensus_1	1
AACTCCCGTGGAAAGA-1	false	AACTCCCGTGGAAAGA-1_contig_1	false	518	TRB	TRBV20-1		TRBJ1-1	TRBC1	true	true											CSAPGDAPTEAFF	TGCAGTGCTCCCGGCGACGCCCCCACTGAAGCTTTCTTT			157	3
AACTCCCTCACAACGT-1	false	AACTCCCTCACAACGT-1_contig_1	false	526	TRA	TRAV24		TRAJ43	TRAC	true	true											CAFKGLGYDMRF	TGTGCCTTTAAGGGTTTGGGGTATGACATGCGCTTT			73	1
AACTCCCTCAGTACGT-1	false	AACTCCCTCAGTACGT-1_contig_1	false	509	TRB	TRBV7-8	TRBD1	TRBJ2-7	TRBC2	true	true											CASSLSRTGDLPYEQYV	TGTGCCAGCAGCTTATCGAGGACAGGGGATTTACCCTACGAGCAGTACGTC			83	1
AACTCCCTCCAACCAA-1	true	AACTCCCTCCAACCAA-1_contig_1	true	504	TRB	TRBV6-2		TRBJ2-7	TRBC2	true	true	NAGVTQTPKFRVLKTGQSMTLLCAQD	AATGCTGGTGTCACTCAGACCCCAAAATTCCGGGTCCTGAAGACAGGACAGAGCATGACACTGCTGTGTGCCCAGGAT	MNHEY	ATGAACCATGAATAC	MYWYRQDPGMGLRLIHY	ATGTACTGGTATCGACAAGACCCAGGCATGGGGCTGAGGCTGATTCATTAC	SVGEGT	TCAGTTGGTGAGGGTACA	TAKGEVPDGYNVSRLKKQNFLLGLESAAPSQTSVYF	ACTGCCAAAGGAGAGGTCCCTGATGGCTACAATGTCTCCAGATTAAAAAAACAGAATTTCCTGCTGGGGTTGGAGTCGGCTGCTCCCTCCCAAACATCTGTGTACTTC	CASSYPRDYSYEQYF	TGTGCCAGCAGTTACCCCCGGGACTACTCCTACGAGCAGTACTTC	GPGTRLTVT	GGGCCGGGCACCAGGCTCACGGTCACAG	769	11	clonotype3761	clonotype3761_consensus_1	1
AACTCCCTCCAACCAA-1	true	AACTCCCTCCAACCAA-1_contig_2	true	622	TRA	TRAV41		TRAJ44	TRAC	true	true	KNEVEQSPQNLTAQEGEFITINCSYS	AAAAATGAAGTGGAGCAGAGTCCTCAGAACCTGACTGCCCAGGAAGGAGAATTTATCACAATCAACTGCAGTTACTCG	VGISA	GTAGGAATAAGTGCC	LHWLQQHPGGGIVSLFM	TTACACTGGCTGCAACAGCATCCAGGAGGAGGCATTGTTTCCTTGTTTATG	LSSGK	CTGAGCTCAGGGAAG	KKHGRLIATINIQEKHSSLHITASHPRDSAVYI	AAGAAGCATGGAAGATTAATTGCCACAATAAACATACAGGAAAAGCACAGCTCCCTGCACATCACAGCCTCCCATCCCAGAGACTCTGCCGTCTACATC	CAVSYTGTASKLTF	TGTGCTGTGAGTTATACCGGCACTGCCAGTAAACTCACCTTT	GTGTRLQVTL	GGGACTGGAACAAGACTTCAGGTCACGCTCG	106	4	clonotype3761	clonotype3761_consensus_2	1
AACTCCCTCTACTATC-1	true	AACTCCCTCTACTATC-1_contig_1	true	502	TRB	TRBV9	TRBD2	TRBJ2-3	TRBC2	true	true	DSGVTQTPKHLITATGQRVTLRCSPR	GATTCTGGAGTCACACAAACCCCAAAGCACCTGATCACAGCAACTGGACAGCGAGTGACGCTGAGATGCTCCCCTAGG	SGDLS	TCTGGAGACCTCTCT	VYWYQQSLDQGLQFLIH	GTGTACTGGTACCAACAGAGCCTGGACCAGGGCCTCCAGTTCCTCATTCAC	YYNGEE	TATTATAATGGAGAAGAG	RAKGNILERFSAQQFPDLHSELNLSSLELGDSALYF	AGAGCAAAAGGAAACATTCTTGAACGATTCTCCGCACAACAGTTCCCTGACTTGCACTCTGAACTAAACCTGAGCTCTCTGGAGCTGGGGGACTCAGCTTTGTATTTC	CASSTGLAGVLDTQYF	TGTGCCAGCAGCACCGGACTAGCGGGGGTGTTAGATACGCAGTATTTT	GPGTRLTVL	GGCCCAGGCACCCGGCTGACAGTGCTCG	407	5	clonotype4980	clonotype4980_consensus_1	1
AACTCCCTCTACTATC-1	true	AACTCCCTCTACTATC-1_contig_2	true	624	TRA	TRAV3		TRAJ9	TRAC	true	true	AQSVAQPEDQVNVAEGNPLTVKCTYS	GCTCAGTCAGTGGCTCAGCCGGAAGATCAGGTCAACGTTGCTGAAGGGAATCCTCTGACTGTGAAATGCACCTATTCA	VSGNPY	GTCTCTGGAAACCCTTAT	LFWYVQYPNRGLQFLLK	CTTTTTTGGTATGTTCAATACCCCAACCGAGGCCTCCAGTTCCTTCTGAAA	YITGDNLV	TACATCACAGGGGATAACCTGGTT	KGSYGFEAEFNKSQTSFHLKKPSALVSDSALYF	AAAGGCAGCTATGGCTTTGAAGCTGAATTTAACAAGAGCCAAACCTCCTTCCACCTGAAGAAACCATCTGCCCTTGTGAGCGACTCCGCTTTGTACTTC	CAVRDGRSTGGFKTIF	TGTGCTGTGAGAGACGGCCGCAGTACTGGAGGCTTCAAAACTATCTTT	GAGTRLFVKA	GGAGCAGGAACAAGACTATTTGTTAAAGCAA	371	5	clonotype4980	clonotype4980_consensus_2	1
AACTCTTAGACACGAC-1	true	AACTCTTAGACACGAC-1_contig_1	true	582	TRA	TRAV5		TRAJ16	TRAC	true	true	GEDVEQSLFLSVREGDSSVINCTYT	GGAGAGGATGTGGAGCAGAGTCTTTTCCTGAGTGTCCGAGAGGGAGACAGCTCCGTTATAAACTGCACTTACACA	DSSSTY	GACAGCTCCTCCACCTAC	LYWYKQEPGAGLQLLTY	TTATACTGGTATAAGCAAGAACCTGGAGCAGGTCTCCAGTTGCTGACGTAT	IFSNMDM	ATTTTTTCAAATATGGACATG	KQDQRLTVLLNKKDKHLSLRIADTQTGDSAIYF	AAACAAGACCAAAGACTCACTGTTCTATTGAATAAAAAGGATAAACATCTGTCTCTGCGCATTGCAGACACCCAGACTGGGGACTCAGCTATCTACTTC	CAEIFSDGQKLLF	TGTGCAGAAATTTTTTCAGATGGCCAGAAGCTGCTCTTT	ARGTMLKVDL	GCAAGGGGAACCATGTTAAAGGTGGATCTTA	1671	22	clonotype1715	clonotype1715_consensus_2	1
AACTCTTAGACACGAC-1	true	AACTCTTAGACACGAC-1_contig_2	true	475	TRB	TRBV4-1		TRBJ1-1	TRBC1	true	true	DTEVTQTPKHLVMGMTNKKSLKCEQH	GACACTGAAGTTACCCAGACACCAAAACACCTGGTCATGGGAATGACAAATAAGAAGTCTTTGAAATGTGAACAACAT	MGHRA	ATGGGGCACAGGGCT	MYWYKQKAKKPPELMFV	ATGTATTGGTACAAGCAGAAAGCTAAGAAGCCACCGGAGCTCATGTTTGTC	YSYEKL	TACAGCTATGAGAAACTC	SINESVPSRFSPECPNSSLLNLHLHALQPEDSALYL	TCTATAAATGAAAGTGTGCCAAGTCGCTTCTCACCTGAATGCCCCAACAGCTCTCTCTTAAACCTTCACCTACACGCCCTGCAGCCAGAAGACTCAGCCCTGTATCTC	CASSQDFNTEAFF	TGCGCCAGCAGCCAAGATTTCAACACTGAAGCTTTCTTT	GQGTRLTVV	GGACAAGGCACCAGACTCACAGTTGTAG	5064	65	clonotype1715	clonotype1715_consensus_1	1
AACTCTTAGAGCTTCT-1	false	AACTCTTAGAGCTTCT-1_contig_1	true	546	TRB	TRBV30		TRBJ1-1	TRBC1	true	true											CAWKGNTEAFF	TGTGCCTGGAAGGGGAACACTGAAGCTTTCTTT			66	1
AACTCTTAGAGCTTCT-1	false	AACTCTTAGAGCTTCT-1_contig_2	true	577	None			TRBJ1-5	TRBC1	false	false															229	3
AACTCTTAGCAGCGTA-1	false	AACTCTTAGCAGCGTA-1_contig_1	false	501	TRB	TRBV20-1		TRBJ2-7	TRBC2	true	true											CRRPVAILRNYEQYF	TGCAGGCGCCCCGTCGCGATACTACGAAACTACGAGCAGTACTTC			104	1
AACTCTTAGCTATGCT-1	false	AACTCTTAGCTATGCT-1_contig_1	false	493	TRB	TRBV3-1		TRBJ2-3	TRBC2	true	true											CASSPLAGGGHTQYF	TGTGCCAGCAGCCCCCTGGCGGGGGGCGGGCATACGCAGTATTTT			65	1
AACTCTTAGGACGAAA-1	true	AACTCTTAGGACGAAA-1_contig_1	true	499	TRB	TRBV7-2	TRBD1	TRBJ2-7	TRBC2	true	true	GAGVSQSPSNKVTEKGKDVELRCDPI	GGAGCTGGAGTCTCCCAGTCCCCCAGTAACAAGGTCACAGAGAAGGGAAAGGATGTAGAGCTCAGGTGTGATCCAATT	SGHTA	TCAGGTCATACTGCC	LYWYRQSLGQGLEFLIY	CTTTACTGGTACCGACAGAGCCTGGGGCAGGGCCTGGAGTTTTTAATTTAC	FQGNSA	TTCCAAGGCAACAGTGCA	PDKSGLPSDRFSAERTGGSVSTLTIQRTQQEDSAVYL	CCAGACAAATCAGGGCTGCCCAGTGATCGCTTCTCTGCAGAGAGGACTGGGGGATCCGTCTCCACTCTGACGATCCAGCGCACACAGCAGGAGGACTCGGCCGTGTATCTC	CASSRAGGVGEQYF	TGTGCCAGCAGCCGAGCAGGGGGCGTGGGCGAGCAGTACTTC	GPGTRLTVT	GGGCCGGGCACCAGGCTCACGGTCACAG	2075	25	clonotype4132	clonotype4132_consensus_1	1
AACTCTTAGGACGAAA-1	true	AACTCTTAGGACGAAA-1_contig_2	true	568	TRA	TRAV29/DV5		TRAJ49	TRAC	true	true	DQQVKQNSPSLSVQEGRISILNCDYT	GACCAGCAAGTTAAGCAAAATTCACCATCCCTGAGCGTCCAGGAAGGAAGAATTTCTATTCTGAACTGTGACTATACT	NSMFDY	AACAGCATGTTTGATTAT	FLWYKKYPAEGPTFLIS	TTCCTATGGTACAAAAAATACCCTGCTGAAGGTCCTACATTCCTGATATCT	ISSIKDK	ATAAGTTCCATTAAGGATAAA	NEDGRFTVFLNKSAKHLSLHIVPSQPGDSAVYF	AATGAAGATGGAAGATTCACTGTTTTCTTAAACAAAAGTGCCAAGCACCTCTCTCTGCACATTGTGCCCTCCCAGCCTGGAGACTCTGCAGTGTACTTC	CAARASHGNQFYF	TGTGCAGCAAGAGCGTCCCACGGTAACCAGTTCTATTTT	GTGTSLTVIP	GGGACAGGGACAAGTTTGACGGTCATTCCAA	77	3	clonotype4132	clonotype4132_consensus_2	1
AACTCTTAGGACGAAA-1	true	AACTCTTAGGACGAAA-1_contig_3	true	571	TRA	TRAV29/DV5		TRAJ38	TRAC	true	true	DQQVKQNSPSLSVQEGRISILNCDYT	GACCAGCAAGTTAAGCAAAATTCACCATCCCTGAGCGTCCAGGAAGGAAGAATTTCTATTCTGAACTGTGACTATACT	NSMFDY	AACAGCATGTTTGATTAT	FLWYKKYPAEGPTFLIS	TTCCTATGGTACAAAAAATACCCTGCTGAAGGTCCTACATTCCTGATATCT	ISSIKDK	ATAAGTTCCATTAAGGATAAA	NEDGRFTVFLNKSAKHLSLHIVPSQPGDSAVYF	AATGAAGATGGAAGATTCACTGTTTTCTTAAACAAAAGTGCCAAGCACCTCTCTCTGCACATTGTGCCCTCCCAGCCTGGAGACTCTGCAGTGTACTTC	CAASFAGNNRKLIW	TGTGCAGCAAGCTTCGCTGGCAACAACCGTAAGCTGATTTGG	GLGTSLAVNP	GGATTGGGAACAAGCCTGGCAGTAAATCCGA	664	8	clonotype4132	clonotype4132_consensus_3	1
AACTCTTAGGTGTTAA-1	false	AACTCTTAGGTGTTAA-1_contig_1	false	472	TRB	TRBV7-8		TRBJ2-7	TRBC2	true	true											CASSFKGPVDEQYF	TGTGCCAGCAGCTTCAAGGGACCTGTGGACGAGCAGTACTTC			76	1
AACTCTTAGTCTCCTC-1	false	AACTCTTAGTCTCCTC-1_contig_1	false	315	None			TRBJ2-7	TRBC2	false	false															145	2
AACTCTTAGTGGAGAA-1	true	AACTCTTAGTGGAGAA-1_contig_1	true	515	TRA	TRAV13-2		TRAJ4	TRAC	true	true	GESVGLHLPTLSVQEGDNSIINCAYS	GGAGAGAGTGTGGGGCTGCATCTTCCTACCCTGAGTGTCCAGGAGGGTGACAACTCTATTATCAACTGTGCTTATTCA	NSASDY	AACAGCGCCTCAGACTAC	FIWYKQESGKGPQFIID	TTCATTTGGTACAAGCAAGAATCTGGAAAAGGTCCTCAATTCATTATAGAC	IRSNMDK	ATTCGTTCAAATATGGACAAA	RQGQRVTVLLNKTVKHLSLQIAATQPGDSAVYF	AGGCAAGGCCAAAGAGTCACCGTTTTATTGAATAAGACAGTGAAACATCTCTCTCTGCAAATTGCAGCTACTCAACCTGGAGACTCAGCTGTCTACTTT	CAESPNSGGYNKLIF	TGTGCAGAGTCTCCTAATTCTGGTGGCTACAATAAGCTGATTTTT	GAGTRLAVHP	GGAGCAGGGACCAGGCTGGCTGTACACCCAT	414	5	clonotype625	clonotype625_consensus_2	1
AACTCTTAGTGGAGAA-1	true	AACTCTTAGTGGAGAA-1_contig_2	true	552	TRB	TRBV30		TRBJ1-4	TRBC1	true	true	SQTIHQWPATLVQPVGSPLSLECTVE	TCTCAGACTATTCATCAATGGCCAGCGACCCTGGTGCAGCCTGTGGGCAGCCCGCTCTCTCTGGAGTGCACTGTGGAG	GTSNPN	GGAACATCAAACCCCAAC	LYWYRQAAGRGLQLLFY	CTATACTGGTACCGACAGGCTGCAGGCAGGGGCCTCCAGCTGCTCTTCTAC	SVGIG	TCCGTTGGTATTGGC	QISSEVPQNLSASRPQDRQFILSSKKLLLSDSGFYL	CAGATCAGCTCTGAGGTGCCCCAGAATCTCTCAGCCTCCAGACCCCAGGACCGGCAGTTCATCCTGAGTTCTAAGAAGCTCCTTCTCAGTGACTCTGGCTTCTATCTC	CAWSVRLVEKLFF	TGTGCCTGGAGTGTACGTTTGGTTGAAAAACTGTTTTTT	GSGTQLSVL	GGCAGTGGAACCCAGCTCTCTGTCTTGG	569	6	clonotype625	clonotype625_consensus_1	1
AACTCTTAGTGGAGAA-1	true	AACTCTTAGTGGAGAA-1_contig_3	true	335	None			TRBJ1-6	TRBC1	false	false															371	3
AACTCTTAGTGTACTC-1	true	AACTCTTAGTGTACTC-1_contig_1	true	499	TRB	TRBV3-1	TRBD1	TRBJ2-7	TRBC2	true	true	DTAVSQTPKYLVTQMGNDKSIKCEQN	GACACAGCTGTTTCCCAGACTCCAAAATACCTGGTCACACAGATGGGAAACGACAAGTCCATTAAATGTGAACAAAAT	LGHDT	CTGGGCCATGATACT	MYWYKQDSKKFLKIMFS	ATGTATTGGTATAAACAGGACTCTAAGAAATTTCTGAAGATAATGTTTAGC	YNNKEL	TACAATAATAAGGAGCTC	IINETVPNRFSPKSPDKAHLNLHINSLELGDSAVYF	ATTATAAATGAAACAGTTCCAAATCGCTTCTCACCTAAATCTCCAGACAAAGCTCACTTAAATCTTCACATCAATTCCCTGGAGCTTGGTGACTCTGCTGTGTATTTC	CASSRDRGGNYEQYF	TGTGCCAGCAGCAGAGACAGGGGAGGAAACTACGAGCAGTACTTC	GPGTRLTVT	GGGCCGGGCACCAGGCTCACGGTCACAG	578	10	clonotype4137	clonotype4137_consensus_1	1
AACTCTTAGTGTACTC-1	true	AACTCTTAGTGTACTC-1_contig_2	true	568	TRA	TRAV29/DV5		TRAJ9	TRAC	true	true	DQQVKQNSPSLSVQEGRISILNCDYT	GACCAGCAAGTTAAGCAAAATTCACCATCCCTGAGCGTCCAGGAAGGAAGAATTTCTATTCTGAACTGTGACTATACT	NSMFDY	AACAGCATGTTTGATTAT	FLWYKKYPAEGPTFLIS	TTCCTATGGTACAAAAAATACCCTGCTGAAGGTCCTACATTCCTGATATCT	ISSIKDK	ATAAGTTCCATTAAGGATAAA	NEDGRFTVFLNKSAKHLSLHIVPSQPGDSAVYF	AATGAAGATGGAAGATTCACTGTCTTCTTAAACAAAAGTGCCAAGCACCTCTCTCTGCACATTGTGCCCTCCCAGCCTGGAGACTCTGCAGTGTACTTC	CAAFNTGGFKTIF	TGTGCAGCCTTTAATACTGGAGGCTTCAAAACTATCTTT	GAGTRLFVKA	GGAGCAGGAACAAGACTATTTGTTAAAGCAA	324	5	clonotype4137	clonotype4137_consensus_2	1
AACTCTTAGTTCCACA-1	false	AACTCTTAGTTCCACA-1_contig_1	false	516	TRB	TRBV20-1		TRBJ2-1	TRBC2	true	true											CSALAGGPNEQFF	TGCAGTGCCCTAGCGGGGGGGCCGAATGAGCAGTTCTTC			54	1
AACTCTTCAATAGCAA-1	true	AACTCTTCAATAGCAA-1_contig_1	true	479	TRB	TRBV9	TRBD1	TRBJ1-2	TRBC1	true	true	DSGVTQTPKHLITATGQRVTLRCSPR	GATTCTGGAGTCACACAAACCCCAAAGCACCTGATCACAGCAACTGGACAGCGAGTGACGCTGAGATGCTCCCCTAGG	SGDLS	TCTGGAGACCTCTCT	VYWYQQSLDQGLQFLIH	GTGTACTGGTACCAACAGAGCCTGGACCAGGGCCTCCAGTTCCTCATTCAC	YYNGEE	TATTATAATGGAGAAGAG	RAKGNILERFSAQQFPDLHSELNLSSLELGDSALYF	AGAGCAAAAGGAAACATTCTTGAACGATTCTCCGCACAACAGTTCCCTGACTTGCACTCTGAACTAAACCTGAGCTCTCTGGAGCTGGGGGACTCAGCTTTGTATTTC	CASSGVGQAIYGYTF	TGTGCCAGCAGCGGGGTGGGACAGGCGATCTATGGCTACACCTTC	GSGTRLTVV	GGTTCGGGGACCAGGTTAACCGTTGTAG	241	7	clonotype3398	clonotype3398_consensus_1	1
AACTCTTCACTATCTT-1	true	AACTCTTCACTATCTT-1_contig_1	true	506	TRB	TRBV7-8		TRBJ1-4	TRBC1	true	true	GAGVSQSPRYKVAKRGQDVALRCDPI	GGTGCTGGAGTCTCCCAGTCCCCTAGGTACAAAGTCGCAAAGAGAGGACAGGATGTAGCTCTCAGGTGTGATCCAATT	SGHVS	TCGGGTCATGTATCC	LFWYQQALGQGPEFLTY	CTTTTTTGGTACCAACAGGCCCTGGGGCAGGGGCCAGAGTTTCTGACTTAT	FQNEAQ	TTCCAGAATGAAGCTCAA	LDKSGLPSDRFFAERPEGSVSTLKIQRTQQEDSAVYL	CTAGACAAATCGGGGCTGCCCAGTGATCGCTTCTTTGCAGAAAGGCCTGAGGGATCCGTCTCCACTCTGAAGATCCAGCGCACACAGCAGGAGGACTCCGCCGTGTATCTC	CASSLAPNEKLFF	TGTGCCAGCAGCTTAGCGCCTAATGAAAAACTGTTTTTT	GSGTQLSVL	GGCAGTGGAACCCAGCTCTCTGTCTTGG	1014	13	clonotype2141	clonotype2141_consensus_1	1
AACTCTTCAGCCAATT-1	false	AACTCTTCAGCCAATT-1_contig_1	false	586	TRB	TRBV19		TRBJ1-1	TRBC1	true	true											CASRSTGYIEAFF	TGTGCCAGTAGATCTACAGGGTACATCGAAGCTTTCTTT			125	2
AACTCTTCAGGAATGC-1	true	AACTCTTCAGGAATGC-1_contig_1	true	505	TRB	TRBV7-9		TRBJ1-1	TRBC1	true	true	DTGVSQNPRHKITKRGQNVTFRCDPI	GATACTGGAGTCTCCCAGAACCCCAGACACAAGATCACAAAGAGGGGACAGAATGTAACTTTCAGGTGTGATCCAATT	SEHNR	TCTGAACACAACCGC	LYWYRQTLGQGPEFLTY	CTTTATTGGTACCGACAGACCCTGGGGCAGGGCCCAGAGTTTCTGACTTAC	FQNEAQ	TTCCAGAATGAAGCTCAA	LEKSRLLSDRFSAERPKGSFSTLEIQRTEQGDSAMYL	CTAGAAAAATCAAGGCTGCTCAGTGATCGGTTCTCTGCAGAGAGGCCTAAGGGATCTTTCTCCACCTTGGAGATCCAGCGCACAGAGCAGGGGGACTCGGCCATGTATCTC	CASSLLGGKGRAEAFF	TGTGCCAGCAGCTTATTAGGGGGCAAGGGGAGGGCTGAAGCTTTCTTT	GQGTRLTVV	GGACAAGGCACCAGACTCACAGTTGTAG	211	4	clonotype5315	clonotype5315_consensus_1	1
AACTCTTCAGGAATGC-1	true	AACTCTTCAGGAATGC-1_contig_2	true	481	TRA	TRAV17		TRAJ49	TRAC	true	true	SQQGEEDPQALSIQEGENATMNCSYK	AGTCAACAGGGAGAAGAGGATCCTCAGGCCTTGAGCATCCAGGAGGGTGAAAATGCCACCATGAACTGCAGTTACAAA	TSINN	ACTAGTATAAACAAT	LQWYRQNSGRGLVHLIL	TTACAGTGGTATAGACAAAATTCAGGTAGAGGCCTTGTCCACCTAATTTTA	IRSNERE	ATACGTTCAAATGAAAGAGAG	KHSGRLRVTLDTSKKSSSLLITASRAADTASYF	AAACACAGTGGAAGATTAAGAGTCACGCTTGACACTTCCAAGAAAAGCAGTTCCTTGTTGATCACGGCTTCCCGGGCAGCAGACACTGCTTCTTACTTC	CATVPLGGNQFYF	TGTGCTACGGTCCCTTTGGGGGGTAACCAGTTCTATTTT	GTGTSLTVIP	GGGACAGGGACAAGTTTGACGGTCATTCCAA	79	2	clonotype5315	clonotype5315_consensus_2	1
AACTCTTCAGGGATTG-1	false	AACTCTTCAGGGATTG-1_contig_1	true	500	TRB	TRBV7-6	TRBD1	TRBJ2-1	TRBC2	true	true											CASSPKDRGQGEQFF	TGTGCCAGCAGCCCTAAGGACAGGGGGCAGGGTGAGCAGTTCTTC			1146	11
AACTCTTCAGGGATTG-1	false	AACTCTTCAGGGATTG-1_contig_2	true	506	TRB	TRBV5-5		TRBJ2-2	TRBC2	true	true											CASSLTAGAYTGELFF	TGTGCCAGCAGCTTGACGGCGGGGGCGTACACCGGGGAGCTGTTTTTT			474	6
AACTCTTCAGGGATTG-1	false	AACTCTTCAGGGATTG-1_contig_3	true	618	TRA	TRAV3		TRAJ26	TRAC	true	true											CAVRDSPYGQNFVF	TGTGCTGTGAGAGACTCTCCCTATGGTCAGAATTTTGTCTTT			169	4
AACTCTTGTCGCGGTT-1	true	AACTCTTGTCGCGGTT-1_contig_1	true	676	TRA	TRAV8-2		TRAJ52	TRAC	true	true	AQSVTQLDSHVSVSEGTPVLLRCNYS	GCCCAGTCGGTGACCCAGCTTGACAGCCACGTCTCTGTCTCTGAAGGAACCCCGGTGCTGCTGAGGTGCAACTACTCA	SSYSPS	TCTTCTTATTCACCATCT	LFWYVQHPNKGLQLLLK	CTCTTCTGGTATGTGCAACACCCCAACAAAGGACTCCAGCTTCTCCTGAAG	YTSAATLV	TACACATCAGCGGCCACCCTGGTT	KGINGFEAEFKKSETSFHLTKPSAHMSDAAEYF	AAAGGCATCAACGGTTTTGAGGCTGAATTTAAGAAGAGTGAAACCTCCTTCCACCTGACGAAACCCTCAGCCCATATGAGCGACGCGGCTGAGTACTTC	CVVSFYAGGTSYGKLTF	TGTGTTGTGAGCTTTTATGCTGGTGGTACTAGCTATGGAAAGCTGACATTT	GQGTILTVHP	GGACAAGGGACCATCTTGACTGTCCATCCAA	165	4	clonotype5527	clonotype5527_consensus_1	1
AACTCTTGTGAAAGAG-1	false	AACTCTTGTGAAAGAG-1_contig_1	false	489	TRB	TRBV27		TRBJ2-2	TRBC2	true	true											CASSFTSAGELFF	TGTGCCAGCAGTTTCACTAGTGCCGGGGAGCTGTTTTTT			236	3
AACTCTTGTGCACGAA-1	false	AACTCTTGTGCACGAA-1_contig_1	false	494	TRB	TRBV5-1		TRBJ2-7	TRBC2	true	true											CASSIASGTEQYF	TGCGCCAGCAGCATTGCGTCAGGGACCGAGCAGTACTTC			99	1
AACTCTTGTGCACGAA-1	false	AACTCTTGTGCACGAA-1_contig_2	false	524	TRB	TRBV20-1		TRBJ2-7	TRBC2	true	true											CRRPVAILRNYEQYF	TGCAGGCGCCCCGTCGCGATACTACGAAACTACGAGCAGTACTTC			121	2
AACTCTTGTGCTTCTC-1	false	AACTCTTGTGCTTCTC-1_contig_1	false	477	TRB	TRBV7-9		TRBJ1-6	TRBC1	true	true											CASSSEAKYSPLHF	TGTGCCAGCAGCTCCGAAGCCAAGTATTCACCCCTCCACTTT			37	1
AACTCTTGTTGCTCCT-1	false	AACTCTTGTTGCTCCT-1_contig_1	false	474	TRB	TRBV7-3		TRBJ2-1	TRBC2	true	true											CASSRGSPPYNEQFF	TGTGCCAGCAGCCGGGGGAGCCCGCCATACAATGAGCAGTTCTTC			76	1
AACTCTTTCATGCATG-1	true	AACTCTTTCATGCATG-1_contig_1	true	482	TRB	TRBV15		TRBJ2-4	TRBC2	true	true	DAMVIQNPRYQVTQFGKPVTLSCSQT	GATGCCATGGTCATCCAGAACCCAAGATACCAGGTTACCCAGTTTGGAAAGCCAGTGACCCTGAGTTGTTCTCAGACT	LNHNV	TTGAACCATAACGTC	MYWYQQKSSQAPKLLFH	ATGTACTGGTACCAGCAGAAGTCAAGTCAGGCCCCAAAGCTGCTGTTCCAC	YYDKDF	TACTATGACAAAGATTTT	NNEADTPDNFQSRRPNTSFCFLDIRSPGLGDAAMYL	AACAATGAAGCAGACACCCCTGATAACTTCCAATCCAGGAGGCCGAACACTTCTTTCTGCTTTCTTGACATCCGCTCACCAGGCCTGGGGGACGCAGCCATGTACCTG	CATSRDRGEGKNIQYF	TGTGCCACCAGCAGAGATAGGGGGGAAGGCAAAAACATTCAGTACTTC	GAGTRLSVL	GGCGCCGGGACCCGGCTCTCAGTGCTGG	770	7	clonotype5013	clonotype5013_consensus_1	1
AACTCTTTCATGCATG-1	true	AACTCTTTCATGCATG-1_contig_2	true	500	TRA	TRAV38-2/DV8		TRAJ40	TRAC	true	true	AQTVTQSQPEMSVQEAETVTLSCTYD	GCTCAGACAGTCACTCAGTCTCAACCAGAGATGTCTGTGCAGGAGGCAGAGACCGTGACCCTGAGCTGCACATATGAC	TSESDYY	ACCAGTGAGAGTGATTATTAT	LFWYKQPPSRQMILVIR	TTATTCTGGTACAAGCAGCCTCCCAGCAGGCAGATGATTCTCGTTATTCGC	QEAYKQQN	CAAGAAGCTTATAAGCAACAGAAT	ATENRFSVNFQKAAKSFSLKISDSQLGDAAMYF	GCAACAGAGAATCGTTTCTCTGTGAACTTCCAGAAAGCAGCCAAATCCTTCAGTCTCAAGATCTCAGACTCACAGCTGGGGGATGCCGCGATGTATTTC	CAYRSPGPSGTYKYIF	TGTGCTTATAGGAGCCCGGGACCCTCAGGAACCTACAAATACATCTTT	GTGTRLKVLA	GGAACAGGCACCAGGCTGAAGGTTTTAGCAA	265	4	clonotype5013	clonotype5013_consensus_2	1
AACTCTTTCCACGCAG-1	false	AACTCTTTCCACGCAG-1_contig_1	false	471	TRB	TRBV7-2		TRBJ2-2	TRBC2	true	true											CASSSGGSNTGELFF	TGTGCCAGTAGCTCCGGAGGCTCCAACACCGGGGAGCTGTTTTTT			73	1
AACTCTTTCCACGCAG-1	false	AACTCTTTCCACGCAG-1_contig_2	false	577	TRA	TRAV17		TRAJ29	TRAC	true	true											CATGGMNSGNTPLVF	TGTGCTACGGGGGGGATGAATTCAGGAAACACACCTCTTGTCTTT			78	1
AACTCTTTCCCTCTTT-1	false	AACTCTTTCCCTCTTT-1_contig_1	false	491	TRB	TRBV7-2		TRBJ2-1	TRBC2	true	true											CASSPMTSGYNEQFF	TGTGCCAGCAGCCCCATGACTAGCGGTTACAATGAGCAGTTCTTC			138	2
AACTCTTTCGAGGTAG-1	true	AACTCTTTCGAGGTAG-1_contig_1	true	497	TRA	TRAV17		TRAJ32	TRAC	true	true	SQQGEEDPQALSIQEGENATMNCSYK	AGTCAACAGGGAGAAGAGGATCCTCAGGCCTTGAGCATCCAGGAGGGTGAAAATGCCACCATGAACTGCAGTTACAAA	TSINN	ACTAGTATAAACAAT	LQWYRQNSGRGLVHLIL	TTACAGTGGTATAGACAAAATTCAGGTAGAGGCCTTGTCCACCTAATTTTA	IRSNERE	ATACGTTCAAATGAAAGAGAG	KHSGRLRVTLDTSKKSSSLLITASRAADTASYF	AAACACAGTGGAAGATTAAGAGTCACGCTTGACACTTCCAAGAAAAGCAGTTCCTTGTTGATCACGGCTTCCCGGGCAGCAGACACTGCTTCTTACTTC	CATGGGATNKLIF	TGTGCTACGGGGGGTGGTGCTACAAACAAGCTCATCTTT	GTGTLLAVQP	GGAACTGGCACTCTGCTTGCTGTCCAGCCAA	248	2	clonotype1254	clonotype1254_consensus_1	1
AACTCTTTCGAGGTAG-1	true	AACTCTTTCGAGGTAG-1_contig_2	true	310	None			TRBJ2-1	TRBC2	false	false															127	1
AACTCTTTCGCCATAA-1	false	AACTCTTTCGCCATAA-1_contig_1	false	473	TRB	TRBV20-1		TRBJ1-4	TRBC1	true	true											CSARDRTGYEKLFF	TGCAGTGCTAGAGATAGAACAGGATATGAAAAACTGTTTTTT			83	1
AACTCTTTCGCCCTTA-1	true	AACTCTTTCGCCCTTA-1_contig_1	true	623	TRA	TRAV41		TRAJ45	TRAC	true	true	KNEVEQSPQNLTAQEGEFITINCSYS	AAAAATGAAGTGGAGCAGAGTCCTCAGAACCTGACTGCCCAGGAAGGAGAATTTATCACAATCAACTGCAGTTACTCG	VGISA	GTAGGAATAAGTGCC	LHWLQQHPGGGIVSLFM	TTACACTGGCTGCAACAGCATCCAGGAGGAGGCATTGTTTCCTTGTTTATG	LSSGK	CTGAGCTCAGGGAAG	KKHGRLIATINIQEKHSSLHITASHPRDSAVYI	AAGAAGCATGGAAGATTAATTGCCACAATAAACATACAGGAAAAGCACAGCTCCCTGCACATCACAGCCTCCCATCCCAGAGACTCTGCCGTCTACATC	CAAPLFQGGGADGLTF	TGTGCAGCCCCGCTATTCCAGGGAGGAGGTGCTGACGGACTCACCTTT	GKGTHLIIQP	GGCAAAGGGACTCATCTAATCATCCAGCCCT	414	6	clonotype2838	clonotype2838_consensus_2	1
AACTCTTTCGCCCTTA-1	true	AACTCTTTCGCCCTTA-1_contig_2	true	496	TRB	TRBV9		TRBJ1-2	TRBC1	true	true	DSGVTQTPKHLITATGQRVTLRCSPR	GATTCTGGAGTCACACAAACCCCAAAGCACCTGATCACAGCAACTGGACAGCGAGTGACGCTGAGATGCTCCCCTAGG	SGDLS	TCTGGAGACCTCTCT	VYWYQQSLDQGLQFLIQ	GTGTACTGGTACCAACAGAGCCTGGACCAGGGCCTCCAGTTCCTCATTCAG	YYNGEE	TATTATAATGGAGAAGAG	RAKGNILERFSAQQFPDLHSELNLSSLELGDSALYF	AGAGCAAAAGGAAACATTCTTGAACGATTCTCCGCACAACAGTTCCCTGACTTGCACTCTGAACTAAACCTGAGCTCTCTGGAGCTGGGGGACTCAGCTTTGTATTTC	CASSDRDRGDGYTF	TGTGCCAGCAGCGACCGGGACAGGGGGGATGGCTACACCTTC	GSGTRLTVV	GGTTCGGGGACCAGGTTAACCGTTGTAG	2489	28	clonotype2838	clonotype2838_consensus_1	1
AACTCTTTCGGACAAG-1	false	AACTCTTTCGGACAAG-1_contig_1	false	373	TRB	TRBV18		TRBJ2-7	TRBC2	false	false											CASSPQGGEQYF	TGTGCCAGCTCACCACAGGGGGGCGAGCAGTACTTC			129	2
AACTCTTTCTGACCTC-1	true	AACTCTTTCTGACCTC-1_contig_1	true	484	TRB	TRBV4-1		TRBJ2-6	TRBC2	true	true	DTEVTQTPKHLVMGMTNKKSLKCEQH	GACACTGAAGTTACCCAGACACCAAAACACCTGGTCATGGGAATGACAAATAAGAAGTCTTTGAAATGTGAACAACAT	MGHRA	ATGGGGCACAGGGCT	MYWYKQKAKKPPELMFV	ATGTATTGGTACAAGCAGAAAGCTAAGAAGCCACCGGAGCTCATGTTTGTC	YSYEKL	TACAGCTATGAGAAACTC	SINESVPSRFSPECPNSSLLNLHLHALQPEDSALYL	TCTATAAATGAAAGTGTGCCAAGTCGCTTCTCACCTGAATGCCCCAACAGCTCTCTCTTAAACCTTCACCTACACGCCCTGCAGCCAGAAGACTCAGCCCTGTATCTC	CASSHSGTTGANVLTF	TGCGCCAGCAGCCATTCTGGGACTACTGGGGCCAACGTCCTGACTTTC	GAGSRLTVL	GGGGCCGGCAGCAGGCTGACCGTGCTGG	1192	15	clonotype4560	clonotype4560_consensus_1	1
AACTCTTTCTGACCTC-1	true	AACTCTTTCTGACCTC-1_contig_2	true	490	TRA	TRAV1-1		TRAJ23	TRAC	true	true	GQSLEQPSEVTAVEGAIVQINCTYQ	GGACAAAGCCTTGAGCAGCCCTCTGAAGTGACAGCTGTGGAAGGAGCCATTGTCCAGATAAACTGCACGTACCAG	TSGFYG	ACATCTGGGTTTTATGGG	LSWYQQHDGGAPTFLSY	CTGTCCTGGTACCAGCAACATGATGGCGGAGCACCCACATTTCTTTCTTAC	NALDGL	AATGCTCTGGATGGTTTG	EETGRFSSFLSRSDSYGYLLLQELQMKDSASYF	GAGGAGACAGGTCGTTTTTCTTCATTCCTTAGTCGCTCTGATAGTTATGGTTACCTCCTTCTACAGGAGCTCCAGATGAAAGACTCTGCCTCTTACTTC	CAVPGGQGGKLIF	TGCGCTGTGCCGGGGGGCCAGGGAGGAAAGCTTATCTTC	GQGTELSVKP	GGACAGGGAACGGAGTTATCTGTGAAACCCA	641	6	clonotype4560	clonotype4560_consensus_2	1
AACTCTTTCTGACCTC-1	true	AACTCTTTCTGACCTC-1_contig_3	true	306	None			TRBJ1-1	TRBC1	false	false															385	4
AACTCTTTCTGTACGA-1	true	AACTCTTTCTGTACGA-1_contig_1	true	472	TRB	TRBV28		TRBJ2-7	TRBC2	true	true	DVKVTQSSRYLVKRTGEKVFLECVQD	GATGTGAAAGTAACCCAGAGCTCGAGATATCTAGTCAAAAGGACGGGAGAGAAAGTTTTTCTGGAATGTGTCCAGGAT	MDHEN	ATGGACCATGAAAAT	MFWYRQDPGLGLRLIYF	ATGTTCTGGTATCGACAAGACCCAGGTCTGGGGCTACGGCTGATCTATTTC	SYDVKM	TCATATGATGTTAAAATG	KEKGDIPEGYSVSREKKERFSLILESASTNQTSMYL	AAAGAAAAAGGAGATATTCCTGAGGGGTACAGTGTCTCTAGAGAGAAGAAGGAGCGCTTCTCCCTGATTCTGGAGTCCGCCAGCACCAACCAGACATCTATGTACCTC	CASRTGTGRRDEQYF	TGTGCCAGCAGAACCGGGACAGGGAGGAGGGACGAGCAGTACTTC	GPGTRLTVT	GGGCCGGGCACCAGGCTCACGGTCACAG	871	9	clonotype151	clonotype151_consensus_1	2
AACTCTTTCTTGACGA-1	false	AACTCTTTCTTGACGA-1_contig_1	false	485	TRB	TRBV7-2		TRBJ2-2	TRBC2	true	true											CASSQGLGAELFF	TGTGCCAGCAGCCAGGGGTTAGGCGCGGAGCTGTTTTTT			71	1
AACTGGTAGATTACCC-1	false	AACTGGTAGATTACCC-1_contig_1	false	500	TRA	TRAV38-2/DV8		TRAJ23	TRAC	true	true											CAYRSRARNQGGKLIF	TGTGCTTATAGGAGCCGCGCACGGAACCAGGGAGGAAAGCTTATCTTC			120	1
AACTGGTAGCCGGTAA-1	true	AACTGGTAGCCGGTAA-1_contig_1	true	533	TRB	TRBV18		TRBJ2-1	TRBC2	true	true	NAGVMQNPRHLVRRRGQEARLRCSPM	AATGCCGGCGTCATGCAGAACCCAAGACACCTGGTCAGGAGGAGGGGACAGGAGGCAAGACTGAGATGCAGCCCAATG	KGHSH	AAAGGACACAGTCAT	VYWYRQLPEEGLKFMVY	GTTTACTGGTATCGGCAGCTCCCAGAGGAAGGTCTGAAATTCATGGTTTAT	LQKENI	CTCCAGAAAGAAAATATC	IDESGMPKERFSAEFPKEGPSILRIQQVVRGDSAAYF	ATAGATGAGTCAGGAATGCCAAAGGAACGATTTTCTGCTGAATTTCCCAAAGAGGGCCCCAGCATCCTGAGGATCCAGCAGGTAGTGCGAGGAGATTCGGCAGCTTATTTC	CASSLTLGSNEQFF	TGTGCCAGCTCACTGACCTTAGGATCCAATGAGCAGTTCTTC	GPGTRLTVL	GGGCCAGGGACACGGCTCACCGTGCTAG	1583	22	clonotype4144	clonotype4144_consensus_1	1
AACTGGTAGCCGGTAA-1	true	AACTGGTAGCCGGTAA-1_contig_2	true	514	TRA	TRAV29/DV5		TRAJ53	TRAC	true	true	DQQVKQNSPSLSVQEGRISILNCDYT	GACCAGCAAGTTAAGCAAAATTCACCATCCCTGAGCGTCCAGGAAGGAAGAATTTCTATTCTGAACTGTGACTATACT	NSMFDY	AACAGCATGTTTGATTAT	FLWYKKYPAEGPTFLIS	TTCCTATGGTACAAAAAATACCCTGCTGAAGGTCCTACATTCCTGATATCT	ISSIKDK	ATAAGTTCCATTAAGGATAAA	NEDGRFTVFLNKSAKHLSLHIVPSQPGDSAVYF	AATGAAGATGGAAGATTCACTGTTTTCTTAAACAAAAGTGCCAAGCACCTCTCTCTGCACATTGTGCCCTCCCAGCCTGGAGACTCTGCAGTGTACTTC	CAASQKGSNYKLTF	TGTGCAGCAAGTCAAAAGGGTAGCAACTATAAACTGACATTT	GKGTLLTVNP	GGAAAAGGAACTCTCTTAACCGTGAATCCAA	391	6	clonotype4144	clonotype4144_consensus_2	1
AACTGGTAGCGTGTCC-1	false	AACTGGTAGCGTGTCC-1_contig_1	false	492	TRB	TRBV27	TRBD1	TRBJ2-1	TRBC2	true	true											CASWTGRLNNEQFF	TGTGCCAGCTGGACAGGGCGTTTAAACAATGAGCAGTTCTTC			70	2
AACTGGTAGGCATTGG-1	true	AACTGGTAGGCATTGG-1_contig_1	true	469	TRB	TRBV28		TRBJ2-7	TRBC2	true	true	DVKVTQSSRYLVKRTGEKVFLECVQD	GATGTGAAAGTAACCCAGAGCTCGAGATATCTAGTCAAAAGGACGGGAGAGAAAGTTTTTCTGGAATGTGTCCAGGAT	MDHEN	ATGGACCATGAAAAT	MFWYRQDPGLGLRLIYF	ATGTTCTGGTATCGACAAGACCCAGGTCTGGGGCTACGGCTGATCTATTTC	SYDVKM	TCATATGATGTTAAAATG	KEKGDIPEGYSVSREKKERFSLILESASTNQTSMYL	AAAGAAAAAGGAGATATTCCTGAGGGGTACAGTGTCTCTAGAGAGAAGAAGGAGCGCTTCTCCCTGATTCTGGAGTCCGCCAGCACCAACCAGACATCTATGTACCTC	CASSQTGPSYEQYF	TGTGCCAGCAGTCAGACCGGGCCTTCCTACGAGCAGTACTTC	GPGTRLTVT	GGGCCGGGCACCAGGCTCACGGTCACAG	1460	16	clonotype2090	clonotype2090_consensus_1	1
AACTGGTAGGCATTGG-1	true	AACTGGTAGGCATTGG-1_contig_2	true	535	TRA	TRAV5		TRAJ3	TRAC	true	false															127	3
AACTGGTAGGGCATGT-1	false	AACTGGTAGGGCATGT-1_contig_1	false	479	TRB	TRBV10-3		TRBJ2-7	TRBC2	true	true											CAITSQGTSGVYEQYF	TGTGCCATCACCTCACAGGGGACTAGCGGGGTATACGAGCAGTACTTC			112	1
AACTGGTAGTGGAGTC-1	true	AACTGGTAGTGGAGTC-1_contig_1	true	505	TRB	TRBV5-5		TRBJ2-2	TRBC2	true	true	DAGVTQSPTHLIKTRGQHVTLRCSPI	GACGCTGGAGTCACCCAAAGTCCCACACACCTGATCAAAACGAGAGGACAGCACGTGACTCTGAGATGCTCTCCTATC	SGHKS	TCTGGGCACAAGAGT	VSWYQQVLGQGPQFIFQ	GTGTCCTGGTACCAACAGGTCCTGGGTCAGGGGCCCCAGTTTATCTTTCAG	YYEKEE	TATTATGAGAAAGAAGAG	RGRGNFPDRFSARQFPNYSSELNVNALLLGDSALYL	AGAGGAAGAGGAAACTTCCCTGATCGATTCTCAGCTCGCCAGTTCCCTAACTATAGCTCTGAGCTGAATGTGAACGCCTTGTTGCTGGGGGACTCGGCCCTGTATCTC	CASSLTAGAYTGELFF	TGTGCCAGCAGCTTGACGGCGGGGGCGTACACCGGGGAGCTGTTTTTT	GEGSRLTVL	GGAGAAGGCTCTAGGCTGACCGTACTGG	189	2	clonotype1	clonotype1_consensus_1	1
AACTGGTAGTGGAGTC-1	true	AACTGGTAGTGGAGTC-1_contig_2	true	542	TRA	TRAV29/DV5		TRAJ49	TRAC	true	true	DQQVKQNSPSLSVQEGRISILNCDYT	GACCAGCAAGTTAAGCAAAATTCACCATCCCTGAGCGTCCAGGAAGGAAGAATTTCTATTCTGAACTGTGACTATACT	NSMFDY	AACAGCATGTTTGATTAT	FLWYKKYPAEGPTFLIS	TTCCTATGGTACAAAAAATACCCTGCTGAAGGTCCTACATTCCTGATATCT	ISSIKDK	ATAAGTTCCATTAAGGATAAA	NEDGRFTVFLNKSAKHLSLHIVPSQPGDSAVYF	AATGAAGATGGAAGATTCACTGTCTTCTTAAACAAAAGTGCCAAGCACCTCTCTCTGCACATTGTGCCCTCCCAGCCTGGAGACTCTGCAGTGTACTTC	CAASITGNQFYF	TGTGCAGCAAGCATCACCGGTAACCAGTTCTATTTT	GTGTSLTVIP	GGGACAGGGACAAGTTTGACGGTCATTCCAA	222	4	clonotype1	clonotype1_consensus_2	1
AACTGGTAGTGGAGTC-1	true	AACTGGTAGTGGAGTC-1_contig_3	true	486	None			TRBJ2-1	TRBC2	false	false															375	5
AACTGGTCAAACCCAT-1	true	AACTGGTCAAACCCAT-1_contig_1	true	551	TRB	TRBV7-9		TRBJ2-7	TRBC2	true	true	DTGVSQNPRHKITKRGQNVTFRCDPI	GATACTGGAGTCTCCCAGAACCCCAGACACAAGATCACAAAGAGGGGACAGAATGTAACTTTCAGGTGTGATCCAATT	SEHNR	TCTGAACACAACCGC	LYWYRQTLGQGPEFLTY	CTTTATTGGTACCGACAGACCCTGGGGCAGGGCCCAGAGTTTCTGACTTAC	FQNEAQ	TTCCAGAATGAAGCTCAA	LEKSRLLSDRFSAERPKGSFSTLEIQRTEQGDSAMYL	CTAGAAAAATCAAGGCTGCTCAGTGATCGGTTCTCTGCAGAGAGGCCTAAGGGATCTTTCTCCACCTTGGAGATCCAGCGCACAGAGCAGGGGGACTCGGCCATGTATCTC	CASTPYGSYEQYF	TGTGCCAGCACCCCCTATGGGAGCTACGAGCAGTACTTC	GPGTRLTVT	GGGCCGGGCACCAGGCTCACGGTCACAG	1308	16	clonotype2932	clonotype2932_consensus_1	1
AACTGGTCAAACCCAT-1	true	AACTGGTCAAACCCAT-1_contig_2	true	571	TRA	TRAV19		TRAJ40	TRAC	true	true	AQKVTQAQTEISVVEKEDVTLDCVYE	GCTCAGAAGGTAACTCAAGCGCAGACTGAAATTTCTGTGGTGGAGAAGGAGGATGTGACCTTGGACTGTGTGTATGAA	TRDTTYY	ACCCGTGATACTACTTATTAC	LFWYKQPPSGELVFLIR	TTATTCTGGTACAAGCAACCACCAAGTGGAGAATTGGTTTTCCTTATTCGT	RNSFDEQN	CGGAACTCTTTTGATGAGCAAAAT	EISGRYSWNFQKSTSSFNFTITASQVVDSAVYF	GAAATAAGTGGTCGGTATTCTTGGAACTTCCAGAAATCCACCAGTTCCTTCAACTTCACCATCACAGCCTCACAAGTCGTGGACTCAGCAGTATACTTC	CALRGDTTSGTYKYIF	TGTGCTCTGAGGGGGGATACTACCTCAGGAACCTACAAATACATCTTT	GTGTRLKVLA	GGAACAGGCACCAGGCTGAAGGTTTTAGCAA	382	6	clonotype2932	clonotype2932_consensus_2	1
AACTGGTCAAACCCAT-1	true	AACTGGTCAAACCCAT-1_contig_3	true	376	None			TRBJ1-1	TRBC1	false	false															394	4
AACTGGTCAAACGTGG-1	false	AACTGGTCAAACGTGG-1_contig_1	false	502	TRB	TRBV9		TRBJ2-4	TRBC2	true	true											CASSLAGELAKNIQYF	TGTGCCAGCAGTCTAGCGGGCGAGCTAGCCAAAAACATTCAGTACTTC			69	1
AACTGGTCAAAGTCAA-1	false	AACTGGTCAAAGTCAA-1_contig_1	false	474	TRB	TRBV24-1		TRBJ1-2	TRBC1	true	true											CATSECPGLTPDDTF	TGTGCCACCAGTGAGTGTCCGGGACTTACTCCTGATGACACCTTC			90	2
AACTGGTCAATCTACG-1	false	AACTGGTCAATCTACG-1_contig_1	false	411	TRA	TRAV9-2		TRAJ54	TRAC	false	false											CALSESKLVF	TGTGCTCTGAGTGAGTCCAAGCTGGTATTT			59	1
AACTGGTCAATGGAGC-1	false	AACTGGTCAATGGAGC-1_contig_1	false	650	TRB	TRBV5-4		TRBJ2-3	TRBC2	true	true											CASSLAGVLTDTQYF	TGTGCCAGCAGCTTGGCCGGTGTCCTGACAGATACGCAGTATTTT			47	1
AACTGGTCACAAGCCC-1	false	AACTGGTCACAAGCCC-1_contig_1	false	460	TRB	TRBV28		TRBJ2-7	TRBC2	true	true											CASSLTYEQYF	TGTGCCAGCAGTTTAACCTACGAGCAGTACTTC			92	1
AACTGGTCACTTAACG-1	false	AACTGGTCACTTAACG-1_contig_1	false	504	TRB	TRBV12-4		TRBJ1-2	TRBC1	true	true											CARISVFPNYGYTF	TGTGCCAGGATCAGTGTTTTTCCTAACTATGGCTACACCTTC			99	1
AACTGGTCAGCATACT-1	true	AACTGGTCAGCATACT-1_contig_1	true	473	TRB	TRBV9		TRBJ1-1	TRBC1	true	true	DSGVTQTPKHLITATGQRVTLRCSPR	GATTCTGGAGTCACACAAACCCCAAAGCACCTGATCACAGCAACTGGACAGCGAGTGACGCTGAGATGCTCCCCTAGG	SGDLS	TCTGGAGACCTCTCT	VYWYQQSLDQGLQFLIQ	GTGTACTGGTACCAACAGAGCCTGGACCAGGGCCTCCAGTTCCTCATTCAG	YYNGEE	TATTATAATGGAGAAGAG	RAKGNILERFSAQQFPDLHSELNLSSLELGDSALYF	AGAGCAAAAGGAAACATTCTTGAACGATTCTCCGCACAACAGTTCCCTGACTTGCACTCTGAACTAAACCTGAGCTCTCTGGAGCTGGGGGACTCAGCTTTGTATTTC	CASSVEGGFTEAFF	TGTGCCAGCAGCGTAGAGGGGGGGTTCACTGAAGCTTTCTTT	GQGTRLTVV	GGACAAGGCACCAGACTCACAGTTGTAG	168	4	clonotype2271	clonotype2271_consensus_1	1
AACTGGTCAGCGTCCA-1	false	AACTGGTCAGCGTCCA-1_contig_1	false	505	TRB	TRBV2		TRBJ1-6	TRBC1	true	true											CASSKRQNNSPLHF	TGTGCCAGCAGTAAGCGACAGAATAATTCACCCCTCCACTTT			68	2
AACTGGTCAGTGAGTG-1	true	AACTGGTCAGTGAGTG-1_contig_1	true	518	TRB	TRBV20-1		TRBJ1-1	TRBC1	true	true	GAVVSQHPSWVICKSGTSVKIECRSL	GGTGCTGTCGTCTCTCAACATCCGAGCTGGGTTATCTGTAAGAGTGGAACCTCTGTGAAGATCGAGTGCCGTTCCCTG	DFQATT	GACTTTCAGGCCACAACT	MFWYRQFPKQSLMLMAT	ATGTTTTGGTATCGTCAGTTCCCGAAACAGAGTCTCATGCTGATGGCAACT	SNEGSKA	TCCAATGAGGGCTCCAAGGCC	TYEQGVEKDKFLINHASLTLSTLTVTSAHPEDSSFYI	ACATACGAGCAAGGCGTCGAGAAGGACAAGTTTCTCATCAACCATGCAAGCCTGACCTTGTCCACTCTGACAGTGACCAGTGCCCATCCTGAAGACAGCAGCTTCTACATC	CSVIVPIGTEAFF	TGCAGTGTTATAGTCCCCATCGGGACTGAAGCTTTCTTT	GQGTRLTVV	GGACAAGGCACCAGACTCACAGTTGTAG	1176	14	clonotype636	clonotype636_consensus_1	1
AACTGGTCAGTGAGTG-1	true	AACTGGTCAGTGAGTG-1_contig_2	true	504	TRA	TRAV12-3		TRAJ52	TRAC	true	true	QKEVEQDPGPLSVPEGAIVSLNCTYS	CAGAAGGAGGTGGAGCAGGATCCTGGACCACTCAGTGTTCCAGAGGGAGCCATTGTTTCTCTCAACTGCACTTACAGC	NSAFQY	AACAGTGCTTTTCAATAC	FMWYRQYSRKGPELLMY	TTCATGTGGTACAGACAGTATTCCAGAAAAGGCCCTGAGTTGCTGATGTAC	TYSSGN	ACATACTCCAGTGGTAAC	KEDGRFTAQVDKSSKYISLFIRDSQPSDSATYL	AAAGAAGATGGAAGGTTTACAGCACAGGTCGATAAATCCAGCAAGTATATCTCCTTGTTCATCAGAGACTCACAGCCCAGTGATTCAGCCACCTACCTC	CATRMGGTSYGKLTF	TGTGCAACCCGAATGGGTGGTACTAGCTATGGAAAGCTGACATTT	GQGTILTVHP	GGACAAGGGACCATCTTGACTGTCCATCCAA	709	11	clonotype636	clonotype636_consensus_2	1
AACTGGTCAGTGAGTG-1	true	AACTGGTCAGTGAGTG-1_contig_3	true	593	None			TRBJ2-1	TRBC2	false	false															479	6
AACTGGTCATAGGATA-1	true	AACTGGTCATAGGATA-1_contig_1	true	573	TRA	TRAV8-4		TRAJ10	TRAC	true	true	AQSVTQLGSHVSVSEGALVLLRCNYS	GCCCAGTCGGTGACCCAGCTTGGCAGCCACGTCTCTGTCTCTGAAGGAGCCCTGGTTCTGCTGAGGTGCAACTACTCA	SSVPPY	TCGTCTGTTCCACCATAT	LFWYVQYPNQGLQLLLK	CTCTTCTGGTATGTGCAATACCCCAACCAAGGACTCCAGCTTCTCCTGAAG	YTSAATLV	TACACATCAGCGGCCACCCTGGTT	KGINGFEAEFKKSETSFHLTKPSAHMSDAAEYF	AAAGGCATCAACGGTTTTGAGGCTGAATTTAAGAAGAGTGAAACCTCCTTCCACCTGACGAAACCCTCAGCCCATATGAGCGACGCGGCTGAGTACTTC	CAVTPITGGGNKLTF	TGTGCTGTGACCCCAATCACGGGAGGAGGAAACAAACTCACCTTT	GTGTQLKVEL	GGGACAGGCACTCAGCTAAAAGTGGAACTCA	629	8	clonotype4943	clonotype4943_consensus_2	1
AACTGGTCATAGGATA-1	true	AACTGGTCATAGGATA-1_contig_2	true	518	TRB	TRBV4-1		TRBJ1-5	TRBC1	true	true	DTEVTQTPKHLVMGMTNKKSLKCEQH	GACACTGAAGTTACCCAGACACCAAAACACCTGGTCATGGGAATGACAAATAAGAAGTCTTTGAAATGTGAACAACAT	MGHRA	ATGGGGCACAGGGCT	MYWYKQKAKKPPELMFV	ATGTATTGGTACAAGCAGAAAGCTAAGAAGCCACCGGAGCTCATGTTTGTC	YSYEKL	TACAGCTATGAGAAACTC	SINESVPSRFSPECPNSSLLNLHLHALQPEDSALYL	TCTATAAATGAAAGTGTGCCAAGTCGCTTCTCACCTGAATGCCCCAACAGCTCTCTCTTAAACCTTCACCTACACGCCCTGCAGCCAGAAGACTCAGCCCTGTATCTC	CASSQDRTGVRQPQHF	TGCGCCAGCAGCCAAGATAGGACAGGGGTGAGGCAGCCCCAGCATTTT	GDGTRLSIL	GGTGATGGGACTCGACTCTCCATCCTAG	513	8	clonotype4943	clonotype4943_consensus_1	1
AACTGGTCATGTCCTC-1	true	AACTGGTCATGTCCTC-1_contig_1	true	509	TRB	TRBV6-1		TRBJ2-1	TRBC2	true	true	NAGVTQTPKFQVLKTGQSMTLQCAQD	AATGCTGGTGTCACTCAGACCCCAAAATTCCAGGTCCTGAAGACAGGACAGAGCATGACACTGCAGTGTGCCCAGGAT	MNHNS	ATGAACCATAACTCC	MYWYRQDPGMGLRLIYY	ATGTACTGGTATCGACAAGACCCAGGCATGGGACTGAGGCTGATTTATTAC	SASEGT	TCAGCTTCTGAGGGTACC	TDKGEVPNGYNVSRLNKREFSLRLESAAPSQTSVYF	ACTGACAAAGGAGAAGTCCCCAATGGCTACAATGTCTCCAGATTAAACAAACGGGAGTTCTCGCTCAGGCTGGAGTCGGCTGCTCCCTCCCAGACATCTGTGTACTTC	CASSDLGGRLGEQFF	TGTGCCAGCAGTGACTTGGGCGGGAGATTGGGTGAGCAGTTCTTC	GPGTRLTVL	GGGCCAGGGACACGGCTCACCGTGCTAG	85	1	clonotype3654	clonotype3654_consensus_1	1
AACTGGTCATGTCCTC-1	true	AACTGGTCATGTCCTC-1_contig_2	true	483	TRA	TRAV2		TRAJ3	TRAC	true	true	KDQVFQPSTVASSEGAVVEIFCNHS	AAGGACCAAGTGTTTCAGCCTTCCACAGTGGCATCTTCAGAGGGAGCTGTGGTGGAAATCTTCTGTAATCACTCT	VSNAYN	GTGTCCAATGCTTACAAC	FFWYLHFPGCAPRLLVK	TTCTTCTGGTACCTTCACTTCCCGGGATGTGCACCAAGACTCCTTGTTAAA	GSKP	GGCTCAAAGCCT	SQQGRYNMTYERFSSSLLILQVREADAAVYY	TCTCAGCAGGGACGATACAACATGACCTATGAACGGTTCTCTTCATCGCTGCTCATCCTCCAGGTGCGGGAGGCAGATGCTGCTGTTTACTAC	CAVEYSSASKIIF	TGTGCTGTGGAGTACAGCAGTGCTTCCAAGATAATCTTT	GSGTRLSIRP	GGATCAGGGACCAGACTCAGCATCCGGCCAA	426	4	clonotype3654	clonotype3654_consensus_2	1
AACTGGTCATGTCCTC-1	true	AACTGGTCATGTCCTC-1_contig_3	true	468	TRB	TRBV25-1		TRBJ1-1	TRBC1	true	false															97	1
AACTGGTGTCTAAACC-1	true	AACTGGTGTCTAAACC-1_contig_1	true	470	TRB	TRBV10-3		TRBJ2-3	TRBC2	true	true	DAGITQSPRHKVTETGTPVTLRCHQT	GATGCTGGAATCACCCAGAGCCCAAGACACAAGGTCACAGAGACAGGAACACCAGTGACTCTGAGATGTCACCAGACT	ENHRY	GAGAACCACCGCTAC	MYWYRQDPGHGLRLIHY	ATGTACTGGTATCGACAAGACCCGGGGCATGGGCTGAGGCTAATCCATTAC	SYGVKD	TCATATGGTGTTAAAGAT	TDKGEVSDGYSVSRSKTEDFLLTLESATSSQTSVYF	ACTGACAAAGGAGAAGTCTCAGATGGCTATAGTGTCTCTAGATCAAAGACAGAGGATTTCCTCCTCACTCTGGAGTCCGCTACCAGCTCCCAGACATCTGTGTACTTC	CATRLAETDTQYF	TGTGCCACCCGACTAGCGGAGACAGATACGCAGTATTTT	GPGTRLTVL	GGCCCAGGCACCCGGCTGACAGTGCTCG	763	14	clonotype1762	clonotype1762_consensus_1	1
AACTGGTGTCTAAACC-1	true	AACTGGTGTCTAAACC-1_contig_2	true	559	TRA	TRAV19		TRAJ43	TRAC	true	true	AQKVTQAQTEISVVEKEDVTLDCVYE	GCTCAGAAGGTAACTCAAGCGCAGACTGAAATTTCTGTGGTGGAGAAGGAGGATGTGACCTTGGACTGTGTGTATGAA	TRDTTYY	ACCCGTGATACTACTTATTAC	LFWYKQPPSGELVFLIR	TTATTCTGGTACAAGCAACCACCAAGTGGAGAATTGGTTTTCCTTATTCGT	RNSFDEQN	CGGAACTCTTTTGATGAGCAAAAT	EISGRYSWNFQKSTSSFNFTITASQVVDSAVYF	GAAATAAGTGGTCGGTATTCTTGGAACTTCCAGAAATCCACCAGTTCCTTCAACTTCACCATCACAGCCTCACAAGTCGTGGACTCAGCAGTATACTTC	CALLMTYNDMRF	TGTGCTCTACTAATGACTTACAATGACATGCGCTTT	GAGTRLTVKP	GGAGCAGGGACCAGACTGACAGTAAAACCAA	176	3	clonotype1762	clonotype1762_consensus_2	1
AACTGGTGTGGCGAAT-1	true	AACTGGTGTGGCGAAT-1_contig_1	true	474	TRB	TRBV29-1		TRBJ2-1	TRBC2	true	true	SAVISQKPSRDICQRGTSLTIQCQVD	AGTGCTGTCATCTCTCAAAAGCCAAGCAGGGATATCTGTCAACGTGGAACCTCCCTGACGATCCAGTGTCAAGTCGAT	SQVTM	AGCCAAGTCACCATG	MFWYRQQPGQSLTLIAT	ATGTTCTGGTACCGTCAGCAACCTGGACAGAGCCTGACACTGATCGCAACT	ANQGSEA	GCAAATCAGGGCTCTGAGGCC	TYESGFVIDKFPISRPNLTFSTLTVSNMSPEDSSIYL	ACATATGAGAGTGGATTTGTCATTGACAAGTTTCCCATCAGCCGCCCAAACCTAACATTCTCAACTCTGACTGTGAGCAACATGAGCCCTGAAGACAGCAGCATATATCTC	CSVAASLAYNEQFF	TGCAGCGTTGCGGCGTCTCTTGCCTACAATGAGCAGTTCTTC	GPGTRLTVL	GGGCCAGGGACACGGCTCACCGTGCTAG	935	10	clonotype915	clonotype915_consensus_1	1
AACTGGTGTGGCGAAT-1	true	AACTGGTGTGGCGAAT-1_contig_2	true	446	TRA	TRAV9-2		TRAJ20	TRAC	true	true	GDSVTQMEGPVTLSEEAFLTINCTYT	GGAGATTCAGTGACCCAGATGGAAGGGCCAGTGACTCTCTCAGAAGAGGCCTTCCTGACTATAAACTGCACGTACACA	ATGYPS	GCCACAGGATACCCTTCC	LFWYVQYPGEGLQLLLK	CTTTTCTGGTATGTCCAATATCCTGGAGAAGGTCTACAGCTCCTCCTGAAA	ATKADDK	GCCACGAAGGCTGATGACAAG	GSNKGFEATYRKETTSFHLEKGSVQVSDSAVYF	GGAAGCAACAAAGGTTTTGAAGCCACATACCGTAAAGAAACCACTTCTTTCCACTTGGAGAAAGGCTCAGTTCAAGTGTCAGACTCAGCGGTGTACTTC	CALSVADDYKLSF	TGTGCTCTGAGTGTGGCGGACGACTACAAGCTCAGCTTT	GAGTTVTVRA	GGAGCCGGAACCACAGTAACTGTAAGAGCAA	62	2	clonotype915	clonotype915_consensus_2	1
AACTGGTGTGTTAAGA-1	false	AACTGGTGTGTTAAGA-1_contig_1	false	491	TRB	TRBV11-1		TRBJ2-2	TRBC2	true	true											CASSLRTSGEKTGELFF	TGTGCCAGCAGCTTACGGACTAGCGGGGAGAAAACCGGGGAGCTGTTTTTT			114	1
AACTGGTGTTAAGGGC-1	false	AACTGGTGTTAAGGGC-1_contig_1	false	503	TRB	TRBV6-1		TRBJ2-7	TRBC2	true	true											CASSEWLSYEQYF	TGTGCCAGCAGTGAATGGTTATCCTACGAGCAGTACTTC			208	4
AACTGGTGTTCTCATT-1	false	AACTGGTGTTCTCATT-1_contig_1	false	583	TRA	TRAV8-6		TRAJ9	TRAC	true	true											CAVRVWDTGGFKTIF	TGTGCTGTGAGGGTTTGGGATACTGGAGGCTTCAAAACTATCTTT			84	1
AACTGGTGTTTCGCTC-1	false	AACTGGTGTTTCGCTC-1_contig_1	false	473	TRB	TRBV10-3		TRBJ2-1	TRBC2	true	true											CAISETPPKNNEQFF	TGTGCCATCAGTGAGACGCCCCCCAAAAACAATGAGCAGTTCTTC			56	1
AACTGGTTCAAAGACA-1	true	AACTGGTTCAAAGACA-1_contig_1	true	485	TRA	TRAV38-2/DV8		TRAJ34	TRAC	true	true	AQTVTQSQPEMSVQEAETVTLSCTYD	GCTCAGACAGTCACTCAGTCTCAACCAGAGATGTCTGTGCAGGAGGCAGAGACCGTGACCCTGAGCTGCACATATGAC	TSESDYY	ACCAGTGAGAGTGATTATTAT	LFWYKQPPSRQMILVIR	TTATTCTGGTACAAGCAGCCTCCCAGCAGGCAGATGATTCTCGTTATTCGC	QEAYKQQN	CAAGAAGCTTATAAGCAACAGAAT	ATENRFSVNFQKAAKSFSLKISDSQLGDAAMYF	GCAACAGAGAATCGTTTCTCTGTGAACTTCCAGAAAGCAGCCAAATCCTTCAGTCTCAAGATCTCAGACTCACAGCTGGGGGATGCCGCGATGTATTTC	CAYRNTDKLIF	TGTGCTTATAGGAACACCGACAAGCTCATCTTT	GTGTRLQVFP	GGGACTGGGACCAGATTACAAGTCTTTCCAA	1056	11	clonotype2670	clonotype2670_consensus_2	1
AACTGGTTCAAAGACA-1	true	AACTGGTTCAAAGACA-1_contig_2	true	492	TRB	TRBV27		TRBJ1-6	TRBC1	true	true	EAQVTQNPRYLITVTGKKLTVTCSQN	GAAGCCCAAGTGACCCAGAACCCAAGATACCTCATCACAGTGACTGGAAAGAAGTTAACAGTGACTTGTTCTCAGAAT	MNHEY	ATGAACCATGAGTAT	MSWYRQDPGLGLRQIYY	ATGTCCTGGTATCGACAAGACCCAGGGCTGGGCTTAAGGCAGATCTACTAT	SMNVEV	TCAATGAATGTTGAGGTG	TDKGDVPEGYKVSRKEKRNFPLILESPSPNQTSLYF	ACTGATAAGGGAGATGTTCCTGAAGGGTACAAAGTCTCTCGAAAAGAGAAGAGGAATTTCCCCCTGATCCTGGAGTCGCCCAGCCCCAACCAGACCTCTCTGTACTTC	CASSPGRWNSPLHF	TGTGCCAGCAGTCCCGGACGATGGAATTCACCCCTCCACTTT	GNGTRLTVT	GGGAATGGGACCAGGCTCACTGTGACAG	155	2	clonotype2670	clonotype2670_consensus_1	1
AACTGGTTCAACTCTT-1	false	AACTGGTTCAACTCTT-1_contig_1	false	488	TRB	TRBV10-3	TRBD1	TRBJ2-5	TRBC2	true	true											CAISESRTGGPPYEETQYF	TGTGCCATCAGTGAGTCGAGGACAGGGGGCCCCCCCTATGAAGAGACCCAGTACTTC			111	1
AACTGGTTCACGATGT-1	false	AACTGGTTCACGATGT-1_contig_1	false	491	TRB	TRBV4-1		TRBJ2-2	TRBC2	true	true											CASSQQMGGGGAANTGELFF	TGCGCCAGCAGCCAACAAATGGGGGGGGGTGGAGCCGCGAACACCGGGGAGCTGTTTTTT			64	1
AACTGGTTCATAAAGG-1	true	AACTGGTTCATAAAGG-1_contig_1	true	506	TRB	TRBV20-1		TRBJ2-7	TRBC2	true	true	GAVVSQHPSRVICKSGTSVKIECRSL	GGTGCTGTCGTCTCTCAACATCCGAGCAGGGTTATCTGTAAGAGTGGAACCTCTGTGAAGATCGAGTGCCGTTCCCTG	DFQATT	GACTTTCAGGCCACAACT	MFWYRQFPKQSLMLMAT	ATGTTTTGGTATCGTCAGTTCCCGAAACAGAGTCTCATGCTGATGGCAACT	SNEGSKA	TCCAATGAGGGCTCCAAGGCC	TYEQGVEKDKFLINHASLTLSTLTVTSAHPEDSSFYI	ACATACGAGCAAGGCGTCGAGAAGGACAAGTTTCTCATCAACCATGCAAGCCTGACCTTGTCCACTCTGACAGTGACCAGTGCCCATCCTGAAGACAGCAGCTTCTACATC	CSAAPTTYEQYF	TGCAGTGCTGCGCCCACTACCTACGAGCAGTACTTC	GPGTRLTVT	GGGCCGGGCACCAGGCTCACGGTCACAG	835	13	clonotype304	clonotype304_consensus_1	1
AACTGGTTCATAGCAC-1	false	AACTGGTTCATAGCAC-1_contig_1	false	490	TRB	TRBV9		TRBJ1-3	TRBC1	true	true											CASSGQGYSGNTIYF	TGTGCCAGCTCAGGCCAAGGTTACTCTGGAAACACCATATATTTT			97	1
AACTGGTTCATGCATG-1	true	AACTGGTTCATGCATG-1_contig_1	true	481	TRB	TRBV11-1		TRBJ2-2	TRBC2	true	true	EAEVAQSPRYKITEKSQAVAFWCDPI	GAAGCTGAAGTTGCCCAGTCCCCCAGATATAAGATTACAGAGAAAAGCCAGGCTGTGGCTTTTTGGTGTGATCCTATT	SGHAT	TCTGGCCATGCTACC	LYWYRQILGQGPELLVQ	CTTTACTGGTACCGGCAGATCCTGGGACAGGGCCCGGAGCTTCTGGTTCAA	FQDESV	TTTCAGGATGAGAGTGTA	VDDSQLPKDRFSAERLKGVDSTLKIQPAELGDSAMYL	GTAGATGATTCACAGTTGCCTAAGGATCGATTTTCTGCAGAGAGGCTCAAAGGAGTAGACTCCACTCTCAAGATCCAGCCTGCAGAGCTTGGGGACTCGGCCATGTATCTC	CASSLRTSGEKTGELFF	TGTGCCAGCAGCTTACGGACTAGCGGGGAGAAAACCGGGGAGCTGTTTTTT	GEGSRLTVL	GGAGAAGGCTCTAGGCTGACCGTACTGG	442	6	clonotype3	clonotype3_consensus_1	1
AACTGGTTCATGCATG-1	true	AACTGGTTCATGCATG-1_contig_2	true	565	TRA	TRAV29/DV5		TRAJ33	TRAC	true	true	DQQVKQNSPSLSVQEGRISILNCDYT	GACCAGCAAGTTAAGCAAAATTCACCATCCCTGAGCGTCCAGGAAGGAAGAATTTCTATTCTGAACTGTGACTATACT	NSMFDY	AACAGCATGTTTGATTAT	FLWYKKYPAEGPTFLIS	TTCCTATGGTACAAAAAATACCCTGCTGAAGGTCCTACATTCCTGATATCT	ISSIKDK	ATAAGTTCCATTAAGGATAAA	NEDGRFTVFLNKSAKHLSLHIVPSQPGDSAVYF	AATGAAGATGGAAGATTCACTGTCTTCTTAAACAAAAGTGCCAAGCACCTCTCTCTGCACATTGTGCCCTCCCAGCCTGGAGACTCTGCAGTGTACTTC	CAASYYSNYQLIW	TGTGCAGCAAGTTATTATAGCAACTATCAGTTAATCTGG	GAGTKLIIKP	GGCGCTGGGACCAAGCTAATTATAAAGCCAG	65	1	clonotype3	clonotype3_consensus_2	1
AACTGGTTCATGCATG-1	true	AACTGGTTCATGCATG-1_contig_3	true	419	TRB	TRBV30		TRBJ1-1	TRBC1	false	false															137	2
AACTGGTTCCCATTAT-1	false	AACTGGTTCCCATTAT-1_contig_1	true	443	TRB	TRBV4-1	TRBD1	TRBJ1-2		true	true											CASSQVTGDYGYTF	TGCGCCAGCAGCCAAGTGACCGGGGACTATGGCTACACCTTC			92	1
AACTGGTTCCCATTAT-1	false	AACTGGTTCCCATTAT-1_contig_2	true	504	TRB	TRBV12-3		TRBJ2-1	TRBC2	true	true											CASSLRPTPIEQFF	TGTGCCAGCAGTTTAAGGCCCACCCCAATTGAGCAGTTCTTC			183	3
AACTGGTTCGCAAACT-1	false	AACTGGTTCGCAAACT-1_contig_1	false	492	TRA	TRAV9-2		TRAJ4	TRAC	true	true											CALRIGGYNKLIF	TGTGCTCTGAGGATTGGTGGCTACAATAAGCTGATTTTT			47	1
AACTGGTTCGGCCGAT-1	false	AACTGGTTCGGCCGAT-1_contig_1	false	523	TRB	TRBV2		TRBJ2-7	TRBC2	true	true											CASTPGRTYEQYF	TGTGCCAGCACTCCAGGGAGAACCTACGAGCAGTACTTC			59	1
AACTGGTTCTGGAGCC-1	false	AACTGGTTCTGGAGCC-1_contig_1	false	484	TRB	TRBV2		TRBJ2-3	TRBC2	true	true											CASSGPSEIPSTDTQYF	TGTGCCAGCAGTGGACCCTCGGAAATTCCTAGCACAGATACGCAGTATTTT			78	1
AACTTTCAGCCCGAAA-1	false	AACTTTCAGCCCGAAA-1_contig_1	false	493	TRA	TRAV20		TRAJ4	TRAC	true	true											CAVVSGGYNKLIF	TGTGCTGTTGTTTCTGGTGGCTACAATAAGCTGATTTTT			67	1
AACTTTCAGCGACGTA-1	false	AACTTTCAGCGACGTA-1_contig_1	false	497	TRB	TRBV6-2		TRBJ2-7	TRBC2	true	true											CASTHGVIKGPSYEQYF	TGTGCCAGCACCCACGGGGTCATAAAGGGGCCTTCCTACGAGCAGTACTTC			123	1
AACTTTCAGCGATATA-1	false	AACTTTCAGCGATATA-1_contig_1	false	525	TRB	TRBV18	TRBD2	TRBJ2-1	TRBC2	true	true											CASSPGGLAGGPNEQFF	TGTGCCAGCTCGCCCGGGGGACTAGCGGGAGGGCCGAATGAGCAGTTCTTC			98	1
AACTTTCAGCTACCTA-1	false	AACTTTCAGCTACCTA-1_contig_1	false	498	TRB	TRBV12-4		TRBJ2-3	TRBC2	true	true											CASSPLRHTQYF	TGTGCCAGCAGTCCCCTTAGACATACGCAGTATTTT			130	1
AACTTTCAGGACCACA-1	true	AACTTTCAGGACCACA-1_contig_1	true	491	TRB	TRBV11-3		TRBJ2-3	TRBC2	true	true	EAGVVQSPRYKIIEKKQPVAFWCNPI	GAAGCTGGAGTGGTTCAGTCTCCCAGATATAAGATTATAGAGAAAAAACAGCCTGTGGCTTTTTGGTGCAATCCTATT	SGHNT	TCTGGCCACAATACC	LYWYLQNLGQGPELLIR	CTTTACTGGTACCTGCAGAACTTGGGACAGGGCCCGGAGCTTCTGATTCGA	YENEEA	TATGAGAATGAGGAAGCA	VDDSQLPKDRFSAERLKGVDSTLKIQPAELGDSAVYL	GTAGACGATTCACAGTTGCCTAAGGATCGATTTTCTGCAGAGAGGCTCAAAGGAGTAGACTCCACTCTCAAGATCCAGCCTGCAGAGCTTGGGGACTCGGCCGTGTATCTC	CASSLHTDTQYF	TGTGCCAGCAGCTTGCACACAGATACGCAGTATTTT	GPGTRLTVL	GGCCCAGGCACCCGGCTGACAGTGCTCG	541	9	clonotype16	clonotype16_consensus_2	2
AACTTTCAGGACCACA-1	true	AACTTTCAGGACCACA-1_contig_2	true	511	TRA	TRAV38-1		TRAJ36	TRAC	true	true	AQTVTQSQPEMSVQEAETVTLSCTYD	GCCCAGACAGTCACTCAGTCTCAACCAGAGATGTCTGTGCAGGAGGCAGAGACTGTGACCCTGAGTTGCACATATGAC	TSENNYY	ACCAGTGAGAATAATTATTAT	LFWYKQPPSRQMILVIR	TTGTTCTGGTACAAGCAGCCTCCCAGCAGGCAGATGATTCTCGTTATTCGC	QEAYKQQN	CAAGAAGCTTATAAGCAACAGAAT	ATENRFSVNFQKAAKSFSLKISDSQLGDTAMYF	GCAACGGAGAATCGTTTCTCTGTGAACTTCCAGAAAGCAGCCAAATCCTTCAGTCTCAAGATCTCAGACTCACAGCTGGGGGACACTGCGATGTATTTC	CAFTFRTGANNLFF	TGTGCTTTCACCTTCCGAACTGGGGCAAACAACCTCTTCTTT	GTGTRLTVIP	GGGACTGGAACGAGACTCACCGTTATTCCCT	362	4	clonotype16	clonotype16_consensus_3	2
AACTTTCAGGCTACGA-1	true	AACTTTCAGGCTACGA-1_contig_1	true	511	TRA	TRAV29/DV5		TRAJ49	TRAC	true	true	DQQVKQNSPSLSVQEGRISILNCDYT	GACCAGCAAGTTAAGCAAAATTCACCATCCCTGAGCGTCCAGGAAGGAAGAATTTCTATTCTGAACTGTGACTATACT	NSMFDY	AACAGCATGTTTGATTAT	FLWYKKYPAEGPTFLIS	TTCCTATGGTACAAAAAATACCCTGCTGAAGGTCCTACATTCCTGATATCT	ISSIKDK	ATAAGTTCCATTAAGGATAAA	NEDGRFTVFLNKSAKHLSLHIVPSQPGDSAVYF	AATGAAGATGGAAGATTCACTGTCTTCTTAAACAAAAGTGCCAAGCACCTCTCTCTGCACATTGTGCCCTCCCAGCCTGGAGACTCTGCAGTGTACTTC	CAASDATGNQFYF	TGTGCAGCAAGCGATGCCACCGGTAACCAGTTCTATTTT	GTGTSLTVIP	GGGACAGGGACAAGTTTGACGGTCATTCCAA	265	3	clonotype130	clonotype130_consensus_3	1
AACTTTCAGGCTACGA-1	true	AACTTTCAGGCTACGA-1_contig_2	true	460	TRB	TRBV28	TRBD1	TRBJ2-7	TRBC2	true	true	DVKVTQSSRYLVKRTGEKVFLECVQD	GATGTGAAAGTAACCCAGAGCTCGAGATATCTAGTCAAAAGGACGGGAGAGAAAGTTTTTCTGGAATGTGTCCAGGAT	MDHEN	ATGGACCATGAAAAT	MFWYRQDPGLGLRLIYF	ATGTTCTGGTATCGACAAGACCCAGGTCTGGGGCTACGGCTGATCTATTTC	SYDVKM	TCATATGATGTTAAAATG	KEKGDIPEGYSVSREKKERFSLILESASTNQTSMYL	AAAGAAAAAGGAGATATTCCTGAGGGGTACAGTGTCTCTAGAGAGAAGAAGGAGCGCTTCTCCCTGATTCTGGAGTCCGCCAGCACCAACCAGACATCTATGTACCTC	CASSAGTGVEQYV	TGTGCCAGCAGTGCCGGGACAGGGGTCGAGCAGTACGTC	GPGTRLTVT	GGGCCGGGCACCAGGCTCACGGTCACAG	259	3	clonotype130	clonotype130_consensus_1	1
AACTTTCAGGCTACGA-1	true	AACTTTCAGGCTACGA-1_contig_3	true	666	TRB	TRBV19	TRBD1	TRBJ1-5	TRBC1	true	true	DGGITQSPKYLFRKEGQNVTLSCEQN	GATGGTGGAATCACTCAGTCCCCAAAGTACCTGTTCAGAAAGGAAGGACAGAATGTGACCCTGAGTTGTGAACAGAAT	LNHDA	TTGAACCACGATGCC	MYWYRQDPGQGLRLIYY	ATGTACTGGTACCGACAGGACCCAGGGCAAGGGCTGAGATTGATCTACTAC	SQIVND	TCACAGATAGTAAATGAC	FQKGDIAEGYSVSREKKESFPLTVTSAQKNPTAFYL	TTTCAGAAAGGAGATATAGCTGAAGGGTACAGCGTCTCTCGGGAGAAGAAGGAATCCTTTCCTCTCACTGTGACATCGGCCCAAAAGAACCCGACAGCTTTCTATCTC	CASSTGGDIYSNQPQHF	TGTGCCAGTAGTACAGGGGGAGATATTTACAGCAATCAGCCCCAGCATTTT	GDGTRLSIL	GGTGATGGGACTCGACTCTCCATCCTAG	364	7	clonotype130	clonotype130_consensus_2	1
AACTTTCAGGCTACGA-1	true	AACTTTCAGGCTACGA-1_contig_4	true	503	TRA	TRAV35		TRAJ44	TRAC	true	false															166	2
AACTTTCAGGCTAGAC-1	true	AACTTTCAGGCTAGAC-1_contig_1	true	508	TRB	TRBV5-1		TRBJ1-1	TRBC1	true	true	KAGVTQTPRYLIKTRGQQVTLSCSPI	AAGGCTGGAGTCACTCAAACTCCAAGATATCTGATCAAAACGAGAGGACAGCAAGTGACACTGAGCTGCTCCCCTATC	SGHRS	TCTGGGCATAGGAGT	VSWYQQTPGQGLQFLFE	GTATCCTGGTACCAACAGACCCCAGGACAGGGCCTTCAGTTCCTCTTTGAA	YFSETQ	TACTTCAGTGAGACACAG	RNKGNFPGRFSGRQFSNSRSEMNVSTLELGDSALYL	AGAAACAAAGGAAACTTCCCTGGTCGATTCTCAGGGCGCCAGTTCTCTAACTCTCGCTCTGAGATGAATGTGAGCACCTTGGAGCTGGGGGACTCGGCCCTTTATCTT	CASSLAGVTTEAFF	TGCGCCAGCAGCTTGGCGGGGGTTACGACTGAAGCTTTCTTT	GQGTRLTVV	GGACAAGGCACCAGACTCACAGTTGTAG	2533	31	clonotype2883	clonotype2883_consensus_1	1
AACTTTCAGGCTAGAC-1	true	AACTTTCAGGCTAGAC-1_contig_2	true	493	TRA	TRAV38-1		TRAJ49	TRAC	true	true	AQTVTQSQPEMSVQEAETVTLSCTYD	GCCCAGACAGTCACTCAGTCTCAACCAGAGATGTCTGTGCAGGAGGCAGAGACTGTGACCCTGAGTTGCACATATGAC	TSENNYY	ACCAGTGAGAATAATTATTAT	LFWYKQPPSRQMILVIR	TTGTTCTGGTACAAGCAGCCTCCCAGCAGGCAGATGATTCTCGTTATTCGC	QEAYKQQN	CAAGAAGCTTATAAGCAACAGAAT	ATENRFSVNFQKAAKSFSLKISDSQLGDTAMYF	GCAACGGAGAATCGTTTCTCTGTGAACTTCCAGAAAGCAGCCAAATCCTTCAGTCTCAAGATCTCAGACTCACAGCTGGGGGACACTGCGATGTATTTC	CAFMKPFTGNQFYF	TGTGCTTTCATGAAGCCGTTCACCGGTAACCAGTTCTATTTT	GTGTSLTVIP	GGGACAGGGACAAGTTTGACGGTCATTCCAA	240	3	clonotype2883	clonotype2883_consensus_2	1
AACTTTCAGGTGCTTT-1	true	AACTTTCAGGTGCTTT-1_contig_1	true	495	TRA	TRAV12-3		TRAJ54	TRAC	true	true	QKEVEQDPGPLSVPEGAIVSLNCTYS	CAGAAGGAGGTGGAGCAGGATCCTGGACCACTCAGTGTTCCAGAGGGAGCCATTGTTTCTCTCAACTGCACTTACAGC	NSAFQY	AACAGTGCTTTTCAATAC	FMWYRQYSRKGPELLMY	TTCATGTGGTACAGACAGTATTCCAGAAAAGGCCCTGAGTTGCTGATGTAC	TYSSGN	ACATACTCCAGTGGTAAC	KEDGRFTAQVDKSSKYISLFIRDSQPSDSATYL	AAAGAAGATGGAAGGTTTACAGCACAGGTCGATAAATCCAGCAAGTATATCTCCTTGTTCATCAGAGACTCACAGCCCAGTGATTCAGCCACCTACCTC	CAMNKGAQKLVF	TGTGCAATGAATAAGGGAGCCCAGAAGCTGGTATTT	GQGTRLTINP	GGCCAAGGAACCAGGCTGACTATCAACCCAA	450	5	clonotype4601	clonotype4601_consensus_2	1
AACTTTCAGGTGCTTT-1	true	AACTTTCAGGTGCTTT-1_contig_2	true	558	TRA	TRAV26-2		TRAJ49	TRAC	true	true	DAKTTQPNSMESNEEEPVHLPCNHS	GATGCTAAGACCACACAGCCAAATTCAATGGAGAGTAACGAAGAAGAGCCTGTTCACTTGCCTTGTAACCACTCC	TISGTDY	ACAATCAGTGGAACTGATTAC	IHWYRQLPSQGPEYVIH	ATACATTGGTATCGACAGCTTCCCTCCCAGGGTCCAGAGTACGTGATTCAT	GLTSN	GGTCTTACAAGCAAT	VNNRMASLAIAEDRKSSTLILHRATLRDAAVYY	GTGAACAACAGAATGGCCTCTCTGGCAATCGCTGAAGACAGAAAGTCCAGTACCTTGATCCTGCACCGTGCTACCTTGAGAGATGCTGCTGTGTACTAC	CILRGDKDTGNQFYF	TGCATCCTGAGGGGGGATAAGGACACCGGTAACCAGTTCTATTTT	GTGTSLTVIP	GGGACAGGGACAAGTTTGACGGTCATTCCAA	378	4	clonotype4601	clonotype4601_consensus_3	1
AACTTTCAGGTGCTTT-1	true	AACTTTCAGGTGCTTT-1_contig_3	true	507	TRB	TRBV12-3		TRBJ2-7	TRBC2	true	true	DAGVIQSPRHEVTEMGQEVTLRCKPI	GATGCTGGAGTTATCCAGTCACCCCGCCATGAGGTGACAGAGATGGGACAAGAAGTGACTCTGAGATGTAAACCAATT	SGHNS	TCAGGCCACAACTCC	LFWYRQTMMRGLELLIY	CTTTTCTGGTACAGACAGACCATGATGCGGGGACTGGAGTTGCTCATTTAC	FNNNVP	TTTAACAACAACGTTCCG	IDDSGMPEDRFSAKMPNASFSTLKIQPSEPRDSAVYF	ATAGATGATTCAGGGATGCCCGAGGATCGATTCTCAGCTAAGATGCCTAATGCATCATTCTCCACTCTGAAGATCCAGCCCTCAGAACCCAGGGACTCAGCTGTGTACTTC	CASSSSGGRQFEQYF	TGTGCCAGCAGTTCTAGCGGGGGGCGTCAATTCGAGCAGTACTTC	GPGTRLTVT	GGGCCGGGCACCAGGCTCACGGTCACAG	775	12	clonotype4601	clonotype4601_consensus_1	1
AACTTTCAGTCCTCCT-1	false	AACTTTCAGTCCTCCT-1_contig_1	false	492	TRA	TRAV9-2		TRAJ4	TRAC	true	true											CALRIGGYNKLIF	TGTGCTCTGAGGATTGGTGGCTACAATAAGCTGATTTTT			106	1
AACTTTCAGTGAACAT-1	true	AACTTTCAGTGAACAT-1_contig_1	true	641	TRA	TRAV8-2		TRAJ52	TRAC	true	true	AQSVTQLDSHVSVSEGTPVLLRCNYS	GCCCAGTCGGTGACCCAGCTTGACAGCCACGTCTCTGTCTCTGAAGGAACCCCGGTGCTGCTGAGGTGCAACTACTCA	SSYSPS	TCTTCTTATTCACCGTCT	LFWYVQHPNKGLQLLLK	CTCTTCTGGTATGTGCAACACCCCAACAAAGGACTCCAGCTTCTCCTGAAG	YTSAATLV	TACACATCAGCGGCCACCCTGGTT	KGINGFEAEFKKSETSFHLTKPSAHMSDAAEYF	AAAGGTATCAACGGTTTTGAGGCTGAATTTAAGAAGAGTGAAACCTCCTTCCACCTGACGAAACCCTCAGCCCATATGAGCGACGCGGCTGAGTACTTC	CVVAGGTSYGKLTF	TGTGTTGTGGCTGGTGGTACTAGCTATGGAAAGCTGACATTT	GQGTILTVHP	GGACAAGGGACCATCTTGACTGTCCATCCAA	823	14	clonotype1748	clonotype1748_consensus_2	1
AACTTTCAGTGAACAT-1	true	AACTTTCAGTGAACAT-1_contig_2	true	524	TRB	TRBV20-1	TRBD1	TRBJ2-7	TRBC2	true	true	GAVVSQHPSRVICKSGTSVKIECRSL	GGTGCTGTCGTCTCTCAACATCCGAGCAGGGTTATCTGTAAGAGTGGAACCTCTGTGAAGATCGAGTGCCGTTCCCTG	DFQATT	GACTTTCAGGCCACAACT	MFWYRQFPKQSLMLMAT	ATGTTTTGGTATCGTCAGTTCCCGAAACAGAGTCTCATGCTGATGGCAACT	SNEGSKA	TCCAATGAGGGCTCCAAGGCC	TYEQGVEKDKFLINHASLTLSTLTVTSAHPEDSSFYI	ACATACGAGCAAGGCGTCGAGAAGGACAAGTTTCTCATCAACCATGCAAGCCTGACCTTGTCCACTCTGACAGTGACCAGTGCCCATCCTGAAGACAGCAGCTTCTACATC	CSARAPGREAYEQYF	TGCAGTGCTAGAGCCCCGGGACGGGAAGCCTACGAGCAGTACTTC	GPGTRLTVT	GGGCCGGGCACCAGGCTCACGGTCACAG	1537	16	clonotype1748	clonotype1748_consensus_1	1
AACTTTCAGTGAACAT-1	true	AACTTTCAGTGAACAT-1_contig_3	true	335	None			TRBJ1-6	TRBC1	false	false															84	1
AACTTTCAGTGAACAT-1	true	AACTTTCAGTGAACAT-1_contig_4	true	400	None			TRBJ1-2	TRBC1	false	false															128	2
AACTTTCCAAATACAG-1	true	AACTTTCCAAATACAG-1_contig_1	true	478	TRA	TRAV39		TRAJ40	TRAC	true	true	ELKVEQNPLFLSMQEGKNYTIYCNYS	GAGCTGAAAGTGGAACAAAACCCTCTGTTCCTGAGCATGCAGGAGGGAAAAAACTATACCATCTACTGCAATTATTCA	TTSDR	ACCACTTCAGACAGA	LYWYRQDPGKSLESLFV	CTGTATTGGTACAGGCAGGATCCTGGGAAAAGTCTGGAATCTCTGTTTGTG	LLSNGAV	TTGCTATCAAATGGAGCAGTG	KQEGRLMASLDTKARLSTLHITAAVHDLSATYF	AAGCAGGAGGGACGATTAATGGCCTCACTTGATACCAAAGCCCGTCTCAGCACCCTCCACATCACAGCTGCCGTGCATGACCTCTCTGCCACCTACTTC	CAVGGTYKYIF	TGTGCCGTGGGAGGAACCTACAAATACATCTTT	GTGTRLKVLA	GGAACAGGCACCAGGCTGAAGGTTTTAGCAA	100	1	clonotype94	clonotype94_consensus_2	1
AACTTTCCAAATACAG-1	true	AACTTTCCAAATACAG-1_contig_2	true	479	TRB	TRBV29-1		TRBJ2-1	TRBC2	true	true	SAVISQKPSRDICQRGTSLTIQCQVD	AGTGCTGTCATCTCTCAAAAGCCAAGCAGGGATATCTGTCAACGTGGAACCTCCCTGACGATCCAGTGTCAAGTCGAT	SQVTM	AGCCAAGTCACCATG	MFWYRQQPGQSLTLIAT	ATGTTCTGGTACCGTCAGCAACCTGGACAGAGCCTGACACTGATCGCAACT	ANQGSEA	GCAAATCAGGGCTCTGAGGCC	TYESGFVIDKFPISRPNLTFSTLTVSNMSPEDSSIYL	ACATATGAGAGTGGATTTGTCATTGACAAGTTTCCCATCAGCCGCCCAAACCTAACATTCTCAACTCTGACTGTGAGCAACATGAGCCCTGAAGACAGCAGCATATATCTC	CSVDPLDGQAKQFF	TGCAGCGTTGACCCCCTAGATGGACAAGCCAAGCAGTTCTTC	GPGTRLTVL	GGGCCAGGGACACGGCTCACCGTGCTAG	216	4	clonotype94	clonotype94_consensus_1	1
AACTTTCCAATGGAAT-1	false	AACTTTCCAATGGAAT-1_contig_1	false	486	TRB	TRBV5-1		TRBJ2-2	TRBC2	true	true											CASSLEPSKEELFF	TGCGCCAGCAGCTTGGAACCGTCAAAGGAGGAGCTGTTTTTT			113	1
AACTTTCCACCGAAAG-1	true	AACTTTCCACCGAAAG-1_contig_1	true	479	TRB	TRBV9	TRBD1	TRBJ2-4	TRBC2	true	true	DSGVTQTPKHLITATGQRVTLRCSPR	GATTCTGGAGTCACACAAACCCCAAAGCACCTGATCACAGCAACTGGACAGCGAGTGACGCTGAGATGCTCCCCTAGG	SGDLS	TCTGGAGACCTCTCT	VYWYQQSLDQGLQFLIQ	GTGTACTGGTACCAACAGAGCCTGGACCAGGGCCTCCAGTTCCTCATTCAG	YYNGEE	TATTATAATGGAGAAGAG	RAKGNILERFSAQQFPDLHSELNLSSLELGDSALYF	AGAGCAAAAGGAAACATTCTTGAACGATTCTCCGCACAACAGTTCCCTGACTTGCACTCTGAACTAAACCTGAGCTCTCTGGAGCTGGGGGACTCAGCTTTGTATTTC	CASSQTGDLRNIQYF	TGTGCCAGCAGCCAGACAGGGGACCTTAGGAACATTCAGTACTTC	GAGTRLSVL	GGCGCCGGGACCCGGCTCTCAGTGCTGG	646	6	clonotype2	clonotype2_consensus_1	1
AACTTTCCACCGAAAG-1	true	AACTTTCCACCGAAAG-1_contig_2	true	537	TRA	TRAV36/DV7		TRAJ54	TRAC	true	false											CAVAQGAQKLVF	TGTGCTGTGGCACAGGGAGCCCAGAAGCTGGTATTT			242	2
AACTTTCCACGAGAGT-1	false	AACTTTCCACGAGAGT-1_contig_1	false	483	TRB	TRBV7-2		TRBJ1-1	TRBC1	true	true											CASSARGIERTEAFF	TGTGCCAGCAGCGCAAGGGGTATCGAGCGCACTGAAGCTTTCTTT			92	1
AACTTTCCAGACAAAT-1	true	AACTTTCCAGACAAAT-1_contig_1	true	563	TRB	TRBV4-3		TRBJ2-1	TRBC2	true	true	ETGVTQTPRHLVMGMTNKKSLKCEQH	GAAACGGGAGTTACGCAGACACCAAGACACCTGGTCATGGGAATGACAAATAAGAAGTCTTTGAAATGTGAACAACAT	LGHNA	CTGGGTCATAACGCT	MYWYKQSAKKPLELMFV	ATGTATTGGTACAAGCAAAGTGCTAAGAAGCCACTGGAGCTCATGTTTGTC	YSLEER	TACAGTCTTGAAGAACGG	VENNSVPSRFSPECPNSSHLFLHLHTLQPEDSALYL	GTTGAAAACAACAGTGTGCCAAGTCGCTTCTCACCTGAATGCCCCAACAGCTCTCACTTATTCCTTCACCTACACACCCTGCAGCCAGAAGACTCGGCCCTGTATCTC	CASSQEGLALYNEQFF	TGCGCCAGCAGCCAAGAGGGGCTAGCGCTGTACAATGAGCAGTTCTTC	GPGTRLTVL	GGGCCAGGGACACGGCTCACCGTGCTAG	621	8	clonotype4471	clonotype4471_consensus_1	1
AACTTTCCAGACAAAT-1	true	AACTTTCCAGACAAAT-1_contig_2	true	488	TRB	TRBV20-1		TRBJ1-1	TRBC1	true	false															185	2
AACTTTCCAGACAAAT-1	true	AACTTTCCAGACAAAT-1_contig_3	true	507	TRA	TRAV25		TRAJ3	TRAC	true	false															118	3
AACTTTCCAGAGCCAA-1	false	AACTTTCCAGAGCCAA-1_contig_1	false	472	TRB	TRBV5-1		TRBJ1-1	TRBC1	true	true											CASRGVVNTEAFF	TGCGCCAGCAGAGGCGTGGTGAACACTGAAGCTTTCTTT			41	1
AACTTTCCAGGGATTG-1	false	AACTTTCCAGGGATTG-1_contig_1	false	503	TRB	TRBV5-5		TRBJ2-4	TRBC2	true	true											CASSSQYPSRDIQYF	TGTGCCAGCAGCTCACAATACCCTTCAAGGGACATTCAGTACTTC			112	2
AACTTTCCATATACGC-1	true	AACTTTCCATATACGC-1_contig_1	true	496	TRB	TRBV7-2		TRBJ1-2	TRBC1	true	true	GAGVSQSPSNKVTEKGKDVELRCDPI	GGAGCTGGAGTCTCCCAGTCCCCCAGTAACAAGGTCACAGAGAAGGGAAAGGATGTAGAGCTCAGGTGTGATCCAATT	SGHTA	TCAGGTCATACTGCC	LYWYRQSLGQGLEFLIY	CTTTACTGGTACCGACAGAGCCTGGGGCAGGGCCTGGAGTTTTTAATTTAC	FQGNSA	TTCCAAGGCAACAGTGCA	PDKSGLPSDRFSAERTGGSVSTLTIQRTQQEDSAVYL	CCAGACAAATCAGGGCTGCCCAGTGATCGCTTCTCTGCAGAGAGGACTGGGGGATCCGTCTCCACTCTGACGATCCAGCGCACACAGCAGGAGGACTCGGCCGTGTATCTC	CASSRGQLYGYTF	TGTGCCAGCAGCAGAGGACAGCTCTATGGCTACACCTTC	GSGTRLTVV	GGTTCGGGGACCAGGTTAACCGTTGTAG	402	7	clonotype2565	clonotype2565_consensus_1	1
AACTTTCCATATACGC-1	true	AACTTTCCATATACGC-1_contig_2	true	470	TRA	TRAV21		TRAJ44	TRAC	true	true	KQEVTQIPAALSVPEGENLVLNCSFT	AAACAGGAGGTGACGCAGATTCCTGCAGCTCTGAGTGTCCCAGAAGGAGAAAACTTGGTTCTCAACTGCAGTTTCACT	DSAIYN	GATAGCGCTATTTACAAC	LQWFRQDPGKGLTSLLL	CTCCAGTGGTTTAGGCAGGACCCTGGGAAAGGTCTCACATCTCTGTTGCTT	IQSSQRE	ATTCAGTCAAGTCAGAGAGAG	QTSGRLNASLDKSSGRSTLYIAASQPGDSATYL	CAAACAAGTGGAAGACTTAATGCCTCGCTGGATAAATCATCAGGACGTAGTACTTTATACATTGCAGCTTCTCAGCCTGGTGACTCAGCCACCTACCTC	CAVRTGTASKLTF	TGTGCTGTGAGAACCGGCACTGCCAGTAAACTCACCTTT	GTGTRLQVTL	GGGACTGGAACAAGACTTCAGGTCACGCTCG	123	2	clonotype2565	clonotype2565_consensus_2	1
AACTTTCCATCTCGCT-1	false	AACTTTCCATCTCGCT-1_contig_1	false	479	TRB	TRBV10-3		TRBJ2-7	TRBC2	true	true											CAITSQGTSGVYEQYF	TGTGCCATCACCTCACAGGGGACTAGCGGGGTATACGAGCAGTACTTC			72	1
AACTTTCGTAGCCTCG-1	false	AACTTTCGTAGCCTCG-1_contig_1	false	484	TRB	TRBV20-1		TRBJ2-5	TRBC2	true	true											CSARGGIGETQYF	TGCAGTGCTAGAGGAGGAATCGGAGAGACCCAGTACTTC			40	1
AACTTTCGTAGCCTCG-1	false	AACTTTCGTAGCCTCG-1_contig_2	false	502	TRB	TRBV7-9		TRBJ1-2	TRBC1	true	true											CASSRGQNYGYTF	TGTGCCAGCAGCCGGGGACAAAACTATGGCTACACCTTC			101	1
AACTTTCGTAGTACCT-1	true	AACTTTCGTAGTACCT-1_contig_1	true	718	TRB	TRBV11-2		TRBJ2-7	TRBC2	true	true	EAGVAQSPRYKIIEKRQSVAFWCNPI	GAAGCTGGAGTTGCCCAGTCTCCCAGATATAAGATTATAGAGAAAAGGCAGAGTGTGGCTTTTTGGTGCAATCCTATA	SGHAT	TCTGGCCATGCTACC	LYWYQQILGQGPKLLIQ	CTTTACTGGTACCAGCAGATCCTGGGACAGGGCCCAAAGCTTCTGATTCAG	FQNNGV	TTTCAGAATAACGGTGTA	VDDSQLPKDRFSAERLKGVDSTLKIQPAKLEDSAVYL	GTGGATGATTCACAGTTGCCTAAGGATCGATTTTCTGCAGAGAGGCTCAAAGGAGTAGACTCCACTCTCAAGATCCAGCCTGCAAAGCTTGAGGACTCGGCCGTGTATCTC	CASSWGSYEQYF	TGTGCCAGCAGCTGGGGCTCCTACGAGCAGTACTTC	GPGTRLTVT	GGGCCGGGCACCAGGCTCACGGTCACAG	292	7	clonotype1312	clonotype1312_consensus_1	1
AACTTTCGTATCACCA-1	false	AACTTTCGTATCACCA-1_contig_1	false	510	TRB	TRBV12-3		TRBJ2-7	TRBC2	true	true											CASSFQRGPSSYEQYF	TGTGCCAGCAGTTTCCAGCGGGGGCCAAGCTCCTACGAGCAGTACTTC			107	2
AACTTTCGTCTCTTTA-1	true	AACTTTCGTCTCTTTA-1_contig_1	true	513	TRB	TRBV11-2		TRBJ2-7	TRBC2	true	true	EAGVAQSPRYKIIEKRQSVAFWCNPI	GAAGCTGGAGTTGCCCAGTCTCCCAGATATAAGATTATAGAGAAAAGGCAGAGTGTGGCTTTTTGGTGCAATCCTATA	SGHAT	TCTGGCCATGCTACC	LYWYQQILGQGPKLLIQ	CTTTACTGGTACCAGCAGATCCTGGGACAGGGCCCAAAGCTTCTGATTCAG	FQNNGV	TTTCAGAATAACGGTGTA	VDDSQLPKDRFSAERLKGVDSTLKIQPAKLEDSAVYL	GTGGATGATTCACAGTTGCCTAAGGATCGATTTTCTGCAGAGAGGCTCAAAGGAGTAGACTCCACTCTCAAGATCCAGCCTGCAAAGCTTGAGGACTCGGCCGTGTATCTC	CASSLVGGSSHEQYF	TGTGCCAGCAGCTTAGTAGGCGGGAGTTCCCACGAGCAGTACTTC	GPGTRLTVT	GGGCCGGGCACCAGGCTCACGGTCACAG	1228	15	clonotype4371	clonotype4371_consensus_1	1
AACTTTCGTCTGCCAG-1	false	AACTTTCGTCTGCCAG-1_contig_1	true	497	TRB	TRBV6-2		TRBJ2-7	TRBC2	true	true											CASSFTGREQYF	TGTGCCAGCAGTTTCACCGGACGAGAGCAGTACTTC			746	9
AACTTTCGTCTGCCAG-1	false	AACTTTCGTCTGCCAG-1_contig_2	true	546	TRA	TRAV21		TRAJ7	TRAC	true	true											CAVRPRGNNRLAF	TGTGCTGTGAGGCCGCGAGGGAACAACAGACTCGCTTTT			116	1
AACTTTCGTCTGCCAG-1	false	AACTTTCGTCTGCCAG-1_contig_3	true	518	TRA	TRAV13-2		TRAJ28	TRAC	true	true											CAEPRDSGAGSYQLTF	TGTGCAGAGCCCAGGGACTCTGGGGCTGGGAGTTACCAACTCACTTTC			132	1
AACTTTCGTGCGATAG-1	false	AACTTTCGTGCGATAG-1_contig_1	false	495	TRB	TRBV6-6		TRBJ1-3	TRBC1	true	true											CASSYGGAGNTIYF	TGTGCCAGCAGTTATGGGGGGGCTGGAAACACCATATATTTT			129	1
AACTTTCGTTTGACTG-1	true	AACTTTCGTTTGACTG-1_contig_1	true	506	TRB	TRBV5-1		TRBJ1-2	TRBC1	true	true	KAGVTQTPRYLIKTRGQQVTLSCSPI	AAGGCTGGAGTCACTCAAACTCCAAGATATCTGATCAAAACGAGAGGACAGCAAGTGACACTGAGCTGCTCCCCTATC	SGHRS	TCTGGGCATAGGAGT	VSWYQQTPGQGLQFLFE	GTATCCTGGTACCAACAGACCCCAGGACAGGGCCTTCAGTTCCTCTTTGAA	YFSETQ	TACTTCAGTGAGACACAG	RNKGNFPGRFSGRQFSNSRSEMNVSTLELGDSALYL	AGAAACAAAGGAAACTTCCCTGGTCGATTCTCAGGGCGCCAGTTCTCTAACTCTCGCTCTGAGATGAATGTGAGCACCTTGGAGCTGGGGGACTCGGCCCTTTATCTT	CASSLGQSVDYGYTF	TGCGCCAGCAGCTTAGGTCAGTCAGTTGACTATGGCTACACCTTC	GSGTRLTVV	GGTTCGGGGACCAGGTTAACCGTTGTAG	807	12	clonotype3558	clonotype3558_consensus_1	1
AACTTTCGTTTGACTG-1	true	AACTTTCGTTTGACTG-1_contig_2	true	491	TRA	TRAV38-2/DV8		TRAJ44	TRAC	true	true	AQTVTQSQPEMSVQEAETVTLSCTYD	GCTCAGACAGTCACTCAGTCTCAACCAGAGATGTCTGTGCAGGAGGCAGAGACCGTGACCCTGAGCTGCACATATGAC	TSESDYY	ACCAGTGAGAGTGATTATTAT	LFWYKQPPSRQMILVIR	TTATTCTGGTACAAGCAGCCTCCCAGCAGGCAGATGATTCTCGTTATTCGC	QEAYKQQN	CAAGAAGCTTATAAGCAACAGAAT	ATENRFSVNFQKAAKSFSLKISDSQLGDAAMYF	GCAACAGAGAATCGTTTCTCTGTGAACTTCCAGAAAGCAGCCAAATCCTTCAGTCTCAAGATCTCAGACTCACAGCTGGGGGATGCCGCGATGTATTTC	CAYYTGTASKLTF	TGTGCTTACTATACCGGCACTGCCAGTAAACTCACCTTT	GTGTRLQVTL	GGGACTGGAACAAGACTTCAGGTCACGCTCG	741	8	clonotype3558	clonotype3558_consensus_2	1
AACTTTCGTTTGACTG-1	true	AACTTTCGTTTGACTG-1_contig_3	true	577	TRA	TRAV26-1		TRAJ40	TRAC	true	true	DAKTTQPPSMDCAEGRAANLPCNHS	GATGCTAAGACCACCCAGCCCCCCTCCATGGATTGCGCTGAAGGAAGAGCTGCAAACCTGCCTTGTAATCACTCT	TISGNEY	ACCATCAGTGGAAATGAGTAT	VYWYRQIHSQGPQYIIH	GTGTATTGGTATCGACAGATTCACTCCCAGGGGCCACAGTATATCATTCAT	GLKNN	GGTCTAAAAAACAAT	ETNEMASLIITEDRKSSTLILPHATLRDTAVYY	GAAACCAATGAAATGGCCTCTCTGATCATCACAGAAGACAGAAAGTCCAGCACCTTGATCCTGCCCCACGCTACGCTGAGAGACACTGCTGTGTACTAT	CIVRLPTSGTYKYIF	TGCATCGTCAGACTTCCTACCTCAGGAACCTACAAATACATCTTT	GTGTRLKVLA	GGAACAGGCACCAGGCTGAAGGTTTTAGCAA	227	2	clonotype3558	clonotype3558_consensus_3	1
AACTTTCGTTTGACTG-1	true	AACTTTCGTTTGACTG-1_contig_4	true	325	None			TRBJ1-6	TRBC1	false	false															272	4
AACTTTCTCACCTCGT-1	false	AACTTTCTCACCTCGT-1_contig_1	false	434	TRB	TRBV5-1		TRBJ1-2		true	true											CASYHPVGGYTF	TGCGCCAGCTATCACCCGGTGGGGGGCTACACCTTC			113	1
AACTTTCTCACCTCGT-1	false	AACTTTCTCACCTCGT-1_contig_2	false	475	TRB	TRBV2		TRBJ2-2	TRBC2	true	true											CASSVRTATGELFF	TGTGCCAGCAGTGTGAGGACAGCAACCGGGGAGCTGTTTTTT			219	2
AACTTTCTCATCGCTC-1	true	AACTTTCTCATCGCTC-1_contig_1	true	500	TRB	TRBV7-6		TRBJ2-7	TRBC2	true	true	GTGVSQSPRYKVTKRGQDVALRCDPI	GGTACTGGAGTCTCCCAGTCTCCCAGGTACAAAGTCACAAAGAGGGGACAGGATGTAGCTCTCAGGTGTGATCCAATT	SGHVS	TCGGGTCATGTATCC	LYWYRQALGQGPEFLTY	CTTTATTGGTACCGACAGGCCCTGGGGCAGGGCCCAGAGTTTCTGACTTAC	FNYEAQ	TTCAATTATGAAGCCCAA	QDKSGLPNDRFSAERPEGSISTLTIQRTEQRDSAMYR	CAAGACAAATCAGGGCTGCCCAATGATCGGTTCTCTGCAGAGAGGCCTGAGGGATCCATCTCCACTCTGACGATCCAGCGCACAGAGCAGCGGGACTCGGCCATGTATCGC	CASSLGAGPHYEQYF	TGTGCCAGCAGCTTGGGGGCGGGGCCTCACTACGAGCAGTACTTC	GPGTRLTVT	GGGCCGGGCACCAGGCTCACGGTCACAG	173	4	clonotype5036	clonotype5036_consensus_1	1
AACTTTCTCATCGCTC-1	true	AACTTTCTCATCGCTC-1_contig_2	true	571	TRA	TRAV29/DV5		TRAJ40	TRAC	true	true	DQQVKQNSPSLSVQEGRISILNCDYT	GACCAGCAAGTTAAGCAAAATTCACCATCCCTGAGCGTCCAGGAAGGAAGAATTTCTATTCTGAACTGTGACTATACT	NSMFDY	AACAGCATGTTTGATTAT	FLWYKKYPAEGPTFLIS	TTCCTATGGTACAAAAAATACCCTGCTGAAGGTCCTACATTCCTGATATCT	ISSIKDK	ATAAGTTCCATTAAGGATAAA	NEDGRFTVFLNKSAKHLSLHIVPSQPGDSAVYF	AATGAAGATGGAAGATTCACTGTTTTCTTAAACAAAAGTGCCAAGCACCTCTCTCTGCACATTGTGCCCTCCCAGCCTGGAGACTCTGCAGTGTACTTC	CAASVTSGTYKYIF	TGTGCAGCAAGCGTTACCTCAGGAACCTACAAATACATCTTT	GTGTRLKVLA	GGAACAGGCACCAGGCTGAAGGTTTTAGCAA	285	5	clonotype5036	clonotype5036_consensus_2	1
AACTTTCTCATCGCTC-1	true	AACTTTCTCATCGCTC-1_contig_3	true	314	TRB	TRBV18			TRBC1	false	false															377	3
AACTTTCTCGCTGATA-1	false	AACTTTCTCGCTGATA-1_contig_1	false	504	TRB	TRBV20-1		TRBJ1-2	TRBC1	true	true											CSARDRGLGGQAGYTF	TGCAGTGCTAGAGATAGGGGACTCGGGGGGCAGGCTGGCTACACCTTC			51	2
AACTTTCTCGGCGGTT-1	true	AACTTTCTCGGCGGTT-1_contig_1	true	511	TRB	TRBV7-9	TRBD1	TRBJ2-7	TRBC2	true	true	DTGVSQDPRHKITKRGQNVTFRCDPI	GATACTGGAGTCTCCCAGGACCCCAGACACAAGATCACAAAGAGGGGACAGAATGTAACTTTCAGGTGTGATCCAATT	SEHNR	TCTGAACACAACCGC	LYWYRQTLGQGPEFLTY	CTTTATTGGTACCGACAGACCCTGGGGCAGGGCCCAGAGTTTCTGACTTAC	FQNEAQ	TTCCAGAATGAAGCTCAA	LEKSRLLSDRFSAERPKGSFSTLEIQRTEQGDSAMYL	CTAGAAAAATCAAGGCTGCTCAGTGATCGGTTCTCTGCAGAGAGGCCTAAGGGATCTTTCTCCACCTTGGAGATCCAGCGCACAGAGCAGGGGGACTCGGCCATGTATCTC	CASSSPPGQGFSYEQYF	TGTGCCAGCAGCTCGCCTCCGGGACAGGGATTCAGCTACGAGCAGTACTTC	GPGTRLTVT	GGGCCGGGCACCAGGCTCACGGTCACAG	623	10	clonotype5546	clonotype5546_consensus_1	1
AACTTTCTCTCTTATG-1	true	AACTTTCTCTCTTATG-1_contig_1	true	556	TRA	TRAV12-2		TRAJ45	TRAC	true	true	QKEVEQNSGPLSVPEGAIASLNCTYS	CAGAAGGAGGTGGAGCAGAATTCTGGACCCCTCAGTGTTCCAGAGGGAGCCATTGCCTCTCTCAACTGCACTTACAGT	DRGSQS	GACCGAGGTTCCCAGTCC	FFWYRQYSGKSPELIMS	TTCTTCTGGTACAGACAATATTCTGGGAAAAGCCCTGAGTTGATAATGTCC	IYSNGD	ATATACTCCAATGGTGAC	KEDGRFTAQLNKASQYVSLLIRDSQPSDSATYL	AAAGAAGATGGAAGGTTTACAGCACAGCTCAATAAAGCCAGCCAGTATGTTTCTCTGCTCATCAGAGACTCCCAGCCCAGTGATTCAGCCACCTACCTC	CAVNMGDSGGGADGLTF	TGTGCCGTGAACATGGGGGATTCAGGAGGAGGTGCTGACGGACTCACCTTT	GKGTHLIIQP	GGCAAAGGGACTCATCTAATCATCCAGCCCT	147	3	clonotype4100	clonotype4100_consensus_2	1
AACTTTCTCTCTTATG-1	true	AACTTTCTCTCTTATG-1_contig_2	true	499	TRB	TRBV9	TRBD1	TRBJ2-4	TRBC2	true	true	DSGVTQTPKHLITATGQRVTLRCSPR	GATTCTGGAGTCACACAAACCCCAAAGCACCTGATCACAGCAACTGGACAGCGAGTGACGCTGAGATGCTCCCCTAGG	SGDLS	TCTGGAGACCTCTCT	VYWYQQSLDQGLQFLIQ	GTGTACTGGTACCAACAGAGCCTGGACCAGGGCCTCCAGTTCCTCATTCAG	YYNGEE	TATTATAATGGAGAAGAG	RAKGNILERFSAQQFPDLHSELNLSSLELGDSALYF	AGAGCAAAAGGAAACATTCTTGAACGATTCTCCGCACAACAGTTCCCTGACTTGCACTCTGAACTAAACCTGAGCTCTCTGGAGCTGGGGGACTCAGCTTTGTATTTC	CASSQTGDLRNIQYF	TGTGCCAGCAGCCAGACAGGGGACCTTAGGAACATTCAGTACTTC	GAGTRLSVL	GGCGCCGGGACCCGGCTCTCAGTGCTGG	1012	13	clonotype4100	clonotype4100_consensus_1	1
AACTTTCTCTCTTATG-1	true	AACTTTCTCTCTTATG-1_contig_3	true	459	None			TRBJ2-6	TRBC2	false	false															125	4
AACTTTCTCTCTTATG-1	true	AACTTTCTCTCTTATG-1_contig_4	true	336	None			TRAJ49	TRAC	false	false															183	1
AACTTTCTCTCTTATG-1	true	AACTTTCTCTCTTATG-1_contig_5	true	536	TRA	TRAV36/DV7		TRAJ54	TRAC	true	false											CAVAQGAQKLVF	TGTGCTGTGGCACAGGGAGCCCAGAAGCTGGTATTT			165	4
AAGACCTAGACAATAC-1	true	AAGACCTAGACAATAC-1_contig_1	true	526	TRB	TRBV6-2		TRBJ1-5	TRBC1	true	true	NAGVTQTPKFRVLKTGQSMTLLCAQD	AATGCTGGTGTCACTCAGACCCCAAAATTCCGGGTCCTGAAGACAGGACAGAGCATGACACTGCTGTGTGCCCAGGAT	MNHEY	ATGAACCATGAATAC	MYWYRQDPGMGLRLIHY	ATGTACTGGTATCGACAAGACCCAGGCATGGGGCTGAGGCTGATTCATTAC	SVGEGT	TCAGTTGGTGAGGGTACA	TAKGEVPDGYNVSRLKKQNFLLGLESAAPSQTSVYF	ACTGCCAAAGGAGAGGTCCCTGATGGCTACAATGTCTCCAGATTAAAAAAACAGAATTTCCTGCTGGGGTTGGAGTCGGCTGCTCCCTCCCAAACATCTGTGTACTTC	CASSPQGIQPQHF	TGTGCCAGCAGTCCACAGGGAATTCAGCCCCAGCATTTT	GDGTRLSIL	GGTGATGGGACTCGACTCTCCATCCTAG	698	7	clonotype1184	clonotype1184_consensus_1	1
AAGACCTAGAGGTTGC-1	false	AAGACCTAGAGGTTGC-1_contig_1	false	305	None			TRBJ2-3	TRBC2	false	false															97	2
AAGACCTAGATAGCAT-1	true	AAGACCTAGATAGCAT-1_contig_1	true	459	TRA	TRAV13-1		TRAJ23	TRAC	true	true	GENVEQHPSTLSVQEGDSAVIKCTYS	GGAGAGAATGTGGAGCAGCATCCTTCAACCCTGAGTGTCCAGGAGGGAGACAGCGCTGTTATCAAGTGTACTTATTCA	DSASNY	GACAGTGCCTCAAACTAC	FPWYKQELGKRPQLIID	TTCCCTTGGTATAAGCAAGAACTTGGAAAAAGACCTCAGCTTATTATAGAC	IRSNVGE	ATTCGTTCAAATGTGGGCGAA	KKDQRIAVTLNKTAKHFSLHITETQPEDSAVYF	AAGAAAGACCAACGAATTGCTGTTACATTGAACAAGACAGCCAAACATTTCTCCCTGCACATCACAGAGACCCAACCTGAAGACTCGGCTGTCTACTTC	CAAVADQGGKLIF	TGTGCAGCAGTGGCGGACCAGGGAGGAAAGCTTATCTTC	GQGTELSVKP	GGACAGGGAACGGAGTTATCTGTGAAACCCA	462	10	clonotype2603	clonotype2603_consensus_2	1
AAGACCTAGATAGCAT-1	true	AAGACCTAGATAGCAT-1_contig_2	true	489	TRB	TRBV15		TRBJ1-6	TRBC1	true	true	DAMVIQNPRYQVTQFGKPVTLSCSQT	GATGCCATGGTCATCCAGAACCCAAGATACCAGGTTACCCAGTTTGGAAAGCCAGTGACCCTGAGTTGTTCTCAGACT	LNHNV	TTGAACCATAACGTC	MYWYQQKSSQAPKLLFH	ATGTACTGGTACCAGCAGAAGTCAAGTCAGGCCCCAAAGCTGCTGTTCCAC	YYDKDF	TACTATGACAAAGATTTT	NNEADTPDNFQSRRPNTSFCFLDIRSPGLGDAAMYL	AACAATGAAGCAGACACCCCTGATAACTTCCAATCCAGGAGGCCGAACACTTCTTTCTGCTTTCTTGACATCCGCTCACCAGGCCTGGGGGACGCAGCCATGTACCTG	CATSSRGVRAPLHF	TGTGCCACCAGCAGCAGGGGCGTACGGGCACCCCTCCACTTT	GNGTRLTVT	GGGAATGGGACCAGGCTCACTGTGACAG	347	4	clonotype2603	clonotype2603_consensus_1	1
AAGACCTAGATAGCAT-1	true	AAGACCTAGATAGCAT-1_contig_3	true	343	None			TRBJ1-1	TRBC1	false	false															469	7
AAGACCTAGCAGATCG-1	true	AAGACCTAGCAGATCG-1_contig_1	true	535	TRB	TRBV6-2		TRBJ1-1	TRBC1	true	true	NAGVTQTPKFRVLKTGQSMTLLCAQD	AATGCTGGTGTCACTCAGACCCCAAAATTCCGGGTCCTGAAGACAGGACAGAGCATGACACTGCTGTGTGCCCAGGAT	MNHEY	ATGAACCATGAATAC	MYWYRQDPGMGLRLIHY	ATGTACTGGTATCGACAAGACCCAGGCATGGGGCTGAGGCTGATTCATTAC	SVGEGT	TCAGTTGGTGAGGGTACA	TAKGEVPDGYNVSRLKKQNFLLGLESAAPSQTSVYF	ACTGCCAAAGGAGAGGTCCCTGATGGCTACAATGTCTCCAGATTAAAAAAACAGAATTTCCTGCTGGGGTTGGAGTCGGCTGCTCCCTCCCAAACATCTGTGTACTTC	CASSYNRGILNTEAFF	TGTGCCAGCAGTTACAACAGGGGTATCCTGAACACTGAAGCTTTCTTT	GQGTRLTVV	GGACAAGGCACCAGACTCACAGTTGTAG	710	11	clonotype5059	clonotype5059_consensus_1	1
AAGACCTAGCAGATCG-1	true	AAGACCTAGCAGATCG-1_contig_2	true	492	TRA	TRAV23/DV6		TRAJ41	TRAC	true	true	QQQVKQSPQSLIVQKGGISIINCAYE	CAGCAGCAGGTGAAACAAAGTCCTCAATCTTTGATAGTCCAGAAAGGAGGGATTTCAATTATAAACTGTGCTTATGAG	NTAFDY	AACACTGCGTTTGACTAC	FPWYQQFPGKGPALLIA	TTTCCATGGTACCAACAATTCCCTGGGAAAGGCCCTGCATTATTGATAGCC	IRPDVSE	ATACGTCCAGATGTGAGTGAA	KKEGRFTISFNKSAKQFSLHIMDSQPGDSATYF	AAGAAAGAAGGAAGATTCACAATCTCCTTCAATAAAAGTGCCAAGCAGTTCTCATTGCATATCATGGATTCCCAGCCTGGAGACTCAGCCACCTACTTC	CAASINSNSGYALNF	TGTGCAGCAAGCATAAACTCAAATTCCGGGTATGCACTCAACTTC	GKGTSLLVTP	GGCAAAGGCACCTCGCTGTTGGTCACACCCC	110	2	clonotype5059	clonotype5059_consensus_2	1
AAGACCTAGCGTCAAG-1	true	AAGACCTAGCGTCAAG-1_contig_1	true	486	TRB	TRBV5-1		TRBJ2-5	TRBC2	true	true	KAGVTQTPRYLIKTRGQQVTLSCSPI	AAGGCTGGAGTCACTCAAACTCCAAGATATCTGATCAAAACGAGAGGACAGCAAGTGACACTGAGCTGCTCCCCTATC	SGHRS	TCTGGGCATAGGAGT	VSWYQQTPGQGLQFLFE	GTATCCTGGTACCAACAGACCCCAGGACAGGGCCTTCAGTTCCTCTTTGAA	YFSETQ	TACTTCAGTGAGACACAG	RNKGNFPGRFSGRQFSNSRSEMNVSTLELGDSALYL	AGAAACAAAGGAAACTTCCCTGGTCGATTCTCAGGGCGCCAGTTCTCTAACTCTCGCTCTGAGATGAATGTGAGCACCTTGGAGCTGGGGGACTCGGCCCTTTATCTT	CASSPTSGVNQETQYF	TGCGCCAGCAGCCCTACTAGCGGGGTTAACCAAGAGACCCAGTACTTC	GPGTRLLVL	GGGCCAGGCACGCGGCTCCTGGTGCTCG	1041	12	clonotype4723	clonotype4723_consensus_1	1
AAGACCTAGCGTCAAG-1	true	AAGACCTAGCGTCAAG-1_contig_2	true	459	TRA	TRAV13-1		TRAJ26	TRAC	true	true	GENVEQHPSTLSVQEGDSAVIKCTYS	GGAGAGAATGTGGAGCAGCATCCTTCAACCCTGAGTGTCCAGGAGGGAGACAGCGCTGTTATCAAGTGTACTTATTCA	DSASNY	GACAGTGCCTCAAACTAC	FPWYKQELGKRPQLIID	TTCCCTTGGTATAAGCAAGAACTTGGAAAAAGACCTCAGCTTATTATAGAC	IRSNVGE	ATTCGTTCAAATGTGGGCGAA	KKDQRIAVTLNKTAKHFSLHITETQPEDSAVYF	AAGAAAGACCAACGAATTGCTGTTACATTGAACAAGACAGCCAAACATTTCTCCCTGCACATCACAGAGACCCAACCTGAAGACTCGGCTGTCTACTTC	CAALGAFGQNFVF	TGTGCAGCATTGGGGGCCTTTGGTCAGAATTTTGTCTTT	GPGTRLSVLP	GGTCCCGGAACCAGATTGTCCGTGCTGCCCT	127	1	clonotype4723	clonotype4723_consensus_2	1
AAGACCTAGGCAGTCA-1	true	AAGACCTAGGCAGTCA-1_contig_1	true	507	TRB	TRBV20-1	TRBD2	TRBJ2-3	TRBC2	true	true	GAVVSQHPSRVICKSGTSVKIECRSL	GGTGCTGTCGTCTCTCAACATCCGAGCAGGGTTATCTGTAAGAGTGGAACCTCTGTGAAGATCGAGTGCCGTTCCCTG	DFQATT	GACTTTCAGGCCACAACT	MFWYRQFPKQSLMLMAT	ATGTTTTGGTATCGTCAGTTCCCGAAACAGAGTCTCATGCTGATGGCAACT	SNEGSKA	TCCAATGAGGGCTCCAAGGCC	TYEQGVEKDKFLINHASLTLSTLTVTSAHPEDSSFYI	ACATACGAGCAAGGCGTCGAGAAGGACAAGTTTCTCATCAACCATGCAAGCCTGACCTTGTCCACTCTGACAGTGACCAGTGCCCATCCTGAAGACAGCAGCTTCTACATC	CSAVGTSGGLAVHTQYF	TGCAGTGCCGTTGGGACTAGCGGGGGGCTCGCGGTTCATACGCAGTATTTT	GPGTRLTVL	GGCCCAGGCACCCGGCTGACAGTGCTCG	827	11	clonotype4046	clonotype4046_consensus_1	1
AAGACCTAGGCAGTCA-1	true	AAGACCTAGGCAGTCA-1_contig_2	true	565	TRA	TRAV19		TRAJ13	TRAC	true	true	AQKVTQAQTEISVVEKEDVTLDCVYE	GCTCAGAAGGTAACTCAAGCGCAGACTGAAATTTCTGTGGTGGAGAAGGAGGATGTGACCTTGGACTGTGTGTATGAA	TRDTTYY	ACCCGTGATACTACTTATTAC	LFWYKQPPSGELVFLIR	TTATTCTGGTACAAGCAACCACCAAGTGGAGAATTGGTTTTCCTTATTCGT	RNSFDEQN	CGGAACTCTTTTGATGAGCAAAAT	EISGRYSWNFQKSTSSFNFTITASQVVDSAVYF	GAAATAAGTGGTCGGTATTCTTGGAACTTCCAGAAATCCACCAGTTCCTTCAACTTCACCATCACAGCCTCACAAGTCGTGGACTCAGCAGTATACTTC	CALSRTGGYQKVTF	TGTGCTCTGAGTAGAACTGGGGGTTACCAGAAAGTTACCTTT	GTGTKLQVIP	GGAACTGGAACAAAGCTCCAAGTCATCCCAA	115	1	clonotype4046	clonotype4046_consensus_2	1
AAGACCTAGTACGTTC-1	false	AAGACCTAGTACGTTC-1_contig_1	true	499	TRB	TRBV3-1		TRBJ1-4	TRBC1	true	true											CASSQDGGFGEKLFF	TGTGCCAGCAGCCAAGACGGGGGGTTCGGTGAAAAACTGTTTTTT			193	10
AAGACCTAGTACTTGC-1	true	AAGACCTAGTACTTGC-1_contig_1	true	502	TRA	TRAV20		TRAJ20	TRAC	true	true	EDQVTQSPEALRLQEGESSSLNCSYT	GAAGACCAGGTGACGCAGAGTCCCGAGGCCCTGAGACTCCAGGAGGGAGAGAGTAGCAGTCTCAACTGCAGTTACACA	VSGLRG	GTCAGCGGTTTAAGAGGG	LFWYRQDPGKGPEFLFT	CTGTTCTGGTATAGGCAAGATCCTGGGAAAGGCCCTGAATTCCTCTTCACC	LYSAGEE	CTGTATTCAGCTGGGGAAGAA	KEKERLKATLTKKESFLHITAPKPEDSATYL	AAGGAGAAAGAAAGGCTAAAAGCCACATTAACAAAGAAGGAAAGCTTTCTGCACATCACAGCCCCTAAACCTGAAGACTCAGCCACTTATCTC	CAVQVNDYKLSF	TGTGCTGTGCAGGTTAACGACTACAAGCTCAGCTTT	GAGTTVTVRA	GGAGCCGGAACCACAGTAACTGTAAGAGCAA	676	6	clonotype2453	clonotype2453_consensus_3	1
AAGACCTAGTACTTGC-1	true	AAGACCTAGTACTTGC-1_contig_2	true	530	TRB	TRBV18		TRBJ2-7	TRBC2	true	true	NAGVMQNPRHLVRRRGQEARLRCSPM	AATGCCGGCGTCATGCAGAACCCAAGACACCTGGTCAGGAGGAGGGGACAGGAGGCAAGACTGAGATGCAGCCCAATG	KGHSH	AAAGGACACAGTCAT	VYWYRQLPEEGLKFMVY	GTTTACTGGTATCGGCAGCTCCCAGAGGAAGGTCTGAAATTCATGGTTTAT	LQKENI	CTCCAGAAAGAAAATATC	IDESGMPKERFSAEFPKEGPSILRIQQVVRGDSAAYF	ATAGATGAGTCAGGAATGCCAAAGGAACGATTTTCTGCTGAATTTCCCAAAGAGGGCCCCAGCATCCTGAGGATCCAGCAGGTAGTGCGAGGAGATTCGGCAGCTTATTTC	CASSPPSSYEQYF	TGTGCCAGCTCACCACCAAGCTCCTACGAGCAGTACTTC	GPGTRLTVT	GGGCCGGGCACCAGGCTCACGGTCACAG	459	7	clonotype2453	clonotype2453_consensus_1	1
AAGACCTAGTACTTGC-1	true	AAGACCTAGTACTTGC-1_contig_3	true	456	TRA	TRAV9-2		TRAJ43	TRAC	true	true	GDSVTQMEGPVTLSEEAFLTINCTYT	GGAGATTCAGTGACCCAGATGGAAGGGCCAGTGACTCTCTCAGAAGAGGCCTTCCTGACTATAAACTGCACGTACACA	ATGYPS	GCCACAGGATACCCTTCC	LFWYVQYPGEGLQLLLK	CTTTTCTGGTATGTCCAATATCCTGGAGAAGGTCTACAGCTCCTCCTGAAA	ATKADDK	GCCACGAAGGCTGATGACAAG	GSNKGFEATYRKETTSFHLEKGSVQVSDSAVYF	GGAAGCAACAAAGGTTTTGAAGCCACATACCGTAAAGAAACCACTTCTTTCCACTTGGAGAAAGGCTCAGTTCAAGTGTCAGACTCAGCGGTGTACTTC	CAPMYNNNDMRF	TGTGCTCCTATGTACAATAACAATGACATGCGCTTT	GAGTRLTVKP	GGAGCAGGGACCAGACTGACAGTAAAACCAA	223	2	clonotype2453	clonotype2453_consensus_2	1
AAGACCTAGTAGATGT-1	false	AAGACCTAGTAGATGT-1_contig_1	false	304	None			TRBJ1-1	TRBC1	false	false															145	1
AAGACCTAGTGAAGAG-1	true	AAGACCTAGTGAAGAG-1_contig_1	true	542	TRA	TRAV21		TRAJ24	TRAC	true	true	KQEVTQIPAALSVPEGENLVLNCSFT	AAACAGGAGGTGACGCAGATTCCTGCAGCTCTGAGTGTCCCAGAAGGAGAAAACTTGGTTCTCAACTGCAGTTTCACT	DSAIYN	GATAGCGCTATTTACAAC	LQWFRQDPGKGLTSLLL	CTCCAGTGGTTTAGGCAGGACCCTGGGAAAGGTCTCACATCTCTGTTGCTT	IQSSQRE	ATTCAGTCAAGTCAGAGAGAG	QTSGRLNASLDKSSGRSTLYIAASQPGDSATYL	CAAACAAGTGGAAGACTTAATGCCTCGCTGGATAAATCATCAGGACGTAGTACTTTATACATTGCAGCTTCTCAGCCTGGTGACTCAGCCACCTACCTC	CAADSWGKFQF	TGTGCAGCTGACAGCTGGGGGAAATTCCAGTTT	GAGTQVVVTP	GGAGCAGGGACCCAGGTTGTGGTCACCCCAG	495	6	clonotype34	clonotype34_consensus_2	1
AAGACCTAGTGAAGAG-1	true	AAGACCTAGTGAAGAG-1_contig_2	true	498	TRB	TRBV12-4		TRBJ2-3	TRBC2	true	true	DAGVIQSPRHEVTEMGQEVTLRCKPI	GATGCTGGAGTTATCCAGTCACCCCGGCACGAGGTGACAGAGATGGGACAAGAAGTGACTCTGAGATGTAAACCAATT	SGHDY	TCAGGACATGACTAC	LFWYRQTMMRGLELLIY	CTTTTCTGGTACAGACAGACCATGATGCGGGGACTGGAGTTGCTCATTTAC	FNNNVP	TTTAACAACAACGTTCCG	IDDSGMPEDRFSAKMPNASFSTLKIQPSEPRDSAVYF	ATAGATGATTCAGGGATGCCCGAGGATCGATTCTCAGCTAAGATGCCTAATGCATCATTCTCCACTCTGAAGATCCAGCCCTCAGAACCCAGGGACTCAGCTGTGTACTTC	CASSSYTDTQYF	TGTGCCAGCAGTTCTTACACAGATACGCAGTATTTT	GPGTRLTVL	GGCCCAGGCACCCGGCTGACAGTGCTCG	323	7	clonotype34	clonotype34_consensus_1	1
AAGACCTAGTGAAGTT-1	false	AAGACCTAGTGAAGTT-1_contig_1	false	647	None			TRBJ2-2P	TRBC2	false	false															189	2
AAGACCTAGTTTAGGA-1	false	AAGACCTAGTTTAGGA-1_contig_1	false	480	TRA	TRAV17		TRAJ31	TRAC	true	true											CATDFNARLMF	TGTGCTACGGACTTTAATGCCAGACTCATGTTT			90	1
AAGACCTCAACCGCCA-1	false	AAGACCTCAACCGCCA-1_contig_1	false	542	TRA	TRAV26-1		TRAJ41	TRAC	true	true											CIAASKNSNSGYALNF	TGCATCGCGGCTTCCAAGAACTCAAATTCCGGGTATGCACTCAACTTC			122	1
AAGACCTCAACTGGCC-1	false	AAGACCTCAACTGGCC-1_contig_1	false	459	TRA	TRAV13-1		TRAJ21	TRAC	true	true											CAASKGNFNKFYF	TGTGCAGCAAGTAAAGGAAACTTCAACAAATTTTACTTT			98	1
AAGACCTCAAGGTTTC-1	true	AAGACCTCAAGGTTTC-1_contig_1	true	489	TRA	TRAV38-1		TRAJ54	TRAC	true	true	AQTVTQSQPEMSVQEAETVTLSCTYD	GCCCAGACAGTCACTCAGTCTCAACCAGAGATGTCTGTGCAGGAGGCAGAGACTGTGACCCTGAGTTGCACATATGAC	TSENNYY	ACCAGTGAGAATAATTATTAT	LFWYKQPPSRQMILVIR	TTGTTCTGGTACAAGCAGCCTCCCAGCAGGCAGATGATTCTCGTTATTCGC	QEAYKQQN	CAAGAAGCTTATAAGCAACAGAAT	ATENRFSVNFQKAAKSFSLKISDSQLGDTAMYF	GCAACGGAGAATCGTTTCTCTGTGAACTTCCAGAAAGCAGCCAAATCCTTCAGTCTCAAGATCTCAGACTCACAGCTGGGGGACACTGCGATGTATTTC	CAFSWQGAQKLVF	TGTGCTTTCAGTTGGCAGGGAGCCCAGAAGCTGGTATTT	GQGTRLTINP	GGCCAAGGAACCAGGCTGACTATCAACCCAA	630	7	clonotype5443	clonotype5443_consensus_2	1
AAGACCTCAAGGTTTC-1	true	AAGACCTCAAGGTTTC-1_contig_2	true	753	TRB	TRBV5-1		TRBJ2-2	TRBC2	true	true	KAGVTQTPRYLIKTRGQQVTLSCSPI	AAGGCTGGAGTCACTCAAACTCCAAGATATCTGATCAAAACGAGAGGACAGCAAGTGACACTGAGCTGCTCCCCTATC	SGHRS	TCTGGGCATAGGAGT	VSWYQQTPGQGLQFLFE	GTATCCTGGTACCAACAGACCCCAGGACAGGGCCTTCAGTTCCTCTTTGAA	YFSETQ	TACTTCAGTGAGACACAG	RNKGNFPGRFSGRQFSNSRSEMNVSTLELGDSALYL	AGAAACAAAGGAAACTTCCCTGGTCGATTCTCAGGGCGCCAGTTCTCTAACTCTCGCTCTGAGATGAATGTGAGCACCTTGGAGCTGGGGGACTCGGCCCTTTATCTT	CASSQGRTSTVTGELFF	TGCGCCAGCAGCCAAGGACGGACTAGCACGGTCACCGGGGAGCTGTTTTTT	GEGSRLTVL	GGAGAAGGCTCTAGGCTGACCGTACTGG	679	9	clonotype5443	clonotype5443_consensus_1	1
AAGACCTCAAGTAATG-1	false	AAGACCTCAAGTAATG-1_contig_1	false	479	None			TRBJ2-1	TRBC2	false	false															87	1
AAGACCTCACAGATTC-1	true	AAGACCTCACAGATTC-1_contig_1	true	535	TRB	TRBV6-2		TRBJ1-2	TRBC1	true	true	NAGVTQTPKFRVLKTGQSMTLLCAQD	AATGCTGGTGTCACTCAGACCCCAAAATTCCGGGTCCTGAAGACAGGACAGAGCATGACACTGCTGTGTGCCCAGGAT	MNHEY	ATGAACCATGAATAC	MYWYRQDPGMGLRLIHY	ATGTACTGGTATCGACAAGACCCAGGCATGGGGCTGAGGCTGATTCATTAC	SVGEGT	TCAGTTGGTGAGGGTACA	TAKGEVPDGYNVSRLKKQNFLLGLESAAPSQTSVYF	ACTGCCAAAGGAGAGGTCCCTGATGGCTACAATGTCTCCAGATTAAAAAAACAGAATTTCCTGCTGGGGTTGGAGTCGGCTGCTCCCTCCCAAACATCTGTGTACTTC	CASSDSGQGHNYGYTF	TGTGCCAGCTCCGACTCCGGACAGGGACACAACTATGGCTACACCTTC	GSGTRLTVV	GGTTCGGGGACCAGGTTAACCGTTGTAG	449	6	clonotype4240	clonotype4240_consensus_1	1
AAGACCTCACAGATTC-1	true	AAGACCTCACAGATTC-1_contig_2	true	561	TRA	TRAV12-1		TRAJ35	TRAC	true	false															236	2
AAGACCTCACAGATTC-1	true	AAGACCTCACAGATTC-1_contig_3	true	390	None			TRBJ1-5	TRBC1	false	false															664	6
AAGACCTCAGGACGTA-1	false	AAGACCTCAGGACGTA-1_contig_1	false	521	TRB	TRBV7-8		TRBJ2-5	TRBC2	true	true											CASSSFSGGAKLQETQYF	TGTGCCAGCAGCTCCTTTAGCGGGGGAGCAAAACTCCAAGAGACCCAGTACTTC			210	2
AAGACCTCAGGATTGG-1	true	AAGACCTCAGGATTGG-1_contig_1	true	499	TRB	TRBV9		TRBJ2-2	TRBC2	true	true	DSGVTQTPKHLITATGQRVTLRCSPR	GATTCTGGAGTCACACAAACCCCAAAGCACCTGATCACAGCAACTGGACAGCGAGTGACGCTGAGATGCTCCCCTAGG	SGDLS	TCTGGAGACCTCTCT	VYWYQQSLDQGLQFLIQ	GTGTACTGGTACCAACAGAGCCTGGACCAGGGCCTCCAGTTCCTCATTCAG	YYNGEE	TATTATAATGGAGAAGAG	RAKGNILERFSAQQFPDLHSELNLSSLELGDSALYF	AGAGCAAAAGGAAACATTCTTGAACGATTCTCCGCACAACAGTTCCCTGACTTGCACTCTGAACTAAACCTGAGCTCTCTGGAGCTGGGGGACTCAGCTTTGTATTTC	CASSVAEGSTGELFF	TGTGCCAGCAGCGTAGCGGAGGGATCCACCGGGGAGCTGTTTTTT	GEGSRLTVL	GGAGAAGGCTCTAGGCTGACCGTACTGG	381	4	clonotype3406	clonotype3406_consensus_1	1
AAGACCTCATCGATTG-1	false	AAGACCTCATCGATTG-1_contig_1	true	657	TRB	TRBV19	TRBD1	TRBJ2-2	TRBC2	true	true											CASSTGVNTGELFF	TGTGCCAGTAGTACAGGGGTCAACACCGGGGAGCTGTTTTTT			1094	17
AAGACCTCATCGATTG-1	false	AAGACCTCATCGATTG-1_contig_2	true	495	TRB	TRBV20-1		TRBJ1-1	TRBC1	true	true											CSADRHLSSTEAFF	TGCAGTGCCGACCGGCATTTGTCGAGCACTGAAGCTTTCTTT			428	7
AAGACCTCATCGATTG-1	false	AAGACCTCATCGATTG-1_contig_3	true	337	TRA	TRAV13-1				false	false															37	1
AAGACCTCATGATCCA-1	true	AAGACCTCATGATCCA-1_contig_1	true	496	TRB	TRBV6-2		TRBJ2-5	TRBC2	true	true	NAGVTQTPKFRVLKTGQSMTLLCAQD	AATGCTGGTGTCACTCAGACCCCAAAATTCCGGGTCCTGAAGACAGGACAGAGCATGACACTGCTGTGTGCCCAGGAT	MNHEY	ATGAACCATGAATAC	MYWYRQDPGMGLRLIHY	ATGTACTGGTATCGACAAGACCCAGGCATGGGGCTGAGGCTGATTCATTAC	SVGEGT	TCAGTTGGTGAGGGTACA	TAKGEVPDGYNVSRLKKQNFLLGLESAAPSQTSVYF	ACTGCCAAAGGAGAGGTCCCTGATGGCTACAATGTCTCCAGATTAAAAAAACAGAATTTCCTGCTGGGGTTGGAGTCGGCTGCTCCCTCCCAAACATCTGTGTACTTC	CASSITRETQYF	TGTGCCAGCAGCATTACTAGGGAGACCCAGTACTTC	GPGTRLLVL	GGGCCAGGCACGCGGCTCCTGGTGCTCG	323	3	clonotype677	clonotype677_consensus_1	1
AAGACCTCATGTAAGA-1	true	AAGACCTCATGTAAGA-1_contig_1	true	500	TRB	TRBV7-9		TRBJ2-2	TRBC2	true	true	DTGVSQNPRHKITKRGQNVTFRCDPI	GATACTGGAGTCTCCCAGAACCCCAGACACAAGATCACAAAGAGGGGACAGAATGTAACTTTCAGGTGTGATCCAATT	SEHNR	TCTGAACACAACCGC	LYWYRQTLGQGPEFLTY	CTTTATTGGTACCGACAGACCCTGGGGCAGGGCCCAGAGTTTCTGACTTAC	FQNEAQ	TTCCAGAATGAAGCTCAA	LEKSRLLSDRFSAERPKGSFSTLEIQRTEQGDSAMYL	CTAGAAAAATCAAGGCTGCTCAGTGATCGGTTCTCTGCAGAGAGGCCTAAGGGATCTTTCTCCACCTTGGAGATCCAGCGCACAGAGCAGGGGGACTCGGCCATGTATCTC	CASSGDYTGELFF	TGTGCCAGCAGCGGAGACTACACCGGGGAGCTGTTTTTT	GEGSRLTVL	GGAGAAGGCTCTAGGCTGACCGTACTGG	1229	13	clonotype2123	clonotype2123_consensus_1	1
AAGACCTGTCATATGC-1	true	AAGACCTGTCATATGC-1_contig_1	true	501	TRB	TRBV5-5		TRBJ2-5	TRBC2	true	true	DAGVTQSPTHLIKTRGQQVTLRCSPI	GACGCTGGAGTCACCCAAAGTCCCACACACCTGATCAAAACGAGAGGACAGCAAGTGACTCTGAGATGCTCTCCTATC	SGHKS	TCTGGGCACAAGAGT	VSWYQQVLGQGPQFIFQ	GTGTCCTGGTACCAACAGGTCCTGGGTCAGGGGCCCCAGTTTATCTTTCAG	YYEKEE	TATTATGAGAAAGAAGAG	RGRGNFPDRFSARQFPNYSSELNVNALLLGDSALYL	AGAGGAAGAGGAAACTTCCCTGATCGATTCTCAGCTCGCCAGTTCCCTAACTATAGCTCTGAGCTGAATGTGAACGCCTTGTTGCTGGGGGACTCGGCCCTGTATCTC	CASSARPETQYF	TGTGCCAGCAGCGCTAGGCCAGAGACCCAGTACTTC	GPGTRLLVL	GGGCCAGGCACGCGGCTCCTGGTGCTCG	1219	14	clonotype775	clonotype775_consensus_1	1
AAGACCTGTCCTCTTG-1	false	AAGACCTGTCCTCTTG-1_contig_1	false	512	TRB	TRBV7-8		TRBJ2-5	TRBC2	true	true											CASSSFSGGAKLQETQYF	TGTGCCAGCAGCTCCTTTAGCGGGGGAGCAAAACTCCAAGAGACCCAGTACTTC			78	1
AAGACCTGTCCTCTTG-1	false	AAGACCTGTCCTCTTG-1_contig_2	false	510	TRB	TRBV12-4	TRBD1	TRBJ2-3	TRBC2	true	true											CASSARDRGSTDTQYF	TGTGCCAGCAGTGCCCGGGACAGGGGAAGCACAGATACGCAGTATTTT			116	1
AAGACCTGTCCTCTTG-1	false	AAGACCTGTCCTCTTG-1_contig_3	true	446	TRB	TRBV5-5		TRBJ2-2		false	false											CASSLTA	TGTGCCAGCAGCTTGACGGCG			108	1
AAGACCTGTCGAGTTT-1	true	AAGACCTGTCGAGTTT-1_contig_1	true	496	TRB	TRBV5-6		TRBJ1-1	TRBC1	true	true	DAGVTQSPTHLIKTRGQQVTLRCSPK	GACGCTGGAGTCACCCAAAGTCCCACACACCTGATCAAAACGAGAGGACAGCAAGTGACTCTGAGATGCTCTCCTAAG	SGHDT	TCTGGGCATGACACT	VSWYQQALGQGPQFIFQ	GTGTCCTGGTACCAACAGGCCCTGGGTCAGGGGCCCCAGTTTATCTTTCAG	YYEEEE	TATTATGAGGAGGAAGAG	RQRGNFPDRFSGHQFPNYSSELNVNALLLGDSALYL	AGACAGAGAGGCAACTTCCCTGATCGATTCTCAGGTCACCAGTTCCCTAACTATAGCTCTGAGCTGAATGTGAACGCCTTGTTGCTGGGGGACTCGGCCCTCTATCTC	CASSLVVSGFGTEAFF	TGTGCCAGCAGCTTGGTCGTATCGGGGTTCGGCACTGAAGCTTTCTTT	GQGTRLTVV	GGACAAGGCACCAGACTCACAGTTGTAG	672	8	clonotype4719	clonotype4719_consensus_1	1
AAGACCTGTCGAGTTT-1	true	AAGACCTGTCGAGTTT-1_contig_2	true	495	TRA	TRAV36/DV7		TRAJ49	TRAC	true	true	EDKVVQSPLSLVVHEGDTVTLNCSYE	GAAGACAAGGTGGTACAAAGCCCTCTATCTCTGGTTGTCCACGAGGGAGACACCGTAACTCTCAATTGCAGTTATGAA	VTNFRS	GTGACTAACTTTCGAAGC	LLWYKQEKKAPTFLFM	CTACTATGGTACAAGCAGGAAAAGAAAGCTCCCACATTTCTATTTATG	LTSSGIE	CTAACTTCAAGTGGAATTGAA	KKSGRLSSILDKKELFSILNITATQTGDSAIYL	AAGAAGTCAGGAAGACTAAGTAGCATATTAGATAAGAAAGAACTTTTCAGCATCCTGAACATCACAGCCACCCAGACCGGAGACTCGGCCATCTACCTC	CAVVNPGNQFYF	TGTGCTGTGGTGAATCCCGGTAACCAGTTCTATTTT	GTGTSLTVIP	GGGACAGGGACAAGTTTGACGGTCATTCCAA	266	3	clonotype4719	clonotype4719_consensus_2	1
AAGACCTGTCGGATCC-1	false	AAGACCTGTCGGATCC-1_contig_1	false	504	TRA	TRAV2		TRAJ15		true	false											CCLLLCPANQAGTALIF	TGCTGTTTACTACTGTGCCCTGCTAACCAGGCAGGAACTGCTCTGATCTTT			67	1
AAGACCTGTTAAGACA-1	false	AAGACCTGTTAAGACA-1_contig_1	false	470	TRB	TRBV10-3		TRBJ1-3	TRBC1	true	true											CAISGDSGNTIYF	TGTGCCATCTCGGGGGACTCTGGAAACACCATATATTTT			92	1
AAGACCTGTTGAACTC-1	false	AAGACCTGTTGAACTC-1_contig_1	false	574	TRA	TRAV29/DV5		TRAJ45	TRAC	true	true											CAASDSGGGADGLTF	TGTGCAGCAAGCGATTCAGGAGGAGGTGCTGACGGACTCACCTTT			111	1
AAGACCTTCAAACCGT-1	true	AAGACCTTCAAACCGT-1_contig_1	true	511	TRA	TRAV23/DV6		TRAJ57	TRAC	true	true	QQQVKQSPQSLIVQKGGIPIINCAYE	CAGCAGCAGGTGAAACAAAGTCCTCAATCTTTGATAGTCCAGAAAGGAGGGATTCCAATTATAAACTGTGCTTATGAG	NTAFDY	AACACTGCGTTTGACTAC	FPWYQQFPGKGPALLIA	TTTCCATGGTACCAACAATTCCCTGGGAAAGGCCCTGCATTATTGATAGCC	IRPDVSE	ATACGTCCAGATGTGAGTGAA	KKEGRFTISFNKSAKQFSLHIMDSQPGDSATYF	AAGAAAGAAGGAAGATTCACAATCTCCTTCAATAAAAGTGCCAAGCAGTTCTCATTGCATATCATGGATTCCCAGCCTGGAGACTCAGCCACCTACTTC	CAAIPQGGSEKLVF	TGTGCAGCAATTCCCCAGGGCGGATCTGAAAAGCTGGTCTTT	GKGTKLTVNP	GGAAAGGGAACGAAACTGACAGTAAACCCAT	484	5	clonotype4178	clonotype4178_consensus_2	1
AAGACCTTCAAACCGT-1	true	AAGACCTTCAAACCGT-1_contig_2	true	508	TRB	TRBV12-3		TRBJ1-2	TRBC1	true	true	DAGVIQSPRHEVTEMGQEVTLRCKPI	GATGCTGGAGTTATCCAGTCACCCCGCCATGAGGTGACAGAGATGGGACAAGAAGTGACTCTGAGATGTAAACCAATT	SGHNS	TCAGGCCACAACTCC	LFWYRQTMMRGLELLIY	CTTTTCTGGTACAGACAGACCATGATGCGGGGACTGGAGTTGCTCATTTAC	FNNNVP	TTTAACAACAACGTTCCG	IDDSGMPEDRFSAKMPNASFSTLKIQPSEPRDSAVYF	ATAGATGATTCAGGGATGCCCGAGGATCGATTCTCAGCTAAGATGCCTAATGCATCATTCTCCACTCTGAAGATCCAGCCCTCAGAACCCAGGGACTCAGCTGTGTACTTC	CASSYFNGGQGYTF	TGTGCCAGCAGTTATTTTAACGGGGGGCAGGGCTACACCTTC	GSGTRLTVV	GGTTCGGGGACCAGGTTAACCGTTGTAG	526	6	clonotype4178	clonotype4178_consensus_1	1
AAGACCTTCAAACCGT-1	true	AAGACCTTCAAACCGT-1_contig_3	true	333	None			TRBJ1-5	TRBC1	false	false															455	5
AAGACCTTCATACGGT-1	false	AAGACCTTCATACGGT-1_contig_1	false	510	TRB	TRBV12-3		TRBJ2-4	TRBC2	true	true											CASSAYRDLAKNIQYF	TGTGCCAGCAGTGCCTACAGGGACCTAGCCAAAAACATTCAGTACTTC			210	2
AAGACCTTCCGTTGCT-1	true	AAGACCTTCCGTTGCT-1_contig_1	true	531	TRB	TRBV18		TRBJ2-3	TRBC2	true	true	NAGVMQNPRHLVRRRGQEARLRCSPM	AATGCCGGCGTCATGCAGAACCCAAGACACCTGGTCAGGAGGAGGGGACAGGAGGCAAGACTGAGATGCAGCCCAATG	KGHSH	AAAGGACACAGTCAT	VYWYRQLPEEGLKFMVY	GTTTACTGGTATCGGCAGCTCCCAGAGGAAGGTCTGAAATTCATGGTTTAT	LQKENI	CTCCAGAAAGAAAATATC	IDESGMPKERFSAEFPKEGPSILRIQQVVRGDSAAYF	ATAGATGAGTCAGGAATGCCAAAGGAACGATTTTCTGCTGAATTTCCCAAAGAGGGCCCCAGCATCCTGAGGATCCAGCAGGTAGTGCGAGGAGATTCGGCAGCTTATTTC	CASSARPPPSTDTQYF	TGTGCCAGCTCAGCCCGCCCCCCTCCTAGCACAGATACGCAGTATTTT	GPGTRLTVL	GGCCCAGGCACCCGGCTGACAGTGCTCG	709	6	clonotype5107	clonotype5107_consensus_1	1
AAGACCTTCCTTTCTC-1	true	AAGACCTTCCTTTCTC-1_contig_1	true	477	TRB	TRBV7-2		TRBJ2-1	TRBC2	true	true	GAGVSQSPSNKVTEKGKDVELRCDPI	GGAGCTGGAGTCTCCCAGTCCCCCAGTAACAAGGTCACAGAGAAGGGAAAGGATGTAGAGCTCAGGTGTGATCCAATT	SGHTA	TCAGGTCATACTGCC	LYWYRQSLGQGLEFLIY	CTTTACTGGTACCGACAGAGCCTGGGGCAGGGCCTGGAGTTTTTAATTTAC	FQGNSA	TTCCAAGGCAACAGTGCA	PDKSGLPSDRFSAERTGGSVSTLTIQRTQQEDSAVYL	CCAGACAAATCAGGGCTGCCCAGTGATCGCTTCTCTGCAGAGAGGACTGGGGGATCCGTCTCCACTCTGACGATCCAGCGCACACAGCAGGAGGACTCGGCCGTGTATCTC	CASSPKSRGGYNEQFF	TGTGCCAGCAGCCCGAAGAGCCGCGGGGGCTACAATGAGCAGTTCTTC	GPGTRLTVL	GGGCCAGGGACACGGCTCACCGTGCTAG	221	5	clonotype5169	clonotype5169_consensus_1	1
AAGACCTTCGCAAACT-1	true	AAGACCTTCGCAAACT-1_contig_1	true	488	TRB	TRBV24-1		TRBJ1-2	TRBC1	true	true	DADVTQTPRNRITKTGKRIMLECSQT	GATGCTGATGTTACCCAGACCCCAAGGAATAGGATCACAAAGACAGGAAAGAGGATTATGCTGGAATGTTCTCAGACT	KGHDR	AAGGGTCATGATAGA	MYWYRQDPGLGLRLIYY	ATGTACTGGTATCGACAAGACCCAGGACTGGGCCTACGGTTGATCTATTAC	SFDVKD	TCCTTTGATGTCAAAGAT	INKGEISDGYSVSRQAQAKFSLSLESAIPNQTALYF	ATAAACAAAGGAGAGATCTCTGATGGATACAGTGTCTCTCGACAGGCACAGGCTAAATTCTCCCTGTCCCTAGAGTCTGCCATCCCCAACCAGACAGCTCTTTACTTC	CATSECPGLTPDDTF	TGTGCCACCAGTGAGTGTCCGGGACTTACTCCTGATGACACCTTC	GSGTRLTVV	GGTTCGGGGACCAGGTTAACCGTTGTAG	175	4	clonotype3446	clonotype3446_consensus_1	1
AAGACCTTCGCAAACT-1	true	AAGACCTTCGCAAACT-1_contig_2	true	539	TRA	TRAV26-1		TRAJ38	TRAC	true	true	DAKTTQPTSMDCAEGRAANLPCNHS	GATGCTAAGACCACCCAGCCCACCTCCATGGATTGCGCTGAAGGAAGAGCTGCAAACCTGCCTTGTAATCACTCT	TISGNEY	ACCATCAGTGGAAATGAGTAT	VYWYRQIHSQGPQYIIH	GTGTATTGGTATCGACAGATTCACTCCCAGGGGCCACAGTATATCATTCAT	GLKNN	GGTCTAAAAAACAAT	ETNEMASLIITEDRKSSTLILPHATLRDTAVYY	GAAACCAATGAAATGGCCTCTCTGATCATCACAGAAGACAGAAAGTCCAGCACCTTGATCCTGCCCCACGCTACGCTGAGAGACACTGCTGTGTACTAT	CIVAGNNRKLIW	TGCATCGTTGCTGGCAACAACCGTAAGCTGATTTGG	GLGTSLAVNP	GGATTGGGAACAAGCCTGGCAGTAAATCCGA	153	1	clonotype3446	clonotype3446_consensus_2	1
AAGACCTTCGCGTTTC-1	true	AAGACCTTCGCGTTTC-1_contig_1	true	559	TRA	TRAV19		TRAJ33	TRAC	true	true	AQKVTQAQTEISVVEKEDVTLDCVYE	GCTCAGAAGGTAACTCAAGCGCAGACTGAAATTTCTGTGGTGGAGAAGGAGGATGTGACCTTGGACTGTGTGTATGAA	TRDTTYY	ACCCGTGATACTACTTATTAC	LFWYKQPPSGELVFLIR	TTATTCTGGTACAAGCAACCACCAAGTGGAGAATTGGTTTTCCTTATTCGT	RNSFDEQN	CGGAACTCTTTTGATGAGCAAAAT	EISGRYSWNFQKSTSSFNFTITASQVVDSAVYF	GAAATAAGTGGTCGGTATTCTTGGAACTTCCAGAAATCCACCAGTTCCTTCAACTTCACCATCACAGCCTCACAAGTCGTGGACTCAGCAGTATACTTC	CALRDSNYQLIW	TGTGCTCTGAGGGATAGCAACTATCAGTTAATCTGG	GAGTKLIIKP	GGCGCTGGGACCAAGCTAATTATAAAGCCAG	313	5	clonotype868	clonotype868_consensus_3	1
AAGACCTTCGCGTTTC-1	true	AAGACCTTCGCGTTTC-1_contig_2	true	489	TRB	TRBV6-6		TRBJ1-2	TRBC1	true	true	NAGVTQTPKFRILKIGQSMTLQCTQD	AATGCTGGTGTCACTCAGACCCCAAAATTCCGCATCCTGAAGATAGGACAGAGCATGACACTGCAGTGTACCCAGGAT	MNHNY	ATGAACCATAACTAC	MYWYRQDPGMGLKLIYY	ATGTACTGGTATCGACAAGACCCAGGCATGGGGCTGAAGCTGATTTATTAT	SVGAGI	TCAGTTGGTGCTGGTATC	TDKGEVPNGYNVSRSTTEDFPLRLELAAPSQTSVYF	ACTGATAAAGGAGAAGTCCCGAATGGCTACAACGTCTCCAGATCAACCACAGAGGATTTCCCGCTCAGGCTGGAGTTGGCTGCTCCCTCCCAGACATCTGTGTACTTC	CASLVPEGGYTF	TGTGCCAGCCTTGTCCCAGAGGGTGGCTACACCTTC	GSGTRLTVV	GGTTCGGGGACCAGGTTAACCGTTGTAG	585	6	clonotype868	clonotype868_consensus_2	1
AAGACCTTCGCGTTTC-1	true	AAGACCTTCGCGTTTC-1_contig_3	true	549	TRB	TRBV7-9		TRBJ1-3	TRBC1	true	true	DTGVSQNPRHKITKRGQNVTFRCDPI	GATACTGGAGTCTCCCAGAACCCCAGACACAAGATCACAAAGAGGGGACAGAATGTAACTTTCAGGTGTGATCCAATT	SEHNR	TCTGAACACAACCGC	LYWYRQTLGQGPEFLTY	CTTTATTGGTACCGACAGACCCTGGGGCAGGGCCCAGAGTTTCTGACTTAC	FQNEAQ	TTCCAGAATGAAGCTCAA	LEKSRLLSDRFSAERPKGSFSTLEIQRTEQGDSAMYL	CTAGAAAAATCAAGGCTGCTCAGTGATCGGTTCTCTGCAGAGAGGCCTAAGGGATCTTTCTCCACCTTGGAGATCCAGCGCACAGAGCAGGGGGACTCGGCCATGTATCTC	CASAFSGNTIYF	TGTGCCAGCGCGTTCTCTGGAAACACCATATATTTT	GEGSWLTVV	GGAGAGGGAAGTTGGCTCACTGTTGTAG	895	11	clonotype868	clonotype868_consensus_1	1
AAGACCTTCGCGTTTC-1	true	AAGACCTTCGCGTTTC-1_contig_4	true	553	TRA	TRAV17		TRAJ11	TRAC	true	true	SQQGEEDPQALSIQEGENATMNCSYK	AGTCAACAGGGAGAAGAGGATCCTCAGGCCTTGAGCATCCAGGAGGGTGAAAATGCCACCATGAACTGCAGTTACAAA	TSINN	ACTAGTATAAACAAT	LQWYRQNSGRGLVHLIL	TTACAGTGGTATAGACAAAATTCAGGTAGAGGCCTTGTCCACCTAATTTTA	IRSNERE	ATACGTTCAAATGAAAGAGAG	KHSGRLRVTLDTSKKSSSLLITASRAADTASYF	AAACACAGTGGAAGATTAAGAGTCACGCTTGACACTTCCAAGAAAAGCAGTTCCTTGTTGATCACGGCTTCCCGGGCAGCAGACACTGCTTCTTACTTC	CATDTGYSTLTF	TGTGCTACGGACACAGGATACAGCACCCTCACCTTT	GKGTMLLVSP	GGGAAGGGGACTATGCTTCTAGTCTCTCCAG	293	3	clonotype868	clonotype868_consensus_4	1
AAGACCTTCGCGTTTC-1	true	AAGACCTTCGCGTTTC-1_contig_5	true	393	TRD	TRDV1		TRAJ37	TRAC	true	false											CSWAGSGNTGKLIF	TGCTCCTGGGCCGGCTCTGGCAACACAGGCAAACTAATCTTT			133	2
AAGACCTTCTGTCTCG-1	false	AAGACCTTCTGTCTCG-1_contig_1	false	462	TRB	TRBV28		TRBJ1-4	TRBC1	true	true											CASSFYRFNEKLFF	TGTGCCAGCAGTTTCTACAGATTTAATGAAAAACTGTTTTTT			83	2
AAGCCGCAGAATCTCC-1	true	AAGCCGCAGAATCTCC-1_contig_1	true	481	TRB	TRBV2		TRBJ1-3	TRBC1	true	true	EPEVTQTPSHQVTQMGQEVILRCVPI	GAACCTGAAGTCACCCAGACTCCCAGCCATCAGGTCACACAGATGGGACAGGAAGTGATCTTGCGCTGTGTCCCCATC	SNHLY	TCTAATCACTTATAC	FYWYRQILGQKVEFLVS	TTCTATTGGTACAGACAAATCTTGGGGCAGAAAGTCGAGTTTCTGGTTTCC	FYNNEI	TTTTATAATAATGAAATC	SEKSEIFDDQFSVERPDGSNFTLKIRSTKLEDSAMYF	TCAGAGAAGTCTGAAATATTCGATGATCAATTCTCAGTTGAAAGGCCTGATGGATCAAATTTCACTCTGAAGATCCGGTCCACAAAGCTGGAGGACTCAGCCATGTACTTC	CASSEGPAVSGNTIYF	TGTGCCAGCAGTGAAGGCCCAGCCGTCTCTGGAAACACCATATATTTT	GEGSWLTVV	GGAGAGGGAAGTTGGCTCACTGTTGTAG	463	6	clonotype5117	clonotype5117_consensus_1	1
AAGCCGCAGAATCTCC-1	true	AAGCCGCAGAATCTCC-1_contig_2	true	438	TRA	TRAV2		TRAJ20	TRAC	true	false											CQGKLSF	TGTCAGGGTAAGCTCAGCTTT			119	3
AAGCCGCAGATATGGT-1	true	AAGCCGCAGATATGGT-1_contig_1	true	518	TRB	TRBV2	TRBD2	TRBJ2-7	TRBC2	true	true	EPEVTQTPSHQVTQMGQEVILHCVPI	GAACCTGAAGTCACCCAGACTCCCAGCCATCAGGTCACACAGATGGGACAGGAAGTGATCTTGCACTGTGTCCCCATC	SNHLY	TCTAATCACTTATAC	FYWYRQILGQKVEFLVS	TTCTATTGGTACAGACAAATCTTGGGGCAGAAAGTCGAGTTTCTGGTTTCC	FYNNEI	TTTTATAATAATGAAATC	SEKSEIFDDQFSVERPDGSNFTLKIRSTKLEDSAMYF	TCAGAGAAGTCTGAAATATTCGATGATCAATTCTCAGTTGAAAGGCCTGATGGATCAAATTTCACTCTGAAGATCCGGTCCACAAAGCTGGAGGACTCAGCCATGTACTTC	CASSSGGTSGRQYV	TGTGCCAGCAGCTCCGGCGGGACTAGCGGTCGGCAGTACGTC	GPGTRLTVT	GGGCCGGGCACCAGGCTCACGGTCACAG	493	6	clonotype3988	clonotype3988_consensus_1	1
AAGCCGCAGATATGGT-1	true	AAGCCGCAGATATGGT-1_contig_2	true	456	TRA	TRAV9-2		TRAJ57	TRAC	true	true	GDSVTQMEGPVTLSEEAFLTINCTYT	GGAGATTCAGTGACCCAGATGGAAGGGCCAGTGACTCTCTCAGAAGAGGCCTTCCTGACTATAAACTGCACGTACACA	ATGYPS	GCCACAGGATACCCTTCC	LFWYVQYPGEGLQLLLK	CTTTTCTGGTATGTCCAATATCCTGGAGAAGGTCTACAGCTCCTCCTGAAA	ATKADDK	GCCACGAAGGCTGATGACAAG	GSNKGFEATYRKETTSFHLEKGSVQVSDSAVYF	GGAAGCAACAAAGGTTTTGAAGCCACATACCGTAAAGAAACCACTTCTTTCCACTTGGAGAAAGGCTCAGTTCAAGTGTCAGACTCAGCGGTGTACTTC	CALRPRGQGGSEKLVF	TGTGCTCTGAGGCCCAGGGGTCAGGGCGGATCTGAAAAGCTGGTCTTT	GKGTKLTVNP	GGAAAGGGAACGAAACTGACAGTAAACCCAT	380	3	clonotype3988	clonotype3988_consensus_2	1
AAGCCGCAGTGAAGAG-1	true	AAGCCGCAGTGAAGAG-1_contig_1	true	466	TRB	TRBV28		TRBJ2-3	TRBC2	true	true	DVKVTQSSRYLVKRTGEKVFLECVQD	GATGTGAAAGTAACCCAGAGCTCGAGATATCTAGTCAAAAGGACGGGAGAGAAAGTTTTTCTGGAATGTGTCCAGGAT	MDHEN	ATGGACCATGAAAAT	MFWYRQDPGLGLRLIYF	ATGTTCTGGTATCGACAAGACCCAGGTCTGGGGCTACGGCTGATCTATTTC	SYDVKM	TCATATGATGTTAAAATG	KEKGDIPEGYSVSREKKERFSLILESASTNQTSMYL	AAAGAAAAAGGAGATATTCCTGAGGGGTACAGTGTCTCTAGAGAGAAGAAGGAGCGCTTCTCCCTGATTCTGGAGTCCGCCAGCACCAACCAGACATCTATGTACCTC	CASRSFWADTQYF	TGTGCCAGCAGATCCTTCTGGGCAGATACGCAGTATTTT	GPGTRLTVL	GGCCCAGGCACCCGGCTGACAGTGCTCG	835	13	clonotype1734	clonotype1734_consensus_1	1
AAGCCGCAGTGAAGAG-1	true	AAGCCGCAGTGAAGAG-1_contig_2	true	512	TRB	TRBV6-5	TRBD1	TRBJ1-1	TRBC1	true	true	NAGVTQTPKFQVLKTGQSMTLQCAQD	AATGCTGGTGTCACTCAGACCCCAAAATTCCAGGTCCTGAAGACAGGACAGAGCATGACACTGCAGTGTGCCCAGGAT	MNHEY	ATGAACCATGAATAC	MSWYRQDPGMGLRLIHY	ATGTCCTGGTATCGACAAGACCCAGGCATGGGGCTGAGGCTGATTCATTAC	SVGAGI	TCAGTTGGTGCTGGTATC	TDQGEVPNGYNVSRSTTEDFPLRLLSAAPSQTSVYF	ACTGACCAAGGAGAAGTCCCCAATGGCTACAATGTCTCCAGATCAACCACAGAGGATTTCCCGCTCAGGCTGCTGTCGGCTGCTCCCTCCCAGACATCTGTGTACTTC	CASSYRGNTEAFF	TGTGCCAGCAGTTACAGGGGGAACACTGAAGCTTTCTTT	GQGTRLTVV	GGACAAGGCACCAGACTCACAGTTGTAG	392	5	clonotype1734	clonotype1734_consensus_2	1
AAGCCGCAGTGAAGAG-1	true	AAGCCGCAGTGAAGAG-1_contig_3	true	645	TRA	TRAV8-3		TRAJ37	TRAC	true	true	AQSVTQPDIHITVSEGASLELRCNYS	GCCCAGTCAGTGACCCAGCCTGACATCCACATCACTGTCTCTGAAGGAGCCTCACTGGAGTTGAGATGTAACTATTCC	YGATPY	TATGGGGCAACACCTTAT	LFWYVQSPGQGLQLLLK	CTCTTCTGGTATGTCCAGTCCCCCGGCCAAGGCCTCCAGCTGCTCCTGAAG	YFSGDTLV	TACTTTTCAGGAGACACTCTGGTT	QGIKGFEAEFKRSQSSFNLRKPSVHWSDAAEYF	CAAGGCATTAAAGGCTTTGAGGCTGAATTTAAGAGGAGTCAATCTTCCTTCAACCTGAGGAAACCCTCTGTGCATTGGAGTGATGCTGCTGAGTACTTC	CATHHGSGNTGKLIF	TGTGCCACGCACCATGGCTCTGGCAACACAGGCAAACTAATCTTT	GQGTTLQVKP	GGGCAAGGGACAACTTTACAAGTAAAACCAG	193	3	clonotype1734	clonotype1734_consensus_4	1
AAGCCGCAGTGAAGAG-1	true	AAGCCGCAGTGAAGAG-1_contig_4	true	514	TRA	TRAV17		TRAJ58	TRAC	true	true	SQQGEEDPQALSIQEGENATMNCSYK	AGTCAACAGGGAGAAGAGGATCCTCAGGCCTTGAGCATCCAGGAGGGTGAAAATGCCACCATGAACTGCAGTTACAAA	TSINN	ACTAGTATAAACAAT	LQWYRQNSGRGLVHLIL	TTACAGTGGTATAGACAAAATTCAGGTAGAGGCCTTGTCCACCTAATTTTA	IRSNERE	ATACGTTCAAATGAAAGAGAG	KHSGRLRVTLDTSKKSSSLLITASRAADTASYF	AAACACAGTGGAAGATTAAGAGTCACGCTTGACACTTCCAAGAAAAGCAGTTCCTTGTTGATCACGGCTTCCCGGGCAGCAGACACTGCTTCTTACTTC	CATDAGETSGSRLTF	TGTGCTACGGACGCGGGAGAAACCAGTGGCTCTAGGTTGACCTTT	GEGTQLTVNP	GGGGAAGGAACACAGCTCACAGTGAATCCTG	282	3	clonotype1734	clonotype1734_consensus_3	1
AAGCCGCAGTTTAGGA-1	false	AAGCCGCAGTTTAGGA-1_contig_1	false	516	TRA	TRAV12-1		TRAJ6	TRAC	true	true											CVVKASGGSYIPTF	TGTGTGGTGAAGGCATCAGGAGGAAGCTACATACCTACATTT			87	1
AAGCCGCCAACTGCTA-1	false	AAGCCGCCAACTGCTA-1_contig_1	false	470	TRB	TRBV10-2		TRBJ1-3	TRBC1	true	true											CASSEPGNTIYF	TGCGCCAGCAGTGAGCCAGGGAACACCATATATTTT			137	1
AAGCCGCCAACTTGAC-1	false	AAGCCGCCAACTTGAC-1_contig_1	false	490	TRB	TRBV7-2		TRBJ2-1	TRBC2	true	true											CASSPANEQFF	TGTGCCAGCAGCCCAGCGAATGAGCAGTTCTTC			81	1
AAGCCGCCAAGGACTG-1	true	AAGCCGCCAAGGACTG-1_contig_1	true	758	TRB	TRBV5-1		TRBJ1-6	TRBC1	true	true	KAGVTQTPRYLIKTRGQQVTLSCSPI	AAGGCTGGAGTCACTCAAACTCCAAGATATCTGATCAAAACGAGAGGACAGCAAGTGACACTGAGCTGCTCCCCTATC	SGHRS	TCTGGGCATAGGAGT	VSWYQQTPGQGLQFLFE	GTATCCTGGTACCAACAGACCCCAGGACAGGGCCTTCAGTTCCTCTTTGAA	YFSETQ	TACTTCAGTGAGACACAG	RNKGNFPGRFSGRQFSNSRSEMNVSTLELGDSALYL	AGAAACAAAGGAAACTTCCCTGGTCGATTCTCAGGGCGCCAGTTCTCTAACTCTCGCTCTGAGATGAATGTGAGCACCTTGGAGCTGGGGGACTCGGCCCTTTATCTT	CASTLRDSYNSPLHF	TGCGCCAGCACCCTTCGGGACAGCTATAATTCACCCCTCCACTTT	GNGTRLTVT	GGGAACGGGACCAGGCTCACTGTGACAG	690	9	clonotype3312	clonotype3312_consensus_1	1
AAGCCGCCAAGGGTCA-1	false	AAGCCGCCAAGGGTCA-1_contig_1	false	516	TRB	TRBV11-2		TRBJ2-2	TRBC2	true	true											CASSLSGTNTGELFF	TGTGCCAGCAGCCTTAGCGGGACGAACACCGGGGAGCTGTTTTTT			80	2
AAGCCGCCAGACGCCT-1	false	AAGCCGCCAGACGCCT-1_contig_1	false	321	None			TRBJ1-5	TRBC1	false	false															127	1
AAGCCGCGTAAATGAC-1	false	AAGCCGCGTAAATGAC-1_contig_1	false	314	None			TRBJ1-5	TRBC1	false	false															301	3
AAGCCGCGTAGATTAG-1	true	AAGCCGCGTAGATTAG-1_contig_1	true	580	TRA	TRAV26-1		TRAJ22	TRAC	true	true	DAKTTQPTSMDCAEGRAANLPCNHS	GATGCTAAGACCACCCAGCCCACCTCCATGGATTGCGCTGAAGGAAGAGCTGCAAACCTGCCTTGTAATCACTCT	TISGNEY	ACCATCAGTGGAAATGAGTAT	VYWYRQIHSQGPQYIIH	GTGTATTGGTATCGACAGATTCACTCCCAGGGGCCACAGTATATCATTCAT	GLKNN	GGTCTAAAAAACAAT	ETNEMASLIITEDRKSSTLILPHATLRDTAVYY	GAAACCAATGAAATGGCCTCTCTGATCATCACAGAAGACAGAAAGTCCAGCACCTTGATCCTGCCCCACGCTACGCTGAGAGACACTGCTGTGTACTAT	CIVRAVSSGSARQLTF	TGCATCGTCAGAGCTGTTTCTTCTGGTTCTGCAAGGCAACTGACCTTT	GSGTQLTVLP	GGATCTGGGACACAATTGACTGTTTTACCTG	322	4	clonotype681	clonotype681_consensus_1	1
AAGCCGCTCAAGCCTA-1	false	AAGCCGCTCAAGCCTA-1_contig_1	false	516	TRB	TRBV6-5		TRBJ2-2	TRBC2	true	true											CASSYGTSLLGELFF	TGTGCCAGCAGTTACGGGACATCGCTGCTCGGGGAGCTGTTTTTT			90	1
AAGCCGCTCACCGGGT-1	false	AAGCCGCTCACCGGGT-1_contig_1	false	321	None			TRBJ2-3	TRBC2	false	false															192	3
AAGCCGCTCATGTCCC-1	false	AAGCCGCTCATGTCCC-1_contig_1	false	394	TRA	TRAV29/DV5		TRAJ10	TRAC	false	false											CAATLLTGGGNKLTF	TGTGCAGCAACCCTGTTAACGGGAGGAGGAAACAAACTCACCTTT			75	1
AAGCCGCTCCAACCAA-1	false	AAGCCGCTCCAACCAA-1_contig_1	false	497	TRB	TRBV5-1		TRBJ2-5	TRBC2	true	true											CASSLGSRGETQYF	TGCGCCAGCAGCTTGGGAAGCCGCGGGGAGACCCAGTACTTC			163	1
AAGCCGCTCCAAGCCG-1	true	AAGCCGCTCCAAGCCG-1_contig_1	true	504	TRB	TRBV7-8	TRBD1	TRBJ1-3	TRBC1	true	true	GAGVSQSPRYKVAKRGQDVALRCDPI	GGTGCTGGAGTCTCCCAGTCCCCTAGGTACAAAGTCGCAAAGAGAGGACAGGATGTAGCTCTCAGGTGTGATCCAATT	SGHVS	TCGGGTCATGTATCC	LFWYQQALGQGPEFLTY	CTTTTTTGGTACCAACAGGCCCTGGGGCAGGGGCCAGAGTTTCTGACTTAT	FQNEAQ	TTCCAGAATGAAGCTCAA	LDKSGLPSDRFFAERPEGSVSTLKIQRTQQEDSAVYL	CTAGACAAATCGGGGCTGCCCAGTGATCGCTTCTTTGCAGAAAGGCCTGAGGGATCCGTCTCCACTCTGAAGATCCAGCGCACACAGCAGGAGGACTCCGCCGTGTATCTC	CASSLGVGQGNTIYF	TGTGCCAGCAGCTTAGGTGTGGGACAGGGAAACACCATATATTTT	GEGSWLTVV	GGAGAGGGAAGTTGGCTCACTGTTGTAG	842	8	clonotype4576	clonotype4576_consensus_1	1
AAGCCGCTCCAAGCCG-1	true	AAGCCGCTCCAAGCCG-1_contig_2	true	525	TRA	TRAV16		TRAJ49	TRAC	true	true	AQRVTQPEKLLSVFKGAPVELKCNYS	GCCCAGAGAGTGACTCAGCCCGAGAAGCTCCTCTCTGTCTTTAAAGGGGCCCCAGTGGAGCTGAAGTGCAACTATTCC	YSGSPE	TATTCTGGGAGTCCTGAA	LFWYVQYSRQRLQLLLR	CTCTTCTGGTATGTCCAGTACTCCAGACAACGCCTCCAGTTACTCTTGAGA	HISR	CACATCTCTAGA	ESIKGFTADLNKGETSFHLKKPFAQEEDSAMYY	GAGAGCATCAAAGGCTTCACTGCTGACCTTAACAAAGGCGAGACATCTTTCCACCTGAAGAAACCATTTGCTCAAGAGGAAGACTCAGCCATGTATTAC	CVLRTNTGNQFYF	TGTGTTCTCCGAACGAACACCGGTAACCAGTTCTATTTT	GTGTSLTVIP	GGGACAGGGACAAGTTTGACGGTCATTCCAA	88	2	clonotype4576	clonotype4576_consensus_2	1
AAGCCGCTCCATGCTC-1	false	AAGCCGCTCCATGCTC-1_contig_1	false	448	TRB	TRBV6-5		TRBJ2-3	TRBC2	true	true											CASSSQGDTQYF	TGTGCCAGCAGTTCCCAGGGGGATACGCAGTATTTT			188	1
AAGCCGCTCCGCAAGC-1	false	AAGCCGCTCCGCAAGC-1_contig_1	false	310	None			TRBJ2-3	TRBC2	false	false															170	3
AAGCCGCTCCGGGTGT-1	false	AAGCCGCTCCGGGTGT-1_contig_1	false	487	TRB	TRBV9		TRBJ2-5	TRBC2	true	true											CASSGGRWQETQYF	TGTGCCAGCAGCGGAGGGAGGTGGCAAGAGACCCAGTACTTC			67	2
AAGCCGCTCCTTAATC-1	false	AAGCCGCTCCTTAATC-1_contig_1	false	499	TRB	TRBV3-1	TRBD1	TRBJ2-7	TRBC2	true	true											CASSQDRGAFYEQYF	TGTGCCAGCAGCCAGGACAGGGGCGCTTTCTACGAGCAGTACTTC			121	1
AAGCCGCTCGGTTCGG-1	true	AAGCCGCTCGGTTCGG-1_contig_1	true	501	TRB	TRBV27	TRBD1	TRBJ2-2	TRBC2	true	true	EAQVTQNPRYLITVTGKKLTVTCSQN	GAAGCCCAAGTGACCCAGAACCCAAGATACCTCATCACAGTGACTGGAAAGAAGTTAACAGTGACTTGTTCTCAGAAT	MNHEY	ATGAACCATGAGTAT	MSWYRQDPGLGLRQIYY	ATGTCCTGGTATCGACAAGACCCAGGGCTGGGCTTAAGGCAGATCTACTAT	SMNVEV	TCAATGAATGTTGAGGTG	TDKGDVPEGYKVSRKEKRNFPLILESPSPNQTSLYF	ACTGATAAGGGAGATGTTCCTGAAGGGTACAAAGTCTCTCGAAAAGAGAAGAGGAATTTCCCCCTGATCCTGGAGTCGCCCAGCCCCAACCAGACCTCTCTGTACTTC	CASTGLVPTGGSGELFF	TGTGCCAGCACGGGTCTGGTCCCGACAGGGGGGTCCGGGGAGCTGTTTTTT	GEGSRLTVL	GGAGAAGGCTCTAGGCTGACCGTACTGG	1044	11	clonotype5442	clonotype5442_consensus_1	1
AAGCCGCTCGGTTCGG-1	true	AAGCCGCTCGGTTCGG-1_contig_2	true	656	TRA	TRAV8-2		TRAJ8	TRAC	true	true	AQSVTQLDSHVSVSEGTPVLLRCNYS	GCCCAGTCGGTGACCCAGCTTGACAGCCACGTCTCTGTCTCTGAAGGAACCCCGGTGCTGCTGAGGTGCAACTACTCA	SSYSPS	TCTTCTTATTCACCATCT	LFWYVQHPNKGLQLLLK	CTCTTCTGGTATGTGCAACACCCCAACAAAGGACTCCAGCTTCTCCTGAAG	YTSAATLV	TACACATCAGCGGCCACCCTGGTT	KGINGFEAEFKKSETSFHLTKPSAHMSDAAEYF	AAAGGCATCAACGGTTTTGAGGCTGAATTTAAGAAGAGTGAAACCTCCTTCCACCTGACGAAACCCTCAGCCCATATGAGCGACGCGGCTGAGTACTTC	CVVTPMNTGFQKLVF	TGTGTTGTGACCCCCATGAACACAGGCTTTCAGAAACTTGTATTT	GTGTRLLVSP	GGAACTGGCACCCGACTTCTGGTCAGTCCAA	192	5	clonotype5442	clonotype5442_consensus_2	1
AAGCCGCTCTCTTGAT-1	false	AAGCCGCTCTCTTGAT-1_contig_1	false	323	None			TRBJ2-3	TRBC2	false	false															207	3
AAGGAGCAGAACTCGG-1	false	AAGGAGCAGAACTCGG-1_contig_1	false	507	TRB	TRBV12-3		TRBJ1-5	TRBC1	true	true											CASSPPGLSNQPQHF	TGTGCCAGCAGTCCTCCGGGGTTGAGCAATCAGCCCCAGCATTTT			85	1
AAGGAGCAGACTGGGT-1	true	AAGGAGCAGACTGGGT-1_contig_1	true	532	TRA	TRAV14/DV4		TRAJ42	TRAC	true	true	AQKITQTQPGMFVQEKEAVTLDCTYD	GCCCAGAAGATAACTCAAACCCAACCAGGAATGTTCGTGCAGGAAAAGGAGGCTGTGACTCTGGACTGCACATATGAC	TSDPSYG	ACCAGTGATCCAAGTTATGGT	LFWYKQPSSGEMIFLIY	CTATTCTGGTACAAGCAGCCCAGCAGTGGGGAAATGATTTTTCTTATTTAT	QGSYDQQN	CAGGGGTCTTATGACCAGCAAAAT	ATEGRYSLNFQKARKSANLVISASQLGDSAMYF	GCAACAGAAGGTCGCTACTCATTGAATTTCCAGAAGGCAAGAAAATCCGCCAACCTTGTCATCTCCGCTTCACAACTGGGGGACTCAGCAATGTACTTC	CAMREGLYGGSQGNLIF	TGTGCAATGAGAGAGGGTTTGTATGGAGGAAGCCAAGGAAATCTCATCTTT	GKGTKLSVKP	GGAAAAGGCACTAAACTCTCTGTTAAACCAA	314	5	clonotype5915	clonotype5915_consensus_2	1
AAGGAGCAGACTGGGT-1	true	AAGGAGCAGACTGGGT-1_contig_2	true	530	TRB	TRBV6-1		TRBJ2-6	TRBC2	true	true	NAGVTQTPKFQVLKTGQSMTLQCAQD	AATGCTGGTGTCACTCAGACCCCAAAATTCCAGGTCCTGAAGACAGGACAGAGCATGACACTGCAGTGTGCCCAGGAT	MNHNS	ATGAACCATAACTCC	MYWYRQDPGMGLRLIYY	ATGTACTGGTATCGACAAGACCCAGGCATGGGACTGAGGCTGATTTATTAC	SASEGT	TCAGCTTCTGAGGGTACC	TDKGEVPNGYNVSRLNKREFSLRLESAAPSQTSVYF	ACTGACAAAGGAGAAGTCCCCAATGGCTACAATGTCTCCAGATTAAACAAACGGGAGTTCTCGCTCAGGCTGGAGTCGGCTGCTCCCTCCCAGACATCTGTGTACTTC	CASSESFSFFGGASSGANVLTF	TGTGCCAGCAGTGAAAGTTTTTCGTTTTTTGGGGGGGCGAGCTCTGGGGCCAACGTCCTGACTTTC	GAGSRLTVL	GGGGCCGGCAGCAGGCTGACCGTGCTGG	313	5	clonotype5915	clonotype5915_consensus_1	1
AAGGAGCAGACTTTCG-1	false	AAGGAGCAGACTTTCG-1_contig_1	false	501	TRB	TRBV5-1	TRBD1	TRBJ2-5	TRBC2	true	true											CASSLYGTGEETQYF	TGCGCCAGCAGCCTATACGGGACAGGGGAAGAGACCCAGTACTTC			132	1
AAGGAGCAGAGACGAA-1	false	AAGGAGCAGAGACGAA-1_contig_1	false	402	TRB	TRBV14				false	false															46	1
AAGGAGCAGAGTCTGG-1	false	AAGGAGCAGAGTCTGG-1_contig_1	true	484	TRA	TRAV22		TRAJ23	TRAC	true	true											CAVGGWNQGGKLIF	TGTGCTGTGGGGGGGTGGAACCAGGGAGGAAAGCTTATCTTC			67	2
AAGGAGCAGAGTCTGG-1	false	AAGGAGCAGAGTCTGG-1_contig_2	true	399	TRB	TRBV7-3	TRBD1	TRBJ1-1	TRBC1	false	false											CQQLGDRGPGTEAFF	TGCCAGCAGCTTGGGGACAGGGGGCCGGGTACTGAAGCTTTCTTT			63	5
AAGGAGCAGCCAACAG-1	false	AAGGAGCAGCCAACAG-1_contig_1	false	487	TRB	TRBV5-1	TRBD1	TRBJ2-5	TRBC2	true	true											CASSLYGTGEETQYF	TGCGCCAGCAGCCTATACGGGACAGGGGAAGAGACCCAGTACTTC			67	1
AAGGAGCAGCTAGTCT-1	true	AAGGAGCAGCTAGTCT-1_contig_1	true	477	TRB	TRBV10-2		TRBJ2-1	TRBC2	true	true	DAGITQSPRYKITETGRQVTLMCHQT	GATGCTGGAATCACCCAGAGCCCAAGATACAAGATCACAGAGACAGGAAGGCAGGTGACCTTGATGTGTCACCAGACT	WSHSY	TGGAGCCACAGCTAT	MFWYRQDLGHGLRLIYY	ATGTTCTGGTATCGACAAGACCTGGGACATGGGCTGAGGCTGATCTATTAC	SAAADI	TCAGCAGCTGCTGATATT	TDKGEVPDGYVVSRSKTENFPLTLESATRSQTSVYF	ACAGATAAAGGAGAAGTCCCCGATGGCTATGTTGTCTCCAGATCCAAGACAGAGAATTTCCCCCTCACTCTGGAGTCAGCTACCCGCTCCCAGACATCTGTGTATTTC	CATDRGSYNEQFF	TGCGCCACCGACAGGGGCTCCTACAATGAGCAGTTCTTC	GPGTRLTVL	GGGCCAGGGACACGGCTCACCGTGCTAG	226	3	clonotype1324	clonotype1324_consensus_1	1
AAGGAGCAGGGCTTGA-1	false	AAGGAGCAGGGCTTGA-1_contig_1	false	499	TRB	TRBV9	TRBD1	TRBJ2-4	TRBC2	true	true											CASSQTGDLRNIQYF	TGTGCCAGCAGCCAGACAGGGGACCTTAGGAACATTCAGTACTTC			94	1
AAGGAGCAGGTGGGTT-1	false	AAGGAGCAGGTGGGTT-1_contig_1	false	564	TRA	TRAV19		TRAJ9	TRAC	true	true											CALRPNTGGFKTIF	TGTGCTCTGAGACCGAATACTGGAGGCTTCAAAACTATCTTT			91	1
AAGGAGCAGTACGCGA-1	true	AAGGAGCAGTACGCGA-1_contig_1	true	480	TRB	TRBV20-1		TRBJ2-7	TRBC2	true	true	GAVVSQHPSWVICKSGTSVKIECRSL	GGTGCTGTCGTCTCTCAACATCCGAGCTGGGTTATCTGTAAGAGTGGAACCTCTGTGAAGATCGAGTGCCGTTCCCTG	DFQATT	GACTTTCAGGCCACAACT	MFWYRQFPKQSLMLMAT	ATGTTTTGGTATCGTCAGTTCCCGAAACAGAGTCTCATGCTGATGGCAACT	SNEGSKA	TCCAATGAGGGCTCCAAGGCC	TYEQGVEKDKFLINHASLTLSTLTVTSAHPEDSSFYI	ACATACGAGCAAGGCGTCGAGAAGGACAAGTTTCTCATCAACCATGCAAGCCTGACCTTGTCCACTCTGACAGTGACCAGTGCCCATCCTGAAGACAGCAGCTTCTACATC	CSALPYEQYF	TGCAGTGCTCTCCCCTACGAGCAGTACTTC	GPGTRLTVT	GGGCCGGGCACCAGGCTCACGGTCACAG	357	4	clonotype224	clonotype224_consensus_1	1
AAGGAGCAGTACGCGA-1	true	AAGGAGCAGTACGCGA-1_contig_2	true	443	TRA	TRAV12-2		TRAJ53	TRAC	true	true	QKEVEQNSGPLSVPEGAIASLNCTYS	CAGAAGGAGGTGGAGCAGAATTCTGGACCCCTCAGTGTTCCAGAGGGAGCCATTGCCTCTCTCAACTGCACTTACAGT	DRGSQS	GACCGAGGTTCCCAGTCC	FFWYRQYSGKSPELIMS	TTCTTCTGGTACAGACAATATTCTGGGAAAAGCCCTGAGTTGATAATGTCC	IYSNGD	ATATACTCCAATGGTGAC	KEDGRFTAQLNKASQYVSLLIRDSQPSDSATYL	AAAGAAGATGGAAGGTTTACAGCACAGCTCAATAAAGCCAGCCAGTATGTTTCTCTGCTCATCAGAGACTCCCAGCCCAGTGATTCAGCCACCTACCTC	CAVNSGGSNYKLTF	TGTGCCGTGAATAGTGGAGGTAGCAACTATAAACTGACATTT	GKGTLLTVNP	GGAAAAGGAACTCTCTTAACCGTGAATCCAA	37	2	clonotype224	clonotype224_consensus_2	1
AAGGAGCAGTTAACGA-1	false	AAGGAGCAGTTAACGA-1_contig_1	false	677	TRA	TRAV8-6		TRAJ6	TRAC	true	false															87	1
AAGGAGCCAACAACCT-1	false	AAGGAGCCAACAACCT-1_contig_1	false	524	TRB	TRBV20-1		TRBJ2-7	TRBC2	true	true											CRRPVAILRNYEQYF	TGCAGGCGCCCCGTCGCGATACTACGAAACTACGAGCAGTACTTC			78	1
AAGGAGCCAACTTGAC-1	false	AAGGAGCCAACTTGAC-1_contig_1	false	483	TRB	TRBV5-1		TRBJ1-1	TRBC1	true	true											CASSLDLAAGTEAFF	TGCGCCAGCAGCTTGGATCTAGCGGCGGGCACTGAAGCTTTCTTT			128	1
AAGGAGCCAAGCCGTC-1	false	AAGGAGCCAAGCCGTC-1_contig_1	false	465	TRB	TRBV24-1		TRBJ1-2	TRBC1	true	true											CATSDSHTGTSGYTF	TGTGCCACCAGTGATTCTCACACAGGGACGAGCGGCTACACCTTC			88	1
AAGGAGCCAGGGTATG-1	true	AAGGAGCCAGGGTATG-1_contig_1	true	637	TRB	TRBV19	TRBD1	TRBJ2-2	TRBC2	true	true	DGGITQSPKYLFRKEGQNVTLSCEQN	GATGGTGGAATCACTCAGTCCCCAAAGTACCTGTTCAGAAAGGAAGGACAGAATGTGACCCTGAGTTGTGAACAGAAT	LNHDA	TTGAACCACGATGCC	MYWYRQDPGQGLRLIYY	ATGTACTGGTACCGACAGGACCCAGGGCAAGGGCTGAGATTGATCTACTAC	SQIVND	TCACAGATAGTAAATGAC	FQKGDIAEGYSVSREKKESFPLTVTSAQKNPTAFYL	TTTCAGAAAGGAGATATAGCTGAAGGGTACAGCGTCTCTCGGGAGAAGAAGGAATCCTTTCCTCTCACTGTGACATCGGCCCAAAAGAACCCGACAGCTTTCTATCTC	CASSPNIGMDRELFF	TGTGCCAGTAGTCCAAACATCGGTATGGACCGGGAGCTGTTTTTT	GEGSRLTVL	GGAGAAGGCTCTAGGCTGACCGTACTGG	187	6	clonotype3033	clonotype3033_consensus_1	1
AAGGAGCCAGTGACAG-1	false	AAGGAGCCAGTGACAG-1_contig_1	false	502	TRB	TRBV3-1		TRBJ1-4	TRBC1	true	true											CASSQDWGKTNEKLFF	TGTGCCAGCAGCCAAGATTGGGGGAAAACTAATGAAAAACTGTTTTTT			121	1
AAGGAGCCATCGATTG-1	false	AAGGAGCCATCGATTG-1_contig_1	false	312	None			TRBJ2-1	TRBC2	false	false															139	1
AAGGAGCCATGTTCCC-1	false	AAGGAGCCATGTTCCC-1_contig_1	false	502	TRB	TRBV3-1	TRBD2	TRBJ2-5	TRBC2	true	true											CASSPGLAGGQETQYF	TGTGCCAGCAGCCCCGGACTAGCGGGGGGGCAAGAGACCCAGTACTTC			146	1
AAGGAGCGTAAGTAGT-1	false	AAGGAGCGTAAGTAGT-1_contig_1	false	432	TRB	TRBV4-3		TRBJ1-1		false	false											CASSPLGRAQAFF	TGCGCCAGCAGCCCCCTAGGGAGAGCTCAAGCTTTCTTT			19	1
AAGGAGCGTAATTGGA-1	false	AAGGAGCGTAATTGGA-1_contig_1	false	514	TRA	TRAV16		TRAJ41	TRAC	true	true											CALNSNSGYALNF	TGTGCTCTCAACTCAAATTCCGGGTATGCACTCAACTTC			89	1
AAGGAGCGTACTCAAC-1	false	AAGGAGCGTACTCAAC-1_contig_1	false	572	TRA	TRAV22		TRAJ45	TRAC	true	true											CAVVPASGGGADGLTF	TGTGCTGTGGTACCAGCTTCAGGAGGAGGTGCTGACGGACTCACCTTT			86	1
AAGGAGCGTAGAGTGC-1	false	AAGGAGCGTAGAGTGC-1_contig_1	false	498	TRB	TRBV7-9		TRBJ2-3	TRBC2	true	true											CASSSRGPDTQYF	TGTGCCAGCAGTTCCCGGGGACCCGATACGCAGTATTTT			140	1
AAGGAGCGTAGCAAAT-1	true	AAGGAGCGTAGCAAAT-1_contig_1	true	485	TRA	TRAV38-2/DV8		TRAJ43	TRAC	true	true	AQTVTQSQPEMSVQEAETVTLSCTYD	GCTCAGACAGTCACTCAGTCTCAACCAGAGATGTCTGTGCAGGAGGCAGAGACCGTGACCCTGAGCTGCACATATGAC	TSESDYY	ACCAGTGAGAGTGATTATTAT	LFWYKQPPSRQMILVIR	TTATTCTGGTACAAGCAGCCTCCCAGCAGGCAGATGATTCTCGTTATTCGC	QEAYKQQN	CAAGAAGCTTATAAGCAACAGAAT	ATENRFSVNFQKAAKSFSLKISDSQLGDAAMYF	GCAACAGAGAATCGTTTCTCTGTGAACTTCCAGAAAGCAGCCAAATCCTTCAGTCTCAAGATCTCAGACTCACAGCTGGGGGATGCCGCGATGTATTTC	CAYNRDNDMRF	TGTGCTTATAATAGAGACAATGACATGCGCTTT	GAGTRLTVKP	GGAGCAGGGACCAGACTGACAGTAAAACCAA	612	6	clonotype979	clonotype979_consensus_2	1
AAGGAGCGTAGCAAAT-1	true	AAGGAGCGTAGCAAAT-1_contig_2	true	521	TRB	TRBV20-1		TRBJ2-7	TRBC2	true	true	GAVVSQHPSWVICKSGTSVKIECRSL	GGTGCTGTCGTCTCTCAACATCCGAGCTGGGTTATCTGTAAGAGTGGAACCTCTGTGAAGATCGAGTGCCGTTCCCTG	DFQATT	GACTTTCAGGCCACAACT	MFWYRQFPKQSLMLMAT	ATGTTTTGGTATCGTCAGTTCCCGAAACAGAGTCTCATGCTGATGGCAACT	SNEGSKA	TCCAATGAGGGCTCCAAGGCC	TYEQGVEKDKFLINHASLTLSTLTVTSAHPEDSSFYI	ACATACGAGCAAGGCGTCGAGAAGGACAAGTTTCTCATCAACCATGCAAGCCTGACCTTGTCCACTCTGACAGTGACCAGTGCCCATCCTGAAGACAGCAGCTTCTACATC	CSAAPGTKIYEQYF	TGCAGTGCTGCTCCCGGGACAAAGATCTACGAGCAGTACTTC	GPGTRLTVT	GGGCCGGGCACCAGGCTCACGGTCACAG	937	14	clonotype979	clonotype979_consensus_1	1
AAGGAGCGTAGCTGCC-1	true	AAGGAGCGTAGCTGCC-1_contig_1	true	510	TRB	TRBV12-3		TRBJ1-6	TRBC1	true	true	DAGVIQSPRHEVTEMGQEVTLRCKPI	GATGCTGGAGTTATCCAGTCACCCCGCCATGAGGTGACAGAGATGGGACAAGAAGTGACTCTGAGATGTAAACCAATT	SGHNS	TCAGGCCACAACTCC	LFWYRQTMMRGLELLIY	CTTTTCTGGTACAGACAGACCATGATGCGGGGACTGGAGTTGCTCATTTAC	FNNNVP	TTTAACAACAACGTTCCG	IDDSGMPEDRFSAKMPNASFSTLKIQPSEPRDSAVYF	ATAGATGATTCAGGGATGCCCGAGGATCGATTCTCAGCTAAGATGCCTAATGCATCATTCTCCACTCTGAAGATCCAGCCCTCAGAACCCAGGGACTCAGCTGTGTACTTC	CASSSSLRTVDSPLHF	TGTGCCAGCAGTTCCTCGCTCCGGACGGTGGATTCACCCCTCCACTTT	GNGTRLTVT	GGGAACGGGACCAGGCTCACTGTGACAG	226	3	clonotype5112	clonotype5112_consensus_1	1
AAGGAGCGTCAACTGT-1	false	AAGGAGCGTCAACTGT-1_contig_1	false	408	TRB	TRBV7-8	TRBD1	TRBJ1-1	TRBC1	false	false															117	1
AAGGAGCGTCAGTGGA-1	true	AAGGAGCGTCAGTGGA-1_contig_1	true	506	TRB	TRBV6-5		TRBJ2-7	TRBC2	true	true	NAGVTQTPKFQVLKTGQSMTLQCAQD	AATGCTGGTGTCACTCAGACCCCAAAATTCCAGGTCCTGAAGACAGGACAGAGCATGACACTGCAGTGTGCCCAGGAT	MNHEY	ATGAACCATGAATAC	MSWYRQDPGMGLRLIHY	ATGTCCTGGTATCGACAAGACCCAGGCATGGGGCTGAGGCTGATTCATTAC	SVGAGI	TCAGTTGGTGCTGGTATC	TDQGEVPNGYNVSRSTTEDFPLRLLSAAPSQTSVYF	ACTGACCAAGGAGAAGTCCCCAATGGCTACAATGTCTCCAGATCAACCACAGAGGATTTCCCGCTCAGGCTGCTGTCGGCTGCTCCCTCCCAGACATCTGTGTACTTC	CASRSGAEQYF	TGTGCCAGCAGGTCCGGGGCCGAGCAGTACTTC	GPGTRLTVT	GGGCCGGGCACCAGGCTCACGGTCACAG	223	4	clonotype578	clonotype578_consensus_1	1
AAGGAGCGTCAGTGGA-1	true	AAGGAGCGTCAGTGGA-1_contig_2	true	525	TRA	TRAV21		TRAJ39	TRAC	true	true	KQEVTQIPAALSVPEGENLVLNCSFT	AAACAGGAGGTGACACAGATTCCTGCAGCTCTGAGTGTCCCAGAAGGAGAAAACTTGGTTCTCAACTGCAGTTTCACT	DSAIYN	GATAGCGCTATTTACAAC	LQWFRQDPGKGLTSLLL	CTCCAGTGGTTTAGGCAGGACCCTGGGAAAGGTCTCACATCTCTGTTGCTT	IQSSQRE	ATTCAGTCAAGTCAGAGAGAG	QTSGRLNASLDKSSGRSTLYIAASQPGDSATYL	CAAACAAGTGGAAGACTTAATGCCTCGCTGGATAAATCATCAGGACGTAGTACTTTATACATTGCAGCTTCTCAGCCTGGTGACTCAGCCACCTACCTC	CAVSSMNNNAGNMLTF	TGTGCTGTGAGTTCCATGAATAATAATGCAGGCAACATGCTCACCTTT	GGGTRLMVKP	GGAGGGGGAACAAGGTTAATGGTCAAACCCC	165	2	clonotype578	clonotype578_consensus_4	1
AAGGAGCGTCAGTGGA-1	true	AAGGAGCGTCAGTGGA-1_contig_3	true	492	TRA	TRAV13-2		TRAJ21	TRAC	true	true	GESVGLHLPTLSVQEGDNSIINCAYS	GGAGAGAGTGTGGGGCTGCATCTTCCTACCCTGAGTGTCCAGGAGGGTGACAACTCTATTATCAACTGTGCTTATTCA	NSASDY	AACAGCGCCTCAGACTAC	FIWYKQESGKGPQFIID	TTCATTTGGTACAAGCAAGAATCTGGAAAAGGTCCTCAATTCATTATAGAC	IRSNMDK	ATTCGTTCAAATATGGACAAA	RQGQRVTVLLNKTVKHLSLQIAATQPGDSAVYF	AGGCAAGGCCAAAGAGTCACCGTTTTATTGAATAAGACAGTGAAACATCTCTCTCTGCAAATTGCAGCTACTCAACCTGGAGACTCAGCTGTCTACTTT	CAENGDNFNKFYF	TGTGCAGAGAATGGAGACAACTTCAACAAATTTTACTTT	GSGTKLNVKP	GGATCTGGGACCAAACTCAATGTAAAACCAA	86	1	clonotype578	clonotype578_consensus_3	1
AAGGAGCGTCAGTGGA-1	true	AAGGAGCGTCAGTGGA-1_contig_4	true	467	TRB	TRBV28		TRBJ1-1	TRBC1	true	true	DVKVTQSSRYLVKRTGEKVFLECVQD	GATGTGAAAGTAACCCAGAGCTCGAGATATCTAGTCAAAAGGACGGGAGAGAAAGTTTTTCTGGAATGTGTCCAGGAT	MDHEN	ATGGACCATGAAAAT	MFWYRQDPGLGLRLIYF	ATGTTCTGGTATCGACAAGACCCAGGTCTGGGGCTACGGCTGATCTATTTC	SYDVKM	TCATATGATGTTAAAATG	KEKGDIPEGYSVSREKKERFSLILESASTNQTSMYL	AAAGAAAAAGGAGATATTCCTGAGGGGTACAGTGTCTCTAGAGAGAAGAAGGAGCGCTTCTCCCTGATTCTGGAGTCCGCCAGCACCAACCAGACATCTATGTACCTC	CASSFWKGSTEAFF	TGTGCCAGCAGTTTCTGGAAGGGTTCCACTGAAGCTTTCTTT	GQGTRLTVV	GGACAAGGCACCAGACTCACAGTTGTAG	186	4	clonotype578	clonotype578_consensus_2	1
AAGGAGCGTCTACCTC-1	false	AAGGAGCGTCTACCTC-1_contig_1	true	499	TRB	TRBV7-2		TRBJ1-6	TRBC1	true	true											CASSLAGRNSPLHF	TGTGCCAGCAGCTTAGCCGGGCGAAATTCACCCCTCCACTTT			616	8
AAGGAGCGTCTACCTC-1	false	AAGGAGCGTCTACCTC-1_contig_2	true	493	TRB	TRBV3-1	TRBD1	TRBJ1-4	TRBC1	true	true											CASSQGTGEKLFF	TGTGCCAGCAGCCAAGGGACAGGCGAAAAACTGTTTTTT			574	9
AAGGAGCGTCTTCAAG-1	false	AAGGAGCGTCTTCAAG-1_contig_1	false	484	TRB	TRBV5-1		TRBJ2-2	TRBC2	true	true											CASSLEPSKEELFF	TGCGCCAGCAGCTTGGAACCGTCAAAGGAGGAGCTGTTTTTT			43	1
AAGGAGCGTGACTCAT-1	true	AAGGAGCGTGACTCAT-1_contig_1	true	562	TRA	TRAV19		TRAJ41	TRAC	true	true	AQKVTQAQTEISVVEKEDVTLDCVYE	GCTCAGAAGGTAACTCAAGCGCAGACTGAAATTTCTGTGGTGGAGAAGGAGGATGTGACCTTGGACTGTGTGTATGAA	TRDTTYY	ACCCGTGATACTACTTATTAC	LFWYKQPPSGELVFLIR	TTATTCTGGTACAAGCAACCACCAAGTGGAGAATTGGTTTTCCTTATTCGT	RNSFDEQN	CGGAACTCTTTTGATGAGCAAAAT	EISGRYSWNFQKSTSSFNFTITASQVVDSAVYF	GAAATAAGTGGTCGGTATTCTTGGAACTTCCAGAAATCCACCAGTTCCTTCAACTTCACCATCACAGCCTCACAAGTCGTGGACTCAGCAGTATACTTC	CALTTFSGYALNF	TGTGCTCTGACTACCTTTTCCGGGTATGCACTCAACTTC	GKGTSLLVTP	GGCAAAGGCACCTCGCTGTTGGTCACACCCC	88	1	clonotype5697	clonotype5697_consensus_2	1
AAGGAGCGTGACTCAT-1	true	AAGGAGCGTGACTCAT-1_contig_2	true	513	TRB	TRBV12-4		TRBJ2-1	TRBC2	true	true	DAGVIQSPRHEVTEMGQEVTLRCKPI	GATGCTGGAGTTATCCAGTCACCCCGGCACGAGGTGACAGAGATGGGACAAGAAGTGACTCTGAGATGTAAACCAATT	SGHDY	TCAGGACATGACTAC	LFWYRQTMMRGLELLIY	CTTTTCTGGTACAGACAGACCATGATGCGGGGACTGGAGTTGCTCATTTAC	FNNNVP	TTTAACAACAACGTTCCG	IDDSGMPEDRFSAKMPNASFSTLKIQPSEPRDSAVYF	ATAGATGATTCAGGGATGCCCGAGGATCGATTCTCAGCTAAGATGCCTAATGCATCATTCTCCACTCTGAAGATCCAGCCCTCAGAACCCAGGGACTCAGCTGTGTACTTC	CASSLGGQGFGFNEQFF	TGTGCCAGCAGTTTAGGAGGACAGGGCTTCGGCTTTAATGAGCAGTTCTTC	GPGTRLTVL	GGGCCAGGGACACGGCTCACCGTGCTAG	307	4	clonotype5697	clonotype5697_consensus_1	1
AAGGAGCGTGCACCAC-1	true	AAGGAGCGTGCACCAC-1_contig_1	true	511	TRA	TRAV23/DV6		TRAJ8	TRAC	true	true	QQQVKQSPQSLIVQKGGISIINCAYE	CAGCAGCAGGTGAAACAAAGTCCTCAATCTTTGATAGTCCAGAAAGGAGGGATTTCAATTATAAACTGTGCTTATGAG	NTAFDY	AACACTGCGTTTGACTAC	FPWYQQFPGKGPALLIA	TTTCCATGGTACCAACAATTCCCTGGGAAAGGCCCTGCATTATTGATAGCC	IRPDVSE	ATACGTCCAGATGTGAGTGAA	KKEGRFTISFNKSAKQFSLHIMDSQPGDSATYF	AAGAAAGAAGGAAGATTCACAATCTCCTTCAATAAAAGTGCCAAGCAGTTCTCATTGCATATCATGGATTCCCAGCCTGGAGACTCAGCCACCTACTTC	CAASMRTGFQKLVF	TGTGCAGCAAGCATGAGGACAGGCTTTCAGAAACTTGTATTT	GTGTRLLVSP	GGAACTGGCACCCGACTTCTGGTCAGTCCAA	92	1	clonotype4180	clonotype4180_consensus_2	1
AAGGAGCGTGCACCAC-1	true	AAGGAGCGTGCACCAC-1_contig_2	true	499	TRB	TRBV7-2		TRBJ1-5	TRBC1	true	true	GAGVSQSPSNKVTEKGKDVELRCDPI	GGAGCTGGAGTCTCCCAGTCCCCCAGTAACAAGGTCACAGAGAAGGGAAAGGATGTAGAGCTCAGGTGTGATCCAATT	SGHTA	TCAGGTCATACTGCC	LYWYRQSLGQGLEFLIY	CTTTACTGGTACCGACAGAGCCTGGGGCAGGGCCTGGAGTTTTTAATTTAC	FQGNSA	TTCCAAGGCAACAGTGCA	PDKSGLPSDRFSAERTGGSVSTLTIQRTQQEDSAVYL	CCAGACAAATCAGGGCTGCCCAGTGATCGCTTCTCTGCAGAGAGGACTGGGGGATCCGTCTCCACTCTGACGATCCAGCGCACACAGCAGGAGGACTCGGCCGTGTATCTC	CASSERTGNQPQHF	TGTGCCAGCAGCGAGAGGACAGGGAATCAGCCCCAGCATTTT	GDGTRLSIL	GGTGATGGGACTCGACTCTCCATCCTAG	1162	14	clonotype4180	clonotype4180_consensus_1	1
AAGGAGCGTGCACCAC-1	true	AAGGAGCGTGCACCAC-1_contig_3	true	421	None			TRBJ2-2P	TRBC2	false	false															670	12
AAGGAGCGTTAAGACA-1	false	AAGGAGCGTTAAGACA-1_contig_1	false	480	TRA	TRAV36/DV7		TRAJ54	TRAC	true	false															108	1
AAGGAGCTCACGGTTA-1	true	AAGGAGCTCACGGTTA-1_contig_1	true	529	TRA	TRAV14/DV4		TRAJ23	TRAC	true	true	AQKITQTQPGMFVQEKEAVTLDCTYD	GCCCAGAAGATAACTCAAACCCAACCAGGAATGTTCGTGCAGGAAAAGGAGGCTGTGACTCTGGACTGCACATATGAC	TSDPSYG	ACCAGTGATCCAAGTTATGGT	LFWYKQPSSGEMIFLIY	CTATTCTGGTACAAGCAGCCCAGCAGTGGGGAAATGATTTTTCTTATTTAT	QGSYDQQN	CAGGGGTCTTATGACCAGCAAAAT	ATEGRYSLNFQKARKSANLVISASQLGDSAMYF	GCAACAGAAGGTCGCTACTCATTGAATTTCCAGAAGGCAAGAAAATCCGCCAACCTTGTCATCTCCGCTTCACAACTGGGGGACTCAGCAATGTATTTC	CAMREARYNQGGKLIF	TGTGCAATGAGAGAGGCCCGTTATAACCAGGGAGGAAAGCTTATCTTC	GQGTELSVKP	GGACAGGGAACGGAGTTATCTGTGAAACCCA	1077	13	clonotype5480	clonotype5480_consensus_2	1
AAGGAGCTCACGGTTA-1	true	AAGGAGCTCACGGTTA-1_contig_2	true	513	TRB	TRBV12-5	TRBD1	TRBJ2-5	TRBC2	true	true	DARVTQTPRHKVTEMGQEVTMRCQPI	GATGCTAGAGTCACCCAGACACCAAGGCACAAGGTGACAGAGATGGGACAAGAAGTAACAATGAGATGTCAGCCAATT	LGHNT	TTAGGCCACAATACT	VFWYRQTMMQGLELLAY	GTTTTCTGGTACAGACAGACCATGATGCAAGGACTGGAGTTGCTGGCTTAC	FRNRAP	TTCCGCAACCGGGCTCCT	LDDSGMPKDRFSAEMPDATLATLKIQPSEPRDSAVYF	CTAGATGATTCGGGGATGCCGAAGGATCGATTCTCAGCAGAGATGCCTGATGCAACTTTAGCCACTCTGAAGATCCAGCCCTCAGAACCCAGGGACTCAGCTGTGTATTTT	CASGLASSGVRETQYF	TGTGCTAGTGGTTTGGCTTCTAGCGGGGTCAGGGAGACCCAGTACTTC	GPGTRLLVL	GGGCCAGGCACGCGGCTCCTGGTGCTCG	194	2	clonotype5480	clonotype5480_consensus_1	1
AAGGAGCTCAGCTCGG-1	false	AAGGAGCTCAGCTCGG-1_contig_1	false	574	TRA	TRAV8-1		TRAJ7	TRAC	true	true											CAVNTPYGNNRLAF	TGTGCCGTGAATACCCCTTATGGGAACAACAGACTCGCTTTT			73	1
AAGGAGCTCTCAACTT-1	true	AAGGAGCTCTCAACTT-1_contig_1	true	507	TRB	TRBV12-4		TRBJ2-1	TRBC2	true	true	DAGVIQSPRHEVTEMGQEVTLRCKPI	GATGCTGGAGTTATCCAGTCACCCCGGCACGAGGTGACAGAGATGGGACAAGAAGTGACTCTGAGATGTAAACCAATT	SGHDY	TCAGGACATGACTAC	LFWYRQTMMRGLELLIY	CTTTTCTGGTACAGACAGACCATGATGCGGGGACTGGAGTTGCTCATTTAC	FNNNVP	TTTAACAACAACGTTCCG	IDDSGMPEDRFSAKMPNASFSTLKIQPSEPRDSAVYF	ATAGATGATTCAGGGATGCCCGAGGATCGATTCTCAGCTAAGATGCCTAATGCATCATTCTCCACTCTGAAGATCCAGCCCTCAGAACCCAGGGACTCAGCTGTGTACTTC	CASRKDRGTYNEQFF	TGTGCCAGCAGGAAAGACAGGGGAACCTACAATGAGCAGTTCTTC	GPGTRLTVL	GGGCCAGGGACACGGCTCACCGTGCTAG	604	9	clonotype4674	clonotype4674_consensus_1	1
AAGGAGCTCTCAACTT-1	true	AAGGAGCTCTCAACTT-1_contig_2	true	456	TRA	TRAV13-1		TRAJ20	TRAC	true	true	GENVEQHPSTLSVQEGDSAVIKCTYS	GGAGAGAATGTGGAGCAGCATCCTTCAACCCTGAGTGTCCAGGAGGGAGACAGCGCTGTTATCAAGTGTACTTATTCA	DSASNY	GACAGTGCCTCAAACTAC	FPWYKQELGKGSQLIID	TTCCCTTGGTATAAGCAAGAACTTGGAAAAGGATCTCAGCTTATTATAGAC	IRSNVGE	ATTCGTTCAAATGTGGGCGAA	KKDQRIAVTLNKTAKHFSLHITETQPEDSAVYF	AAGAAAGACCAACGAATTGCTGTTACATTGAACAAGACAGCCAAACATTTCTCCCTGCACATCACAGAGACCCAACCTGAAGACTCGGCTGTCTACTTC	CAASVNDYKLSF	TGTGCAGCAAGTGTTAACGACTACAAGCTCAGCTTT	GAGTTVTVRA	GGAGCCGGAACCACAGTAACTGTAAGAGCAA	331	4	clonotype4674	clonotype4674_consensus_2	1
AAGGAGCTCTGCAAGT-1	true	AAGGAGCTCTGCAAGT-1_contig_1	true	478	TRB	TRBV5-1		TRBJ1-1	TRBC1	true	true	KAGVTQTPRYLIKTRGQQVTLSCSPI	AAGGCTGGAGTCACTCAAACTCCAAGATATCTGATCAAAACGAGAGGACAGCAAGTGACACTGAGCTGCTCCCCTATC	SGHRS	TCTGGGCATAGGAGT	VSWYQQTPGQGLQFLFE	GTATCCTGGTACCAACAGACCCCAGGACAGGGCCTTCAGTTCCTCTTTGAA	YFSETQ	TACTTCAGTGAGACACAG	RNKGNFPGRFSGRQFSNSRSEMNVSTLELGDSALYL	AGAAACAAAGGAAACTTCCCTGGTCGATTCTCAGGGCGCCAGTTCTCTAACTCTCGCTCTGAGATGAATGTGAGCACCTTGGAGCTGGGGGACTCGGCCCTTTATCTT	CASSLFGDDTEAFF	TGCGCCAGCAGCTTGTTCGGGGATGATACTGAAGCTTTCTTT	GQGTRLTVV	GGACAAGGCACCAGACTCACAGTTGTAG	456	5	clonotype2222	clonotype2222_consensus_1	1
AAGGAGCTCTTTAGGG-1	true	AAGGAGCTCTTTAGGG-1_contig_1	true	467	TRB	TRBV27		TRBJ1-4	TRBC1	true	true	EAQVTQNPRYLITVTGKKLTVTCSQN	GAAGCCCAAGTGACCCAGAACCCAAGATACCTCATCACAGTGACTGGAAAGAAGTTAACAGTGACTTGTTCTCAGAAT	MNHEY	ATGAACCATGAGTAT	MSWYRQDPGLGLRQIYY	ATGTCCTGGTATCGACAAGACCCAGGGCTGGGCTTAAGGCAGATCTACTAT	SMNVEV	TCAATGAATGTTGAGGTG	TDKGDVPEGYKVSRKEKRNFPLILESPSPNQTSLYF	ACTGATAAGGGAGATGTTCCTGAAGGGTACAAAGTCTCTCGAAAAGAGAAGAGGAATTTCCCCCTGATCCTGGAGTCGCCCAGCCCCAACCAGACCTCTCTGTACTTC	CASRRSLYEKLFF	TGTGCCAGCAGGAGAAGTCTGTATGAAAAACTGTTTTTT	GSGTQLSVL	GGCAGTGGAACCCAGCTCTCTGTCTTGG	714	7	clonotype1868	clonotype1868_consensus_1	1
AAGGAGCTCTTTAGGG-1	true	AAGGAGCTCTTTAGGG-1_contig_2	true	495	TRA	TRAV24		TRAJ52	TRAC	true	true	ILNVEQSPQSLHVQEGDSTNFTCSFP	ATACTGAACGTGGAACAAAGTCCTCAGTCACTGCATGTTCAGGAGGGAGACAGCACCAATTTCACCTGCAGCTTCCCT	SSNFYA	TCCAGCAATTTTTATGCC	LHWYRWETAKSPEALFV	TTACACTGGTACAGATGGGAAACTGCAAAAAGCCCCGAGGCCTTGTTTGTA	MTLNGDE	ATGACTTTAAATGGGGATGAA	KKKGRISATLNTKEGYSYLYIKGSQPEDSATYL	AAGAAGAAAGGACGAATAAGTGCCACTCTTAATACCAAGGAGGGTTACAGCTATTTGTACATCAAAGGATCCCAGCCTGAAGACTCAGCCACATACCTC	CAPNAGGTSYGKLTF	TGTGCACCTAATGCTGGTGGTACTAGCTATGGAAAGCTGACATTT	GQGTILTVHP	GGACAAGGGACCATCTTGACTGTCCATCCAA	230	3	clonotype1868	clonotype1868_consensus_2	1
AAGGCAGAGAAAGTGG-1	true	AAGGCAGAGAAAGTGG-1_contig_1	true	497	TRB	TRBV7-9		TRBJ2-7	TRBC2	true	true	DTGVSQNPRHKITKRGQNVTFRCDPI	GATACTGGAGTCTCCCAGAACCCCAGACACAAGATCACAAAGAGGGGACAGAATGTAACTTTCAGGTGTGATCCAATT	SEHNR	TCTGAACACAACCGC	LYWYRQTLGQGPEFLTY	CTTTATTGGTACCGACAGACCCTGGGGCAGGGCCCAGAGTTTCTGACTTAC	FQNEAQ	TTCCAGAATGAAGCTCAA	LEKSRLLSDRFSAERPKGSFSTLEIQRTEQGDSAMYL	CTAGAAAAATCAAGGCTGCTCAGTGATCGGTTCTCTGCAGAGAGGCCTAAGGGATCTTTCTCCACCTTGGAGATCCAGCGCACAGAGCAGGGGGACTCGGCCATGTATCTC	CASSLAGAYEQYF	TGTGCCAGCAGCTTGGCAGGAGCCTACGAGCAGTACTTC	GPGTRLTVT	GGGCCGGGCACCAGGCTCACGGTCACAG	241	3	clonotype2128	clonotype2128_consensus_1	1
AAGGCAGAGCGTTTAC-1	false	AAGGCAGAGCGTTTAC-1_contig_1	false	490	TRB	TRBV4-1	TRBD1	TRBJ1-2	TRBC1	true	true											CASSQLIPRTGSNYGYTF	TGCGCCAGCAGCCAACTCATACCACGGACAGGGAGTAACTATGGCTACACCTTC			95	1
AAGGCAGAGCTGTTCA-1	true	AAGGCAGAGCTGTTCA-1_contig_1	true	529	TRA	TRAV14/DV4		TRAJ12	TRAC	true	true	AQKITQTQPGMFVQEKEAVTLDCTYD	GCCCAGAAGATAACTCAAACCCAACCAGGAATGTTCGTGCAGGAAAAGGAGGCTGTGACTCTGGACTGCACATATGAC	TSDPSYG	ACCAGTGATCCAAGTTATGGT	LFWYKQPSSGEMIFLIY	CTATTCTGGTACAAGCAGCCCAGCAGTGGGGAAATGATTTTTCTTATTTAT	QGSYDQQN	CAGGGGTCTTATGACCAGCAAAAT	ATEGRYSLNFQKARKSANLVISASQLGDSAMYF	GCAACAGAAGGTCGCTACTCATTGAATTTCCAGAAGGCAAGAAAATCCGCCAACCTTGTCATCTCCGCTTCACAACTGGGGGACTCAGCAATGTACTTC	CAMREPRMDSSYKLIF	TGTGCAATGAGAGAGCCAAGGATGGATAGCAGCTATAAATTGATCTTC	GSGTRLLVRP	GGGAGTGGGACCAGACTGCTGGTCAGGCCTG	196	2	clonotype5779	clonotype5779_consensus_1	1
AAGGCAGAGCTGTTCA-1	true	AAGGCAGAGCTGTTCA-1_contig_2	true	353	None			TRBJ2-2	TRBC2	false	false															216	7
AAGGCAGAGCTTTGGT-1	false	AAGGCAGAGCTTTGGT-1_contig_1	false	455	TRA	TRAV39		TRAJ58	TRAC	true	true											CAVEETSGSRLTF	TGTGCCGTGGAAGAAACCAGTGGCTCTAGGTTGACCTTT			77	1
AAGGCAGAGTGGGATC-1	false	AAGGCAGAGTGGGATC-1_contig_1	false	312	None			TRBJ1-2	TRBC1	false	false															51	1
AAGGCAGAGTTGCAGG-1	false	AAGGCAGAGTTGCAGG-1_contig_1	false	514	TRA	TRAV20		TRAJ53	TRAC	true	true											CAVQAVSGGSNYKLTF	TGTGCTGTGCAGGCCGTTAGTGGAGGTAGCAACTATAAACTGACATTT			77	1
AAGGCAGAGTTGCAGG-1	false	AAGGCAGAGTTGCAGG-1_contig_2	false	477	TRB	TRBV4-1		TRBJ2-1	TRBC2	true	true											CASSFTNNEQFF	TGCGCCAGCAGCTTCACAAACAATGAGCAGTTCTTC			96	1
AAGGCAGCAGACACTT-1	false	AAGGCAGCAGACACTT-1_contig_1	false	468	TRA	TRAV13-1		TRAJ42	TRAC	true	true											CAAPVWGGGSQGNLIF	TGTGCAGCCCCTGTTTGGGGAGGAGGAAGCCAAGGAAATCTCATCTTT			106	1
AAGGCAGCAGACACTT-1	false	AAGGCAGCAGACACTT-1_contig_2	false	505	TRB	TRBV12-3		TRBJ2-2	TRBC2	true	true											CASSLGGLSGELFF	TGTGCCAGCAGTTTAGGGGGGTTAAGCGGGGAGCTGTTTTTT			39	1
AAGGCAGCAGGATCGA-1	true	AAGGCAGCAGGATCGA-1_contig_1	true	514	TRB	TRBV5-1		TRBJ2-3	TRBC2	true	true	KAGVTQTPRYLIKTRGQQVTLSCSPI	AAGGCTGGAGTCACTCAAACTCCAAGATATCTGATCAAAACGAGAGGACAGCAAGTGACACTGAGCTGCTCCCCTATC	SGHRS	TCTGGGCATAGGAGT	VSWYQQTPGQGLQFLFE	GTATCCTGGTACCAACAGACCCCAGGACAGGGCCTTCAGTTCCTCTTTGAA	YFSETQ	TACTTCAGTGAGACACAG	RNKGNFPGRFSGRQFSNSRSEMNVSTLELGDSALYL	AGAAACAAAGGAAACTTCCCTGGTCGATTCTCAGGGCGCCAGTTCTCTAACTCTCGCTCTGAGATGAATGTGAGCACCTTGGAGCTGGGGGACTCGGCCCTTTATCTT	CASSFPPRGLITDTQYF	TGCGCCAGCAGCTTCCCTCCCAGGGGTTTAATCACAGATACGCAGTATTTT	GPGTRLTVL	GGCCCAGGCACCCGGCTGACAGTGCTCG	805	9	clonotype5207	clonotype5207_consensus_1	1
AAGGCAGCAGGTCTCG-1	false	AAGGCAGCAGGTCTCG-1_contig_1	false	571	TRA	TRAV8-1		TRAJ34	TRAC	true	true											CAVVAYNTDKLIF	TGTGCCGTGGTTGCTTATAACACCGACAAGCTCATCTTT			102	1
AAGGCAGCATACAGCT-1	false	AAGGCAGCATACAGCT-1_contig_1	false	462	TRA	TRAV13-1		TRAJ8	TRAC	true	true											CAASGNTGFQKLVF	TGTGCAGCAAGTGGGAACACAGGCTTTCAGAAACTTGTATTT			288	2
AAGGCAGCATGGGACA-1	true	AAGGCAGCATGGGACA-1_contig_1	true	627	TRA	TRAV3		TRAJ28	TRAC	true	true	AQSVAQPEDQVNVAEGNPLTVKCTYS	GCTCAGTCAGTGGCTCAGCCGGAAGATCAGGTCAACGTTGCTGAAGGGAATCCTCTGACTGTGAAATGCACCTATTCA	VSGNPY	GTCTCTGGAAACCCTTAT	LFWYVQYPNRGLQFLLK	CTTTTTTGGTATGTTCAATACCCCAACCGAGGCCTCCAGTTCCTTCTGAAA	YITGDNLV	TACATCACAGGGGATAACCTGGTT	KGSYGFEAEFNKSQTSFHLKKPSALVSDSALYF	AAAGGCAGCTATGGCTTTGAAGCTGAATTTAACAAGAGCCAAACCTCCTTCCACCTGAAGAAACCATCTGCCCTTGTGAGCGACTCCGCTTTGTACTTC	CAVRGRESGAGSYQLTF	TGTGCTGTGAGAGGAAGGGAATCTGGGGCTGGGAGTTACCAACTCACTTTC	GKGTKLSVIP	GGGAAGGGGACCAAACTCTCGGTCATACCAA	200	3	clonotype1088	clonotype1088_consensus_2	1
AAGGCAGCATGGGACA-1	true	AAGGCAGCATGGGACA-1_contig_2	true	555	TRB	TRBV30		TRBJ2-5	TRBC2	true	true	SQTIHQWPATLVQPVGSPLSLECTVE	TCTCAGACTATTCATCAATGGCCAGCGACCCTGGTGCAGCCTGTGGGCAGCCCGCTCTCTCTGGAGTGCACTGTGGAG	GTSNPN	GGAACATCAAACCCCAAC	LYWYRQAAGRGLQLLFY	CTATACTGGTACCGACAGGCTGCAGGCAGGGGCCTCCAGCTGCTCTTCTAC	SVGIG	TCCGTTGGTATTGGC	QISSEVPQNLSASRPQDRQFILSSKKLLLSDSGFYL	CAGATCAGCTCTGAGGTGCCCCAGAATCTCTCAGCCTCCAGACCCCAGGACCGGCAGTTCATCCTGAGTTCTAAGAAGCTCCTTCTCAGTGACTCTGGCTTCTATCTC	CAWSSLDYQETQYF	TGTGCCTGGAGTTCCCTGGATTACCAAGAGACCCAGTACTTC	GPGTRLLVL	GGGCCAGGCACGCGGCTCCTGGTGCTCG	310	5	clonotype1088	clonotype1088_consensus_1	1
AAGGCAGGTAAGCACG-1	false	AAGGCAGGTAAGCACG-1_contig_1	false	555	TRB	TRBV19		TRBJ1-5	TRBC1	true	true											CASSIGQTQHF	TGTGCCAGTAGTATAGGGCAGACGCAGCATTTT			84	1
AAGGCAGGTCAAACTC-1	false	AAGGCAGGTCAAACTC-1_contig_1	false	505	TRA	TRAV20		TRAJ12	TRAC	true	true											CAVQAGSSYKLIF	TGTGCTGTGCAGGCCGGAAGCAGCTATAAATTGATCTTC			99	1
AAGGCAGGTCCAGTGC-1	false	AAGGCAGGTCCAGTGC-1_contig_1	false	471	TRB	TRBV4-1		TRBJ1-3	TRBC1	true	true											CASSQPDRAANTIYF	TGCGCCAGCAGCCAACCCGACAGGGCTGCAAACACCATATATTTT			95	1
AAGGCAGGTCTAAAGA-1	true	AAGGCAGGTCTAAAGA-1_contig_1	true	517	TRB	TRBV5-1		TRBJ2-2	TRBC2	true	true	KAGVTQTPRYLIKTRGQQVTLSCSPI	AAGGCTGGAGTCACTCAAACTCCAAGATATCTGATCAAAACGAGAGGACAGCAAGTGACACTGAGCTGCTCCCCTATC	SGHRS	TCTGGGCATAGGAGT	VSWYQQTPGQGLQFLFE	GTATCCTGGTACCAACAGACCCCAGGACAGGGCCTTCAGTTCCTCTTTGAA	YFSETQ	TACTTCAGTGAGACACAG	RNKGNFPGRFSGRQFSNSRSEMNVSTLELGDSALYL	AGAAACAAAGGAAACTTCCCTGGTCGATTCTCAGGGCGCCAGTTCTCTAACTCTCGCTCTGAGATGAATGTGAGCACCTTGGAGCTGGGGGACTCGGCCCTTTATCTT	CASSLEAGGPDTGELFF	TGCGCCAGCAGCTTGGAAGCGGGAGGGCCAGACACCGGGGAGCTGTTTTTT	GEGSRLTVL	GGAGAAGGCTCTAGGCTGACCGTACTGG	868	12	clonotype5298	clonotype5298_consensus_1	1
AAGGCAGGTCTAAAGA-1	true	AAGGCAGGTCTAAAGA-1_contig_2	true	548	TRA	TRAV12-1		TRAJ33	TRAC	true	true	RKEVEQDPGPFNVPEGATVAFNCTYS	CGGAAGGAGGTGGAGCAGGATCCTGGACCCTTCAATGTTCCAGAGGGAGCCACTGTCGCTTTCAACTGTACTTACAGC	NSASQS	AACAGTGCTTCTCAGTCT	FFWYRQDCRKEPKLLMS	TTCTTCTGGTACAGACAGGATTGCAGGAAAGAACCTAAGTTGCTGATGTCC	VYSSG	GTATACTCCAGTGGT	NEDGRFTAQLNRASQYISLLIRDSKLSDSATYL	AATGAAGATGGAAGGTTTACAGCACAGCTCAATAGAGCCAGCCAGTATATTTCCCTGCTCATCAGAGACTCCAAGCTCAGTGATTCAGCCACCTACCTC	CVVRDSNYQLIW	TGTGTGGTGCGGGATAGCAACTATCAGTTAATCTGG	GAGTKLIIKP	GGCGCTGGGACCAAGCTAATTATAAAGCCAG	110	3	clonotype5298	clonotype5298_consensus_2	1
AAGGCAGGTCTAAAGA-1	true	AAGGCAGGTCTAAAGA-1_contig_3	true	312	None			TRBJ1-1	TRBC1	false	false															466	5
AAGGCAGGTCTTGCGG-1	true	AAGGCAGGTCTTGCGG-1_contig_1	true	473	TRB	TRBV9		TRBJ2-1	TRBC2	true	true	DSGVTQTPKHLITATGQRVTLRCSPR	GATTCTGGAGTCACACAAACCCCAAAGCACCTGATCACAGCAACTGGACAGCGAGTGACGCTGAGATGCTCCCCTAGG	SGDLS	TCTGGAGACCTCTCT	VYWYQQSLDQGLQFLIQ	GTGTACTGGTACCAACAGAGCCTGGACCAGGGCCTCCAGTTCCTCATTCAG	YYNGEE	TATTATAATGGAGAAGAG	RAKGNILERFSAQQFPDLHSELNLSSLELGDSALYF	AGAGCAAAAGGAAACATTCTTGAACGATTCTCCGCACAACAGTTCCCTGACTTGCACTCTGAACTAAACCTGAGCTCTCTGGAGCTGGGGGACTCAGCTTTGTATTTC	CASSVATSHEQFF	TGTGCCAGCAGCGTAGCCACTTCCCATGAGCAGTTCTTC	GPGTRLTVL	GGGCCAGGGACACGGCTCACCGTGCTAG	330	3	clonotype1403	clonotype1403_consensus_1	1
AAGGCAGGTTGCGCAC-1	false	AAGGCAGGTTGCGCAC-1_contig_1	false	510	TRB	TRBV12-3		TRBJ2-4	TRBC2	true	true											CASSFWQNLAKNIQYF	TGTGCCAGCAGTTTTTGGCAGAACCTAGCCAAAAACATTCAGTACTTC			116	1
AAGGCAGGTTTCGCTC-1	false	AAGGCAGGTTTCGCTC-1_contig_1	false	385	TRB	TRBV6-6		TRBJ2-7	TRBC2	false	false											CASSPRLAGRHEQYF	TGTGCCAGCAGTCCTCGACTAGCGGGGAGACACGAGCAGTACTTC			134	1
AAGGCAGTCACAATGC-1	false	AAGGCAGTCACAATGC-1_contig_1	false	504	TRB	TRBV7-3		TRBJ2-3	TRBC2	true	true											CASSRGLASADTQYF	TGTGCCAGCAGCCGGGGACTAGCGTCAGCAGATACGCAGTATTTT			68	1
AAGGCAGTCCTTGACC-1	true	AAGGCAGTCCTTGACC-1_contig_1	true	517	TRB	TRBV11-2		TRBJ2-2	TRBC2	true	true	EAGVAQSPRYKIIEKRQSVAFWCNPI	GAAGCTGGAGTTGCCCAGTCTCCCAGATATAAGATTATAGAGAAAAGGCAGAGTGTGGCTTTTTGGTGCAATCCTATA	SGHAT	TCTGGCCATGCTACC	LYWYQQILGQGPKLLIQ	CTTTACTGGTACCAGCAGATCCTGGGACAGGGCCCAAAGCTTCTGATTCAG	FQNNGV	TTTCAGAATAACGGTGTA	VDDSQLPKDRFSAERLKGVDSTLKIQPAKLEDSAVYL	GTGGATGATTCACAGTTGCCTAAGGATCGATTTTCTGCAGAGAGGCTCAAAGGAGTAGACTCCACTCTCAAGATCCAGCCTGCAAAGCTTGAGGACTCGGCCGTGTATCTC	CASSLMTGSTGELFF	TGTGCCAGCAGCTTAATGACAGGCTCCACCGGGGAGCTGTTTTTT	GEGSRLTVL	GGAGAAGGCTCTAGGCTGACCGTACTGG	1326	16	clonotype4867	clonotype4867_consensus_1	1
AAGGCAGTCCTTGACC-1	true	AAGGCAGTCCTTGACC-1_contig_2	true	658	TRA	TRAV8-6		TRAJ9	TRAC	true	true	AQSVTQLDSQVPVFEEAPVELRCNYS	GCCCAGTCTGTGACCCAGCTTGACAGCCAAGTCCCTGTCTTTGAAGAAGCCCCTGTGGAGCTGAGGTGCAACTACTCA	SSVSVY	TCGTCTGTTTCAGTGTAT	LFWYVQYPNQGLQLLLK	CTCTTCTGGTATGTGCAATACCCCAACCAAGGACTCCAGCTTCTCCTGAAG	YLSGSTLV	TATTTATCAGGATCCACCCTGGTT	ESINGFEAEFNKSQTSFHLRKPSVHISDTAEYF	GAAAGCATCAACGGTTTTGAGGCTGAATTTAACAAGAGTCAAACTTCCTTCCACTTGAGGAAACCCTCAGTCCATATAAGCGACACGGCTGAGTACTTC	CAVSENSGGFKTIF	TGTGCTGTGAGTGAGAATTCTGGAGGCTTCAAAACTATCTTT	GAGTRLFVKA	GGAGCAGGAACAAGACTATTTGTTAAAGCAA	410	6	clonotype4867	clonotype4867_consensus_2	1
AAGGCAGTCCTTGACC-1	true	AAGGCAGTCCTTGACC-1_contig_3	true	390	None			TRBJ2-1	TRBC2	false	false															269	3
AAGGCAGTCGGAAACG-1	true	AAGGCAGTCGGAAACG-1_contig_1	true	502	TRB	TRBV2		TRBJ2-5	TRBC2	true	true	EPEVTQTPSHQVTQMGQEVILRCVPI	GAACCTGAAGTCACCCAGACTCCCAGCCATCAGGTCACACAGATGGGACAGGAAGTGATCTTGCGCTGTGTCCCCATC	SNHLY	TCTAATCACTTATAC	FYWYRQILGQKVEFLVS	TTCTATTGGTACAGACAAATCTTGGGGCAGAAAGTCGAGTTTCTGGTTTCC	FYNNEI	TTTTATAATAATGAAATC	SEKSEIFDDQFSVERPDGSNFTLKIRSTKLEDSAMYF	TCAGAGAAGTCTGAAATATTCGATGATCAATTCTCAGTTGAAAGGCCTGATGGATCAAATTTCACTCTGAAGATCCGGTCCACAAAGCTGGAGGACTCAGCCATGTACTTC	CASRGGWAETQYF	TGTGCCAGCAGGGGCGGGTGGGCCGAGACCCAGTACTTC	GPGTRLLVL	GGGCCAGGCACGCGGCTCCTGGTGCTCG	396	5	clonotype2863	clonotype2863_consensus_1	1
AAGGCAGTCGGAAACG-1	true	AAGGCAGTCGGAAACG-1_contig_2	true	504	TRA	TRAV12-3		TRAJ52	TRAC	true	true	QKEVEQDPGPLSVPEGAIVSLNCTYS	CAGAAGGAGGTGGAGCAGGATCCTGGACCACTCAGTGTTCCAGAGGGAGCCATTGTTTCTCTCAACTGCACTTACAGC	NSAFQY	AACAGTGCTTTTCAATAC	FMWYRQYSRKGPELLMY	TTCATGTGGTACAGACAGTATTCCAGAAAAGGCCCTGAGTTGCTGATGTAC	TYSSGN	ACATACTCCAGTGGTAAC	KEDGRFTAQVDKSSKYISLFIRDSQPSDSATYL	AAAGAAGATGGAAGGTTTACAGCACAGGTCGATAAATCCAGCAAGTATATCTCCTTGTTCATCAGAGACTCACAGCCCAGTGATTCAGCCACCTACCTC	CASYAGGTSYGKLTF	TGTGCATCTTACGCTGGTGGTACTAGCTATGGAAAGCTGACATTT	GQGTILTVHP	GGACAAGGGACCATCTTGACTGTCCATCCAA	273	3	clonotype2863	clonotype2863_consensus_2	1
AAGGCAGTCGGAGGTA-1	false	AAGGCAGTCGGAGGTA-1_contig_1	false	494	TRB	TRBV7-2		TRBJ2-7	TRBC2	true	true											CASSPTGWISYEQYF	TGTGCCAGCAGTCCAACAGGATGGATCTCCTACGAGCAGTACTTC			71	1
AAGGCAGTCGGTCTAA-1	false	AAGGCAGTCGGTCTAA-1_contig_1	false	407	TRB	TRBV19		TRBJ2-7	TRBC2	false	false											CASSIASGPTYEQYF	TGTGCCAGTAGTATAGCCTCGGGACCTACCTACGAGCAGTACTTC			96	1
AAGGCAGTCGTAGGAG-1	false	AAGGCAGTCGTAGGAG-1_contig_1	false	461	TRB	TRBV3-1	TRBD1	TRBJ2-1	TRBC2	true	true											CASGSGGFHNEQFF	TGTGCCAGCGGGAGCGGGGGATTCCACAATGAGCAGTTCTTC			135	1
AAGGCAGTCTGGAGCC-1	false	AAGGCAGTCTGGAGCC-1_contig_1	false	542	TRB	TRBV30	TRBD2	TRBJ2-5	TRBC2	true	true											CAWGLAGAVQYF	TGTGCCTGGGGGCTAGCGGGGGCGGTCCAGTACTTC			64	1
AAGGTTCAGATCGGGT-1	true	AAGGTTCAGATCGGGT-1_contig_1	true	539	TRA	TRAV12-2		TRAJ40	TRAC	true	true	QKEVEQNSGPLSVPEGAIASLNCTYS	CAGAAGGAGGTGGAGCAGAATTCTGGACCCCTCAGTGTTCCAGAGGGAGCCATTGCCTCTCTCAACTGCACTTACAGT	DRGSQS	GACCGAGGTTCCCAGTCC	FFWYRQYSGKSPELIMF	TTCTTCTGGTACAGACAATATTCTGGGAAAAGCCCTGAGTTGATAATGTTC	IYSNGD	ATATACTCCAATGGTGAC	KEDGRFTAQLNKASQYVSLLIRDSQPSDSATYL	AAAGAAGATGGAAGGTTTACAGCACAGCTCAATAAAGCCAGCCAGTATGTTTCTCTGCTCATCAGAGACTCCCAGCCCAGTGATTCAGCCACCTACCTC	CAVRNSGTYKYIF	TGTGCCGTGCGAAACTCAGGAACCTACAAATACATCTTT	GTGTRLKVLA	GGAACAGGCACCAGGCTGAAGGTTTTAGCAA	135	2	clonotype5373	clonotype5373_consensus_2	1
AAGGTTCAGATCGGGT-1	true	AAGGTTCAGATCGGGT-1_contig_2	true	505	TRB	TRBV7-2		TRBJ2-2	TRBC2	true	true	GAGVSQSPSNKVTEKGKDVELRCDPI	GGAGCTGGAGTCTCCCAGTCCCCCAGTAACAAGGTCACAGAGAAGGGAAAGGATGTAGAGCTCAGGTGTGATCCAATT	SGHTA	TCAGGTCATACTGCC	LYWYRQSLGQGLEFLIY	CTTTACTGGTACCGACAGAGCCTGGGGCAGGGCCTGGAGTTTTTAATTTAC	FQGNSA	TTCCAAGGCAACAGTGCA	PDKSGLPSDRFSAERTGGSVSTLTIQRTQQEDSAVYL	CCAGACAAATCAGGGCTGCCCAGTGATCGCTTCTCTGCAGAGAGGACTGGGGGATCCGTCTCCACTCTGACGATCCAGCGCACACAGCAGGAGGACTCGGCCGTGTATCTC	CASSLVLAGASGELFF	TGTGCCAGCAGCTTAGTGCTAGCGGGAGCTTCGGGGGAGCTGTTTTTT	GEGSRLTVL	GGAGAAGGCTCTAGGCTGACCGTACTGG	864	13	clonotype5373	clonotype5373_consensus_1	1
AAGGTTCAGCCACTAT-1	false	AAGGTTCAGCCACTAT-1_contig_1	false	476	TRA	TRAV2		TRAJ40	TRAC	true	true											CAVRSGTYKYIF	TGTGCTGTGAGGTCAGGAACCTACAAATACATCTTT			122	1
AAGGTTCAGCCACTAT-1	false	AAGGTTCAGCCACTAT-1_contig_2	false	514	TRB	TRBV6-5		TRBJ1-1	TRBC1	true	true											CASSLRYSGRAGNTEAFF	TGTGCCAGCAGCCTCCGCTATAGTGGCAGGGCTGGTAACACTGAAGCTTTCTTT			113	2
AAGGTTCAGCGTAGTG-1	true	AAGGTTCAGCGTAGTG-1_contig_1	true	500	TRB	TRBV7-9		TRBJ1-1	TRBC1	true	true	DTGVSQNPRHKITKRGQNVTFRCDPI	GATACTGGAGTCTCCCAGAACCCCAGACACAAGATCACAAAGAGGGGACAGAATGTAACTTTCAGGTGTGATCCAATT	SEHNR	TCTGAACACAACCGC	LYWYRQTLGQGPEFLTY	CTTTATTGGTACCGACAGACCCTGGGGCAGGGCCCAGAGTTTCTGACTTAC	FQNEAQ	TTCCAGAATGAAGCTCAA	LEKSRLLSDRFSAERPKGSFSTLEIQRTEQGDSAMYL	CTAGAAAAATCAAGGCTGCTCAGTGATCGGTTCTCTGCAGAGAGGCCTAAGGGATCTTTCTCCACCTTGGAGATCCAGCGCACAGAGCAGGGGGACTCGGCCATGTATCTC	CASSLGRATTEAFF	TGTGCCAGCAGCTTAGGCAGGGCTACAACTGAAGCTTTCTTT	GQGTRLTVV	GGACAAGGCACCAGACTCACAGTTGTAG	628	6	clonotype3901	clonotype3901_consensus_1	1
AAGGTTCAGCGTAGTG-1	true	AAGGTTCAGCGTAGTG-1_contig_2	true	465	TRA	TRAV13-1		TRAJ4	TRAC	true	true	GENVEQHPSTLSVQEGDSAVIKCTYS	GGAGAGAATGTGGAGCAGCATCCTTCAACCCTGAGTGTCCAGGAGGGAGACAGCGCTGTTATCAAGTGTACTTATTCA	DSASNY	GACAGTGCCTCAAACTAC	FPWYKQELGKRPQLIID	TTCCCTTGGTATAAGCAAGAACTTGGAAAAAGACCTCAGCTTATTATAGAC	IRSNVGE	ATTCGTTCAAATGTGGGCGAA	KKDQRIAVTLNKTAKHFSLHITETQPEDSAVYF	AAGAAAGACCAACGAATTGCTGTTACATTGAACAAGACAGCCAAACATTTCTCCCTGCACATCACAGAGACCCAACCTGAAGACTCGGCTGTCTACTTC	CAAMGFSGGYNKLIF	TGTGCAGCAATGGGGTTTTCTGGTGGCTACAATAAGCTGATTTTT	GAGTRLAVHP	GGAGCAGGGACCAGGCTGGCTGTACACCCAT	99	1	clonotype3901	clonotype3901_consensus_2	1
AAGGTTCAGCGTAGTG-1	true	AAGGTTCAGCGTAGTG-1_contig_3	true	311	None			TRBJ2-3	TRBC2	false	false															239	2
AAGGTTCAGGTCATCT-1	true	AAGGTTCAGGTCATCT-1_contig_1	true	503	TRA	TRAV38-2/DV8		TRAJ32	TRAC	true	true	AQTVTQSQPEMSVQEAETVTLSCTYD	GCTCAGACAGTCACTCAGTCTCAACCAGAGATGTCTGTGCAGGAGGCAGAGACCGTGACCCTGAGCTGCACATATGAC	TSESDYY	ACCAGTGAGAGTGATTATTAT	LFWYKQPPSRQMILVIR	TTATTCTGGTACAAGCAGCCTCCCAGCAGGCAGATGATTCTCGTTATTCGC	QEAYKQQN	CAAGAAGCTTATAAGCAACAGAAT	ATENRFSVNFQKAAKSFSLKISDSQLGDAAMYF	GCAACAGAGAATCGTTTCTCTGTGAACTTCCAGAAAGCAGCCAAATCCTTCAGTCTCAAGATCTCAGACTCACAGCTGGGGGATGCCGCGATGTATTTC	CAYKEGAYGGATNKLIF	TGTGCTTATAAGGAGGGGGCCTATGGTGGTGCTACAAACAAGCTCATCTTT	GTGTLLAVQP	GGAACTGGCACTCTGCTTGCTGTCCAGCCAA	243	4	clonotype5487	clonotype5487_consensus_2	1
AAGGTTCAGGTCATCT-1	true	AAGGTTCAGGTCATCT-1_contig_2	true	539	TRB	TRBV18		TRBJ2-1	TRBC2	true	true	NAGVMQNPRHLVRRRGQEARLRCSPM	AATGCCGGCGTCATGCAGAACCCAAGACACCTGGTCAGGAGGAGGGGACAGGAGGCAAGACTGAGATGCAGCCCAATG	KGHSH	AAAGGACACAGTCAT	VYWYRQLPEEGLKFMVY	GTTTACTGGTATCGGCAGCTCCCAGAGGAAGGTCTGAAATTCATGGTTTAT	LQKENI	CTCCAGAAAGAAAATATC	IDESGMPKERFSAEFPKEGPSILRIQQVVRGDSAAYF	ATAGATGAGTCAGGAATGCCAAAGGAACGATTTTCTGCTGAATTTCCCAAAGAGGGCCCCAGCATCCTGAGGATCCAGCAGGTAGTGCGAGGAGATTCGGCAGCTTATTTC	CASSPPGGPSYNEQFF	TGTGCCAGCTCACCACCCGGGGGGCCCTCCTACAATGAGCAGTTCTTC	GPGTRLTVL	GGGCCAGGGACACGGCTCACCGTGCTAG	1057	13	clonotype5487	clonotype5487_consensus_1	1
AAGGTTCAGTACATGA-1	true	AAGGTTCAGTACATGA-1_contig_1	true	504	TRB	TRBV12-3		TRBJ2-5	TRBC2	true	true	DAGVIQSPRHEVTEMGQEVTLRCKPI	GATGCTGGAGTTATCCAGTCACCCCGCCATGAGGTGACAGAGATGGGACAAGAAGTGACTCTGAGATGTAAACCAATT	SGHNS	TCAGGCCACAACTCC	LFWYRQTMMRGLELLIY	CTTTTCTGGTACAGACAGACCATGATGCGGGGACTGGAGTTGCTCATTTAC	FNNNVP	TTTAACAACAACGTTCCG	IDDSGMPEDRFSAKMPNASFSTLKIQPSEPRDSAVYF	ATAGATGATTCAGGGATGCCCGAGGATCGATTCTCAGCTAAGATGCCTAATGCATCATTCTCCACTCTGAAGATCCAGCCCTCAGAACCCAGGGACTCAGCTGTGTACTTC	CASKLWEDQETQYF	TGTGCCAGCAAGTTGTGGGAAGACCAAGAGACCCAGTACTTC	GPGTRLLVL	GGGCCAGGCACGCGGCTCCTGGTGCTCG	447	10	clonotype3121	clonotype3121_consensus_1	1
AAGGTTCAGTACATGA-1	true	AAGGTTCAGTACATGA-1_contig_2	true	419	TRA	TRAV9-2		TRAJ43	TRAC	true	false															80	3
AAGGTTCAGTACGTTC-1	false	AAGGTTCAGTACGTTC-1_contig_1	false	336	TRB	TRBV20-1	TRBD1	TRBJ1-5	TRBC1	false	false											CSAGGTGGEQPQHF	TGCAGTGCTGGAGGGACAGGGGGCGAGCAGCCCCAGCATTTT			33	1
AAGGTTCAGTCAAGCG-1	true	AAGGTTCAGTCAAGCG-1_contig_1	true	518	TRB	TRBV6-5		TRBJ2-1	TRBC2	true	true	NAGVTQTPKFQVLKTGQSMTLQCAQD	AATGCTGGTGTCACTCAGACCCCAAAATTCCAGGTCCTGAAGACAGGACAGAGCATGACACTGCAGTGTGCCCAGGAT	MNHEY	ATGAACCATGAATAC	MSWYRQDPGMGLRLIHY	ATGTCCTGGTATCGACAAGACCCAGGCATGGGGCTGAGGCTGATTCATTAC	SVGAGI	TCAGTTGGTGCTGGTATC	TDQGEVPNGYNVSRSTTEDFPLRLLSAAPSQTSVYF	ACTGACCAAGGAGAAGTCCCCAATGGCTACAATGTCTCCAGATCAACCACAGAGGATTTCCCGCTCAGGCTGCTGTCGGCTGCTCCCTCCCAGACATCTGTGTACTTC	CASTLGGQRMSEQFF	TGTGCCAGCACTCTAGGGGGCCAGAGAATGTCTGAGCAGTTCTTC	GPGTRLTVL	GGGCCAGGGACACGGCTCACCGTGCTAG	480	6	clonotype29	clonotype29_consensus_1	1
AAGGTTCAGTCAAGCG-1	true	AAGGTTCAGTCAAGCG-1_contig_2	true	511	TRA	TRAV23/DV6		TRAJ44	TRAC	true	true	QQQVKQSPQSLIVQKGGISIINCAYE	CAGCAGCAGGTGAAACAAAGTCCTCAATCTTTGATAGTCCAGAAAGGAGGGATTTCAATTATAAACTGTGCTTATGAG	NTAFDY	AACACTGCGTTTGACTAC	FPWYQQFPGKGPALLIA	TTTCCATGGTACCAACAATTCCCTGGGAAAGGCCCTGCATTATTGATAGCC	IRPDVSE	ATACGTCCAGATGTGAGTGAA	KKEGRFTISFNKSAKQFSLHIMDSQPGDSATYF	AAGAAAGAAGGAAGATTCACAATCTCCTTCAATAAAAGTGCCAAGCAGTTCTCATTGCATATCATGGATTCCCAGCCTGGAGACTCAGCCACCTACTTC	CAVPNTGTASKLTF	TGTGCAGTCCCAAATACCGGCACTGCCAGTAAACTCACCTTT	GTGTRLQVTL	GGGACTGGAACAAGACTTCAGGTCACGCTCG	121	1	clonotype29	clonotype29_consensus_2	1
AAGGTTCAGTGATCGG-1	true	AAGGTTCAGTGATCGG-1_contig_1	true	486	TRB	TRBV5-1	TRBD1	TRBJ1-4	TRBC1	true	true	KAGVTQTPRYLIKTRGQQVTLSCSPI	AAGGCTGGAGTCACTCAAACTCCAAGATATCTGATCAAAACGAGAGGACAGCAAGTGACACTGAGCTGCTCCCCTATC	SGHRS	TCTGGGCATAGGAGT	VSWYQQTPGQGLQFLFE	GTATCCTGGTACCAACAGACCCCAGGACAGGGCCTTCAGTTCCTCTTTGAA	YFSETQ	TACTTCAGTGAGACACAG	RNKGNFPGRFSGRQFSNSRSEMNVSTLELGDSALYL	AGAAACAAAGGAAACTTCCCTGGTCGATTCTCAGGGCGCCAGTTCTCTAACTCTCGCTCTGAGATGAATGTGAGCACCTTGGAGCTGGGGGACTCGGCCCTTTATCTT	CASSLGPFGTGGKLFF	TGCGCCAGCAGCTTGGGCCCGTTCGGGACAGGGGGAAAACTGTTTTTT	GSGTQLSVL	GGCAGTGGAACCCAGCTCTCTGTCTTGG	454	6	clonotype4437	clonotype4437_consensus_1	1
AAGGTTCCAAGCCCAC-1	true	AAGGTTCCAAGCCCAC-1_contig_1	true	647	TRB	TRBV19		TRBJ2-1	TRBC2	true	true	DGGITQSPKYLFRKEGQNVTLSCEQN	GATGGTGGAATCACTCAGTCCCCGAAGTACCTGTTCAGAAAGGAAGGACAGAATGTGACCCTGAGTTGTGAACAGAAT	LNHDA	TTGAACCACGATGCC	MYWYRQDPGQGLRLIYY	ATGTACTGGTACCGACAGGACCCAGGGCAAGGGCTGAGATTGATCTACTAC	SQIVND	TCACAGATAGTAAATGAC	FQKGDIAEGYSVSREKKESFPLTVTSAQKNPTAFYL	TTTCAGAAAGGAGATATAGCTGAAGGGTACAGCGTCTCTCGGGAGAAGAAGGAATCCTTTCCTCTCACTGTGACATCGGCCCAAAAGAACCCGACAGCTTTCTATCTC	CASSRSRTSLGLGIAEQFF	TGTGCCAGTAGTAGGTCTAGGACTAGTTTAGGGTTGGGGATTGCTGAGCAGTTCTTC	GPGTRLTVL	GGGCCAGGGACACGGCTCACCGTGCTAG	1395	20	clonotype200	clonotype200_consensus_1	1
AAGGTTCCAAGCCCAC-1	true	AAGGTTCCAAGCCCAC-1_contig_2	true	504	TRB	TRBV6-6		TRBJ2-1	TRBC2	true	true	NAGVTQTPKFRILKIGQSMTLQCAQD	AATGCTGGTGTCACTCAGACCCCAAAATTCCGCATCCTGAAGATAGGACAGAGCATGACACTGCAGTGTGCCCAGGAT	MNHNY	ATGAACCATAACTAC	MYWYRQDPGMGLKLIYY	ATGTACTGGTATCGACAAGACCCAGGCATGGGGCTGAAGCTGATTTATTAT	SVGAGI	TCAGTTGGTGCTGGTATC	TDKGEVPNGYNVSRSTTEDFPLRLELAAPSQTSVYF	ACTGACAAAGGAGAAGTCCCGAATGGCTACAACGTCTCCAGATCAACCACAGAGGATTTCCCGCTCAGGCTGGAGTTGGCTGCTCCCTCCCAGACATCTGTGTACTTC	CASSYSTTSVSYNEQFF	TGTGCCAGCAGTTACTCGACGACTAGCGTCTCCTACAATGAGCAGTTCTTC	GPGTRLTVL	GGGCCAGGGACACGGCTCACCGTGCTAG	1234	16	clonotype200	clonotype200_consensus_2	1
AAGGTTCCAAGCCCAC-1	true	AAGGTTCCAAGCCCAC-1_contig_3	true	684	TRA	TRAV8-3		TRAJ47	TRAC	true	true	AQSVTQPDIHITVSEGASLELRCNYS	GCCCAGTCAGTGACCCAGCCTGACATCCACATCACTGTCTCTGAAGGAGCCTCACTGGAGTTGAGATGTAACTATTCC	YGATPY	TATGGGGCAACACCTTAT	LFWYVQSPGQGLQLLLK	CTCTTCTGGTATGTCCAGTCCCCCGGCCAAGGCCTCCAGCTGCTCCTGAAG	YFSGDTLV	TACTTTTCAGGAGACACTCTGGTT	QGIKGFEAEFKRSQSSFNLRKPSVHWSDAAEYF	CAAGGCATTAAAGGCTTTGAGGCTGAATTTAAGAGGAGTCAATCTTCCTTCAATCTGAGGAAACCCTCTGTGCATTGGAGTGATGCTGCTGAGTACTTC	CAVGDMEYGNKLVF	TGTGCTGTGGGTGATATGGAATATGGAAACAAGCTGGTCTTT	GAGTILRVKS	GGCGCAGGAACCATTCTGAGAGTCAAGTCCT	243	3	clonotype200	clonotype200_consensus_3	1
AAGGTTCCAAGCCCAC-1	true	AAGGTTCCAAGCCCAC-1_contig_4	true	469	TRA	TRAV10		TRAJ39	TRAC	true	false															623	6
AAGGTTCCAAGCCCAC-1	true	AAGGTTCCAAGCCCAC-1_contig_5	true	635	None			TRBJ1-3	TRBC1	false	false															130	4
AAGGTTCCAATGTAAG-1	true	AAGGTTCCAATGTAAG-1_contig_1	true	475	TRB	TRBV11-2	TRBD1	TRBJ1-4	TRBC1	true	true	EAGVAQSPRYKIIEKRQSVAFWCNPI	GAAGCTGGAGTTGCCCAGTCTCCCAGATATAAGATTATAGAGAAAAGGCAGAGTGTGGCTTTTTGGTGCAATCCTATA	SGHAT	TCTGGCCATGCTACC	LYWYQQILGQGPKLLIQ	CTTTACTGGTACCAGCAGATCCTGGGACAGGGCCCAAAGCTTCTGATTCAG	FQNNGV	TTTCAGAATAACGGTGTA	VDDSQLPKDRFSAERLKGVDSTLKIQPAKLEDSAVYL	GTGGATGATTCACAGTTGCCTAAGGATCGATTTTCTGCAGAGAGGCTCAAAGGAGTAGACTCCACTCTCAAGATCCAGCCTGCAAAGCTTGAGGACTCGGCCGTGTATCTC	CASSLRTGVNEKLFF	TGTGCCAGCAGCCTAAGGACAGGGGTTAATGAAAAACTGTTTTTT	GSGTQLSVL	GGCAGTGGAACCCAGCTCTCTGTCTTGG	272	8	clonotype4365	clonotype4365_consensus_1	1
AAGGTTCCACGAAAGC-1	true	AAGGTTCCACGAAAGC-1_contig_1	true	544	TRA	TRAV36/DV7		TRAJ22	TRAC	true	true	EDKVVQSPLSLVVHEGDTVTLNCSYE	GAAGACAAGGTGGTACAAAGCCCTCTATCTCTGGTTGTCCACGAGGGAGACACTGTAACTCTCAATTGCAGTTATGAA	VTNFRS	GTGACTAACTTTCGAAGC	LLWYKQEKKAPTFLFM	CTACTATGGTACAAGCAGGAAAAGAAAGCTCCCACATTTCTATTTATG	LTSSGIE	CTAACTTCAAGTGGAATTGAA	KKSGRLSSILDKKELFSILNITATQTGDSAVYL	AAGAAGTCAGGAAGACTAAGTAGCATATTAGATAAGAAAGAACTTTTCAGCATCCTGAACATCACAGCCACCCAGACCGGAGACTCGGCCGTCTACCTC	CAVHSGSARQLTF	TGTGCTGTGCATTCTGGTTCTGCAAGGCAACTGACCTTT	GSGTQLTVLP	GGATCTGGGACACAATTGACTGTTTTACCTG	109	1	clonotype5375	clonotype5375_consensus_2	1
AAGGTTCCACGAAAGC-1	true	AAGGTTCCACGAAAGC-1_contig_2	true	505	TRB	TRBV7-2		TRBJ2-6	TRBC2	true	true	GAGVSQSPSNKVTEKGKDVELRCDPI	GGAGCTGGAGTCTCCCAGTCCCCCAGTAACAAGGTCACAGAGAAGGGAAAGGATGTAGAGCTCAGGTGTGATCCAATT	SGHTA	TCAGGTCATACTGCC	LYWYRQRLGQGLEFLIY	CTTTACTGGTACCGACAGAGGCTGGGGCAGGGCCTGGAGTTTTTAATTTAC	FQGNSA	TTCCAAGGCAACAGTGCA	PDKSGLPSDRFSAERTGESVSTLTIQRTQQEDSAVYL	CCAGACAAATCAGGGCTGCCCAGTGATCGCTTCTCTGCAGAGAGGACTGGGGAATCCGTCTCCACTCTGACGATCCAGCGCACACAGCAGGAGGACTCGGCCGTGTATCTC	CASSASTAAGANVLTF	TGTGCCAGCAGCGCCTCGACTGCGGCTGGGGCCAACGTCCTGACTTTC	GAGSRLTVL	GGGGCCGGCAGCAGGCTGACCGTGCTGG	438	6	clonotype5375	clonotype5375_consensus_1	1
AAGGTTCCACGAAAGC-1	true	AAGGTTCCACGAAAGC-1_contig_3	true	578	TRB	TRBV23-1		TRBJ1-2		true	false											CAWGLRVHGYTF	TGCGCCTGGGGGCTCCGAGTACATGGCTACACCTTC			28	2
AAGGTTCCACTACAGT-1	false	AAGGTTCCACTACAGT-1_contig_1	false	559	None			TRBJ2-3	TRBC2	false	false															343	5
AAGGTTCCAGAAGCAC-1	true	AAGGTTCCAGAAGCAC-1_contig_1	true	473	TRB	TRBV6-1		TRBJ1-2	TRBC1	true	true	NAGVTQTPKFQVLKTGQSMTLQCAQD	AATGCTGGTGTCACTCAGACCCCAAAATTCCAGGTCCTGAAGACAGGACAGAGCATGACACTGCAGTGTGCCCAGGAT	MNHNS	ATGAACCATAACTCC	MYWYRQDPGMGLRLIYY	ATGTACTGGTATCGACAAGACCCAGGCATGGGACTGAGGCTGATTTATTAC	SASEGT	TCAGCTTCTGAGGGTACC	TDKGEVPNGYNVSRLNKREFSLRLESAAPSQTSVYF	ACTGACAAAGGAGAAGTCCCCAATGGCTACAATGTCTCCAGATTAAACAAACGGGAGTTCTCGCTCAGGCTGGAGTCGGCTGCTCCCTCCCAGACATCTGTGTACTTC	CASSEDRGEGYGYTF	TGTGCCAGCAGTGAGGACAGGGGGGAAGGCTATGGCTACACCTTC	GSGTRLTVV	GGTTCGGGGACCAGGTTAACCGTTGTAG	102	1	clonotype3582	clonotype3582_consensus_1	1
AAGGTTCCAGAAGCAC-1	true	AAGGTTCCAGAAGCAC-1_contig_2	true	502	TRA	TRAV20		TRAJ6	TRAC	true	true	EDQVTQSPEALRLQEGESSSLNCSYT	GAAGACCAGGTGACGCAGAGTCCCGAGGCCCTGAGACTCCAGGAGGGAGAGAGTAGCAGTCTCAACTGCAGTTACACA	VSGLRG	GTCAGCGGTTTAAGAGGG	LFWYRQDPGKGPEFLFT	CTGTTCTGGTATAGGCAAGATCCTGGGAAAGGCCCTGAATTCCTCTTCACC	LYSAGEE	CTGTATTCAGCTGGGGAAGAA	KEKERLKATLTKKESFLHITAPKPEDSATYL	AAGGAGAAAGAAAGGCTAAAAGCCACATTAACAAAGAAGGAAAGCTTTCTGCACATCACAGCCCCTAAACCTGAAGACTCAGCCACTTATCTC	CAGSGGSYIPTF	TGTGCTGGATCAGGAGGAAGCTACATACCTACATTT	GRGTSLIVHP	GGAAGAGGAACCAGCCTTATTGTTCATCCGT	190	3	clonotype3582	clonotype3582_consensus_2	1
AAGGTTCCATCATCCC-1	false	AAGGTTCCATCATCCC-1_contig_1	false	480	TRB	TRBV12-4	TRBD1	TRBJ2-7	TRBC2	true	true											CASSPGTGSYEQYF	TGTGCCAGCAGTCCCGGGACAGGGTCCTACGAGCAGTACTTC			44	1
AAGGTTCCATTCTTAC-1	false	AAGGTTCCATTCTTAC-1_contig_1	false	493	TRB	TRBV7-2		TRBJ1-2	TRBC1	true	true											CASSLDGYGYTF	TGTGCCAGCAGCTTAGATGGCTATGGCTACACCTTC			88	1
AAGGTTCTCAATACCG-1	false	AAGGTTCTCAATACCG-1_contig_1	false	472	TRB	TRBV2		TRBJ2-2	TRBC2	true	true											CASAPGLEIGELFF	TGTGCCAGCGCTCCGGGACTAGAGATCGGGGAGCTGTTTTTT			121	1
AAGGTTCTCAATACCG-1	false	AAGGTTCTCAATACCG-1_contig_2	false	478	TRB	TRBV2		TRBJ2-7	TRBC2	true	true											CASSEVRTGVEDGYF	TGTGCCAGCAGTGAAGTAAGGACAGGAGTGGAGGATGGGTACTTC			76	1
AAGGTTCTCACCAGGC-1	false	AAGGTTCTCACCAGGC-1_contig_1	false	512	TRB	TRBV7-2		TRBJ2-7	TRBC2	true	false											CASSLPF	TGTGCCAGCAGCCTCCCATTT			108	1
AAGGTTCTCAGCAACT-1	true	AAGGTTCTCAGCAACT-1_contig_1	true	565	TRA	TRAV19		TRAJ15	TRAC	true	true	AQKVTQAQTEISVVEKEDVTLDCVYE	GCTCAGAAGGTAACTCAAGCGCAGACTGAAATTTCTGTGGTGGAGAAGGAGGATGTGACCTTGGACTGTGTGTATGAA	TRDTTYY	ACCCGTGATACTACTTATTAC	LFWYKQPPSGELVFLIR	TTATTCTGGTACAAGCAACCACCAAGTGGAGAATTGGTTTTCCTTATTCGT	RNSFDEQN	CGGAACTCTTTTGATGAGCAAAAT	EISGRYSWNFQKSTSSFNFTITASQVVDSAVYF	GAAATAAGTGGTCGGTATTCTTGGAACTTCCAGAAATCCACCAGTTCCTTCAACTTCACCATCACAGCCTCACAAGTCGTGGACTCAGCAGTATACTTC	CALSENQAGTALIF	TGTGCTCTGAGTGAAAATCAGGCAGGAACTGCTCTGATCTTT	GKGTTLSVSS	GGGAAGGGAACCACCTTATCAGTGAGTTCCA	121	1	clonotype5702	clonotype5702_consensus_2	1
AAGGTTCTCAGCAACT-1	true	AAGGTTCTCAGCAACT-1_contig_2	true	512	TRB	TRBV16		TRBJ2-6	TRBC2	true	true	GEEVAQTPKHLVRGEGQKAKLYCAPI	GGTGAAGAAGTCGCCCAGACTCCAAAACATCTTGTCAGAGGGGAAGGACAGAAAGCAAAATTATATTGTGCCCCAATA	KGHSY	AAAGGACACAGTTAT	VFWYQQVLKNEFKFLIS	GTTTTTTGGTACCAACAGGTCCTGAAAAACGAGTTCAAGTTCTTGATTTCC	FQNENV	TTCCAGAATGAAAATGTC	FDETGMPKERFSAKCLPNSPCSLEIQATKLEDSAVYF	TTTGATGAAACAGGTATGCCCAAGGAAAGATTTTCAGCTAAGTGCCTCCCAAATTCACCCTGTAGCCTTGAGATCCAGGCTACGAAGCTTGAGGATTCAGCAGTGTATTTT	CASSKAGPLGGANVLTF	TGTGCCAGCAGCAAGGCAGGGCCTCTCGGTGGGGCCAACGTCCTGACTTTC	GAGSRLTVL	GGGGCCGGCAGCAGGCTGACCGTGCTGG	191	2	clonotype5702	clonotype5702_consensus_1	1
AAGGTTCTCGGATGGA-1	false	AAGGTTCTCGGATGGA-1_contig_1	false	505	TRB	TRBV3-1		TRBJ2-6	TRBC2	true	true											CASSKAGGPSGANVLTF	TGTGCCAGCAGCAAAGCGGGAGGCCCCTCTGGGGCCAACGTCCTGACTTTC			163	2
AAGGTTCTCGGGAGTA-1	false	AAGGTTCTCGGGAGTA-1_contig_1	true	485	TRB	TRBV20-1		TRBJ1-2	TRBC1	true	true											CSARVENRDYGYTF	TGCAGTGCTAGAGTTGAGAATAGGGACTATGGCTACACCTTC			120	2
AAGGTTCTCGGGAGTA-1	false	AAGGTTCTCGGGAGTA-1_contig_2	true	495	TRB	TRBV15		TRBJ1-2	TRBC1	true	true											CATSRDPEEPRYGYTF	TGTGCCACCAGCAGAGATCCCGAAGAACCGCGCTATGGCTACACCTTC			534	7
AAGGTTCTCGGTTCGG-1	true	AAGGTTCTCGGTTCGG-1_contig_1	true	500	TRB	TRBV6-1	TRBD1	TRBJ1-1	TRBC1	true	true	NAGVTQTPKFQVLKTGQSMTLQCAQD	AATGCTGGTGTCACTCAGACCCCAAAATTCCAGGTCCTGAAGACAGGACAGAGCATGACACTGCAGTGTGCCCAGGAT	MNHNS	ATGAACCATAACTCC	MYWYRQDPGMGLRLIYY	ATGTACTGGTATCGACAAGACCCAGGCATGGGACTGAGGCTGATTTATTAC	SASEGT	TCAGCTTCTGAGGGTACC	TDKGEVPNGYNVSRLNKREFSLRLESAAPSQTSVYF	ACTGACAAAGGAGAAGTCCCCAATGGCTACAATGTCTCCAGATTAAACAAACGGGAGTTCTCGCTCAGGCTGGAGTCGGCTGCTCCCTCCCAGACATCTGTGTACTTC	CASSARDRWAFF	TGTGCCAGCAGTGCTCGGGACAGGTGGGCTTTCTTT	GQGTRLTVV	GGACAAGGCACCAGACTCACAGTTGTAG	702	7	clonotype827	clonotype827_consensus_1	1
AAGGTTCTCGGTTCGG-1	true	AAGGTTCTCGGTTCGG-1_contig_2	true	490	TRA	TRAV1-1		TRAJ26	TRAC	true	true	GQSLEQPSEVTAVEGAIVQINCTYQ	GGACAAAGCCTTGAGCAGCCCTCTGAAGTGACAGCTGTGGAAGGAGCCATTGTCCAGATAAACTGCACGTACCAG	TSGFYG	ACATCTGGGTTTTATGGG	LSWYQQHDGGAPTFLSY	CTGTCCTGGTACCAGCAACATGATGGCGGAGCACCCACATTTCTTTCTTAC	NALDGL	AATGCTCTGGATGGTTTG	EETGRFSSFLSRSDSYGYLLLQELQMKDSASYF	GAGGAGACAGGTCGTTTTTCTTCATTCCTTAGTCGCTCTGATAGTTATGGTTACCTCCTTCTACAGGAGCTCCAGATGAAAGACTCTGCCTCTTACTTC	CAVLDNYGQNFVF	TGCGCTGTGCTGGATAACTATGGTCAGAATTTTGTCTTT	GPGTRLSVLP	GGTCCCGGAACCAGATTGTCCGTGCTGCCCT	311	5	clonotype827	clonotype827_consensus_2	1
AAGGTTCTCGGTTCGG-1	true	AAGGTTCTCGGTTCGG-1_contig_3	true	451	TRA	TRAV1-2			TRAC	false	false															462	3
AAGGTTCTCTAACTCT-1	false	AAGGTTCTCTAACTCT-1_contig_1	false	306	None			TRBJ2-5	TRBC2	false	false															352	2
AAGGTTCTCTACGAGT-1	false	AAGGTTCTCTACGAGT-1_contig_1	false	665	TRA	TRAV8-3		TRAJ20	TRAC	true	true											CAVEDYKLSF	TGTGCTGTCGAAGACTACAAGCTCAGCTTT			91	1
AAGGTTCTCTTTCCTC-1	false	AAGGTTCTCTTTCCTC-1_contig_1	false	497	TRB	TRBV7-9		TRBJ2-3	TRBC2	true	true											CASSSRGPDTQYF	TGTGCCAGCAGTTCCCGGGGACCCGATACGCAGTATTTT			197	3
AAGTCTGAGAGTAATC-1	false	AAGTCTGAGAGTAATC-1_contig_1	false	497	TRB	TRBV6-5		TRBJ1-2	TRBC1	true	true											CASTKGGLYGYTF	TGTGCCAGCACCAAGGGGGGGCTCTATGGCTACACCTTC			161	1
AAGTCTGAGATCACGG-1	true	AAGTCTGAGATCACGG-1_contig_1	true	533	TRB	TRBV18	TRBD1	TRBJ1-6	TRBC1	true	true	NAGVMQNPRHLVRRRGQEARLRCSPM	AATGCCGGCGTCATGCAGAACCCAAGACACCTGGTCAGGAGGAGGGGACAGGAGGCAAGACTGAGATGCAGCCCAATG	KGHSH	AAAGGACACAGTCAT	VYWYRQLPEEGLKFMVY	GTTTACTGGTATCGGCAGCTCCCAGAGGAAGGTCTGAAATTCATGGTTTAT	LQKENI	CTCCAGAAAGAAAATATC	IDESGMPKERFSAEFPKEGPSILRIQQVVRGDSAAYF	ATAGATGAGTCAGGAATGCCAAAGGAACGATTTTCTGCTGAATTTCCCAAAGAGGGCCCCAGCATCCTGAGGATCCAGCAGGTAGTGCGAGGAGATTCGGCAGCTTATTTC	CASSREAGGPPLHF	TGTGCCAGCTCACGCGAGGCAGGGGGACCCCCCCTCCACTTT	GNGTRLTVT	GGGAACGGGACCAGGCTCACTGTGACAG	470	6	clonotype163	clonotype163_consensus_1	2
AAGTCTGAGATCACGG-1	true	AAGTCTGAGATCACGG-1_contig_2	true	495	TRA	TRAV25		TRAJ56	TRAC	true	true	GQQVMQIPQYQHVQEGEDFTTYCNSS	GGACAACAGGTAATGCAAATTCCTCAGTACCAGCATGTACAAGAAGGAGAGGACTTCACCACGTACTGCAATTCCTCA	TTLSN	ACTACTTTAAGCAAT	IQWYKQRPGGHPVFLIQ	ATACAGTGGTATAAGCAAAGGCCTGGTGGACATCCCGTTTTTTTGATACAG	LVKSGEV	TTAGTGAAGAGTGGAGAAGTG	KKQKRLTFQFGEAKKNSSLHITATQTTDVGTYF	AAGAAGCAGAAAAGACTGACATTTCAGTTTGGAGAAGCAAAAAAGAACAGCTCCCTGCACATCACAGCCACCCAGACTACAGATGTAGGAACCTACTTC	CAGEVAGANSKLTF	TGTGCAGGGGAGGTTGCTGGAGCCAATAGTAAGCTGACATTT	GKGITLSVRP	GGAAAAGGAATAACTCTGAGTGTTAGACCAG	58	1	clonotype163	clonotype163_consensus_3	2
AAGTCTGAGATCACGG-1	true	AAGTCTGAGATCACGG-1_contig_3	true	557	None			TRAJ32	TRAC	false	false															207	2
AAGTCTGAGCAGGCTA-1	false	AAGTCTGAGCAGGCTA-1_contig_1	false	456	TRA	TRAV13-1		TRAJ10	TRAC	true	true											CAGKGGGNKLTF	TGTGCAGGAAAGGGAGGAGGAAACAAACTCACCTTT			203	2
AAGTCTGAGCGTAGTG-1	false	AAGTCTGAGCGTAGTG-1_contig_1	false	337	None			TRBJ1-5	TRBC1	false	false															271	3
AAGTCTGAGTCCAGGA-1	false	AAGTCTGAGTCCAGGA-1_contig_1	true	505	TRB	TRBV11-2		TRBJ2-5	TRBC2	true	true											CASSSGQVQETQYF	TGTGCCAGCAGCTCGGGACAGGTCCAAGAGACCCAGTACTTC			190	2
AAGTCTGAGTCCAGGA-1	false	AAGTCTGAGTCCAGGA-1_contig_2	true	395	None			TRBJ1-1	TRBC1	false	false															62	4
AAGTCTGCAACACCCG-1	false	AAGTCTGCAACACCCG-1_contig_1	false	464	TRB	TRBV9		TRBJ2-7	TRBC2	true	true											CASSEALGQTYEQYF	TGTGCCAGCAGCGAGGCCCTTGGACAGACCTACGAGCAGTACTTC			114	1
AAGTCTGCACATGACT-1	false	AAGTCTGCACATGACT-1_contig_1	false	485	TRB	TRBV9	TRBD1	TRBJ2-4	TRBC2	true	true											CASSQTGDLRNIQYF	TGTGCCAGCAGCCAGACAGGGGACCTTAGGAACATTCAGTACTTC			122	1
AAGTCTGCACGACGAA-1	false	AAGTCTGCACGACGAA-1_contig_1	false	359	None			TRBJ2-1	TRBC2	false	false															154	1
AAGTCTGCACGTCAGC-1	true	AAGTCTGCACGTCAGC-1_contig_1	true	500	TRB	TRBV7-9		TRBJ2-5	TRBC2	true	true	DTGVSQNPRHKITKRGQNVTFRCDPI	GATACTGGAGTCTCCCAGAACCCCAGACACAAGATCACAAAGAGGGGACAGAATGTAACTTTCAGGTGTGATCCAATT	SEHNR	TCTGAACACAACCGC	LYWYRQTLGQGPEFLTY	CTTTATTGGTACCGACAGACCCTGGGGCAGGGCCCAGAGTTTCTGACTTAC	FQNEAQ	TTCCAGAATGAAGCTCAA	LEKSRLLSDRFSAERPKGSFSTLEIQRTEQGDSAMYL	CTAGAAAAATCAAGGCTGCTCAGTGATCGGTTCTCTGCAGAGAGGCCTAAGGGATCTTTCTCCACCTTGGAGATCCAGCGCACAGAGCAGGGGGACTCGGCCATGTATCTC	CASSLGGWETQYF	TGTGCCAGCAGCTTAGGTGGTTGGGAGACCCAGTACTTC	GPGTRLLVL	GGGCCAGGCACGCGGCTCCTGGTGCTCG	660	9	clonotype2126	clonotype2126_consensus_1	1
AAGTCTGCAGTAGAGC-1	true	AAGTCTGCAGTAGAGC-1_contig_1	true	555	TRB	TRBV30		TRBJ1-4	TRBC1	true	true	SQTIHQWPATLVQPVGSPLSLECTVE	TCTCAGACTATTCATCAATGGCCAGCGACCCTGGTGCAGCCTGTGGGCAGCCCGCTCTCTCTGGAGTGCACTGTGGAG	GTSNPN	GGAACATCAAACCCCAAC	LYWYRQAAGRGLQLLFY	CTATACTGGTACCGACAGGCTGCAGGCAGGGGCCTCCAGCTGCTCTTCTAC	SVGIG	TCCGTTGGTATTGGC	QISSEVPQNLSASRPQDRQFILSSKKLLLSDSGFYL	CAGATCAGCTCTGAGGTGCCCCAGAATCTCTCAGCCTCCAGACCCCAGGACCGGCAGTTCATCCTGAGTTCTAAGAAGCTCCTTCTCAGTGACTCTGGCTTCTATCTC	CAWRARQGDEKLFF	TGTGCCTGGAGGGCCCGACAGGGAGATGAAAAACTGTTTTTT	GSGTQLSVL	GGCAGTGGAACCCAGCTCTCTGTCTTGG	827	10	clonotype910	clonotype910_consensus_1	1
AAGTCTGCAGTAGAGC-1	true	AAGTCTGCAGTAGAGC-1_contig_2	true	452	TRA	TRAV2		TRAJ21	TRAC	true	true	KDQVFQPSTVASSEGAVVEIFCNHS	AAGGACCAAGTGTTTCAGCCTTCCACAGTGGCATCTTCAGAGGGAGCTGTGGTGGAAATCTTCTGTAATCACTCT	VSNAYN	GTGTCCAATGCTTACAAC	FFWYLHFPGCAPRLLVK	TTCTTCTGGTACCTTCACTTCCCGGGATGTGCACCAAGACTCCTTGTTAAA	GSKP	GGCTCAAAGCCT	SQQGRYNMTYERFSSSLLILQVREADAAVYY	TCTCAGCAGGGACGATACAACATGACCTATGAACGGTTCTCTTCATCGCTGCTCATCCTCCAGGTGCGGGAGGCAGATGCTGCTGTTTACTAC	CAVERYNFNKFYF	TGTGCTGTGGAGCGATACAACTTCAACAAATTTTACTTT	GSGTKLNVKP	GGATCTGGGACCAAACTCAATGTAAAACCAA	425	4	clonotype910	clonotype910_consensus_2	1
AAGTCTGCATCGATTG-1	false	AAGTCTGCATCGATTG-1_contig_1	false	481	TRB	TRBV7-2	TRBD1	TRBJ2-1	TRBC2	true	true											CASSVRQGVYNEQFF	TGTGCCAGCAGCGTAAGACAGGGGGTCTACAATGAGCAGTTCTTC			37	1
AAGTCTGCATGCCACG-1	true	AAGTCTGCATGCCACG-1_contig_1	true	497	TRA	TRAV27		TRAJ37	TRAC	true	true	TQLLEQSPQFLSIQEGENLTVYCNSS	ACCCAGCTGCTGGAGCAGAGCCCTCAGTTTCTAAGCATCCAAGAGGGAGAAAATCTCACTGTGTACTGCAACTCCTCA	SVFSS	AGTGTTTTTTCCAGC	LQWYRQEPGEGPVLLVT	TTACAATGGTACAGACAGGAGCCTGGGGAAGGTCCTGTCCTCCTGGTGACA	VVTGGEV	GTAGTTACGGGTGGAGAAGTG	KKLKRLTFQFGDARKDSSLHITAAQTGDTGLYL	AAGAAGCTGAAGAGACTAACCTTTCAGTTTGGTGATGCAAGAAAGGACAGTTCTCTCCACATCACTGCAGCCCAGACTGGTGATACAGGCCTCTACCTC	CAGVPQGSSNTGKLIF	TGTGCAGGAGTCCCCCAAGGCTCTAGCAACACAGGCAAACTAATCTTT	GQGTTLQVKP	GGGCAAGGGACAACTTTACAAGTAAAACCAG	186	3	clonotype579	clonotype579_consensus_2	1
AAGTCTGCATGCCACG-1	true	AAGTCTGCATGCCACG-1_contig_2	true	552	TRB	TRBV30		TRBJ1-2	TRBC1	true	true	SQTIHQWPATLVQPVGSPLSLECTVE	TCTCAGACTATTCATCAATGGCCAGCGACCCTGGTGCAGCCTGTGGGCAGCCCGCTCTCTCTGGAGTGCACTGTGGAG	GTSNPN	GGAACATCAAACCCCAAC	LYWYRQAAGRGLQLLFY	CTATACTGGTACCGACAGGCTGCAGGCAGGGGCCTCCAGCTGCTCTTCTAC	SVGIG	TCCGTTGGTATTGGC	QISSEVPQNLSASRPQDRQFILSSKKLLLSDSGFYL	CAGATCAGCTCTGAGGTGCCCCAGAATCTCTCAGCCTCCAGACCCCAGGACCGGCAGTTCATCCTGAGTTCTAAGAAGCTCCTTCTCAGTGACTCTGGCTTCTATCTC	CAWNIGRFYGYTF	TGTGCCTGGAACATCGGCCGATTCTATGGCTACACCTTC	GSGTRLTVV	GGTTCGGGGACCAGGTTAACCGTTGTAG	725	12	clonotype579	clonotype579_consensus_1	1
AAGTCTGCATTGTGCA-1	false	AAGTCTGCATTGTGCA-1_contig_1	false	576	TRA	TRAV8-4		TRAJ42	TRAC	true	true											CAVSDMGGRSQGNLIF	TGTGCTGTGAGTGATATGGGTGGAAGAAGCCAAGGAAATCTCATCTTT			132	1
AAGTCTGCATTTGCTT-1	true	AAGTCTGCATTTGCTT-1_contig_1	true	518	TRB	TRBV20-1	TRBD1	TRBJ2-7	TRBC2	true	true	GAVVSQHPSRVICKSGTSVKIECRSL	GGTGCTGTCGTCTCTCAACATCCGAGCAGGGTTATCTGTAAGAGTGGAACCTCTGTGAAGATCGAGTGCCGTTCCCTG	DFQATT	GACTTTCAGGCCACAACT	MFWYRQFPKKSLMLMAT	ATGTTTTGGTATCGTCAGTTCCCGAAAAAGAGTCTCATGCTGATGGCAACT	SNEGSKA	TCCAATGAGGGCTCCAAGGCC	TYEQGVEKDKFLINHASLTLSTLTVTSAHPEDSSFYI	ACATACGAGCAAGGCGTCGAGAAGGACAAGTTTCTCATCAACCATGCAAGCCTGACCTTGTCCACTCTGACAGTGACCAGTGCCCATCCTGAAGACAGCAGCTTCTACATC	CSARGREGYEQYF	TGCAGTGCCCGGGGACGGGAGGGCTACGAGCAGTACTTC	GPGTRLTVT	GGGCCGGGCACCAGGCTCACGGTCACAG	684	12	clonotype441	clonotype441_consensus_1	1
AAGTCTGGTACAGTTC-1	true	AAGTCTGGTACAGTTC-1_contig_1	true	504	TRB	TRBV12-4		TRBJ1-1	TRBC1	true	true	DAGVIQSPRHEVTEMGQEVTLRCKPI	GATGCTGGAGTTATCCAGTCACCCCGGCACGAGGTGACAGAGATGGGACAAGAAGTGACTCTGAGATGTAAACCAATT	SGHDY	TCAGGACACGACTAC	LFWYRQTMMRGLELLIY	CTTTTCTGGTACAGACAGACCATGATGCGGGGACTGGAGTTGCTCATTTAC	FNNNVP	TTTAACAACAACGTTCCG	IDDSGMPEDRFSAKMPNASFSTLKIQPSEPRDSAVYF	ATAGATGATTCAGGGATGCCCGAGGATCGATTCTCAGCTAAGATGCCTAATGCATCATTCTCCACTCTGAAGATCCAGCCCTCAGAACCCAGGGACTCAGCTGTGTACTTC	CASSPPGQRAEAFF	TGTGCCAGCAGTCCACCGGGCCAACGAGCTGAAGCTTTCTTT	GQGTRLTVV	GGACAAGGCACCAGACTCACAGTTGTAG	511	6	clonotype3942	clonotype3942_consensus_1	1
AAGTCTGGTACAGTTC-1	true	AAGTCTGGTACAGTTC-1_contig_2	true	471	TRA	TRAV9-2		TRAJ10	TRAC	true	true	GNSVTQMEGPVTLSEEAFLTINCTYT	GGAAATTCAGTGACCCAGATGGAAGGGCCAGTGACTCTCTCAGAAGAGGCCTTCCTGACTATAAACTGCACGTACACA	ATGYPS	GCCACAGGATACCCTTCC	LFWYVQYPGEGLQLLLK	CTTTTCTGGTATGTCCAATATCCTGGAGAAGGTCTACAGCTCCTCCTGAAA	ATKADDK	GCCACGAAGGCTGATGACAAG	GSNKGFEATYRKETTSFHLEKGSVQVSDSAVYF	GGAAGCAACAAAGGTTTTGAAGCCACATACCGTAAAGAAACCACTTCTTTCCACTTGGAGAAAGGCTCAGTTCAAGTGTCAGACTCAGCGGTGTACTTC	CALSRLTGGGNKLTF	TGTGCTCTGAGTAGACTCACGGGAGGAGGAAACAAACTCACCTTT	GTGTQLKVEL	GGGACAGGCACTCAGCTAAAAGTGGAACTCA	268	3	clonotype3942	clonotype3942_consensus_2	1
AAGTCTGGTCATCGGC-1	false	AAGTCTGGTCATCGGC-1_contig_1	false	508	TRB	TRBV14		TRBJ1-4	TRBC1	true	true											CASSQDRHEKLFF	TGTGCCAGCAGCCAAGACCGGCATGAAAAACTGTTTTTT			52	1
AAGTCTGGTCGGCTCA-1	false	AAGTCTGGTCGGCTCA-1_contig_1	true	499	TRB	TRBV7-9		TRBJ1-1	TRBC1	true	true											CASSFDRRNTEAFF	TGTGCCAGCAGCTTTGACAGACGGAACACTGAAGCTTTCTTT			90	2
AAGTCTGGTCGGCTCA-1	false	AAGTCTGGTCGGCTCA-1_contig_2	true	509	TRB	TRBV6-1		TRBJ1-4	TRBC1	true	true											CASSEGSGAAEKLFF	TGTGCCAGCAGTGAAGGGTCGGGAGCGGCTGAAAAACTGTTTTTT			189	3
AAGTCTGGTCTCACCT-1	true	AAGTCTGGTCTCACCT-1_contig_1	true	501	TRB	TRBV7-9		TRBJ1-2	TRBC1	true	true	DTGVSQNPRHKITKRGQNVTFRCDPI	GATACTGGAGTCTCCCAGAACCCCAGACACAAGATCACAAAGAGGGGACAGAATGTAACTTTCAGGTGTGATCCAATT	SEHNR	TCTGAACACAACCGC	LYWYRQTLGQGPEFLTY	CTTTATTGGTACCGACAGACCCTGGGGCAGGGCCCAGAGTTTCTGACTTAC	FQNEAQ	TTCCAGAATGAAGCTCAA	LEKSRLLSDRFSAERPKGSFSTLEIQRTEQGDSAMYL	CTAGAAAAATCAAGGCTGCTCAGTGATCGGTTCTCTGCAGAGAGGCCTAAGGGATCTTTCTCCACCTTGGAGATCCAGCGCACAGAGCAGGGGGACTCGGCCATGTATCTC	CASSLDTFYGYTF	TGTGCCAGCAGCTTAGACACTTTCTATGGCTACACCTTC	GSGTRLTVV	GGTTCGGGGACCAGGTTAACCGTTGTAG	780	9	clonotype2402	clonotype2402_consensus_1	1
AAGTCTGGTCTCACCT-1	true	AAGTCTGGTCTCACCT-1_contig_2	true	583	TRA	TRAV41		TRAJ34	TRAC	true	true	KNEVEQSPQNLTAQEGEFITINCSYS	AAAAATGAAGTGGAGCAGAGTCCTCAGAACCTGACTGCCCAGGAAGGAGAATTTATCACAATCAACTGCAGTTACTCG	VGISA	GTAGGAATAAGTGCC	LHWLQQHPGGGIVSLFM	TTACACTGGCTGCAACAGCATCCAGGAGGAGGCATTGTTTCCTTGTTTATG	LSSGK	CTGAGCTCAGGGAAG	KKHGRLIATINIQEKHSSLHITASHPRDSAVYI	AAGAAGCATGGAAGATTAATTGCCACAATAAACATACAGGAAAAGCACAGCTCCCTGCACATCACAGCCTCCCATCCCAGAGACTCTGCCGTCTACATC	CAVKNTDKLIF	TGTGCTGTCAAGAACACCGACAAGCTCATCTTT	GTGTRLQVFP	GGGACTGGGACCAGATTACAAGTCTTTCCAA	591	6	clonotype2402	clonotype2402_consensus_2	1
[truncated: 22,017 more rows]

## Sheet: 2 selected TRDV-TRAJ annot.
barcode	is_cell	contig_id	high_confidence	length	chain	v_gene	d_gene	j_gene	c_gene	full_length	productive	fwr1	fwr1_nt	cdr1	cdr1_nt	fwr2	fwr2_nt	cdr2	cdr2_nt	fwr3	fwr3_nt	cdr3	cdr3_nt	fwr4	fwr4_nt	reads	umis	raw_clonotype_id	raw_consensus_id	exact_subclonotype_id
…
[truncated: 18 more rows]
